# Supplementary material for: Metal-organic framework-encapsulated dihydroartemisinin nanoparticles induces apoptotic cell death in ovarian cancer by blocking ROMO1-mediated ROS production
Source: J Nanobiotechnology. 2023 Jun 29;21:204. doi: 10.1186/s12951-023-01959-3 (PMC10308639; doi:10.1186/s12951-023-01959-3)
Supplement: Supplementary file 6 — Table S1. The loading efficiency of DHA on ZIF NPs [file 12951_2023_1959_MOESM6_ESM.xlsx]

## Sheet: Sheet1
The loading efficiency of DHA on ZIF
Sample	Initial DHA (mg)	Loading DHA (mg)	ZIF (mg)	ZIF-DHA (mg)	Loading efficiency (%)	Average loading efficiency (%)	Encapsulation efficiency (%)	Average encapsulation efficiency (%)
1	123.23	73.23	318	391.23	18.72	19.25±1.092	59.42	51.32±14.65
2	124.86	75.08	330	405.08	18.53		60.13
3	30	10.32	40	50.32	20.51		34.4
