# Supplementary material for: Metal-organic framework-encapsulated dihydroartemisinin nanoparticles induces apoptotic cell death in ovarian cancer by blocking ROMO1-mediated ROS production
Source: J Nanobiotechnology. 2023 Jun 29;21:204. doi: 10.1186/s12951-023-01959-3 (PMC10308639; doi:10.1186/s12951-023-01959-3)
Supplement: Supplementary file 9 — Table S2. The identified proteins by mass spectrometry [file 12951_2023_1959_MOESM9_ESM.xlsx]

## Sheet: Summary
Header line description of table 1			Table 1. Spectrum database search analysis summary
Identified peptides	Number of peptides which spectrum hit
Identified proteins	Number of proteins detected by spectrum search analysis		Identified peptides	Identified proteins	Comparable proteins
Comparable proteins	Number of proteins comparable		56854	6936	6886
Header line description of worksheet "Protein_quant"
Protein accession	Protein accession number of database used for search		Table 2. Differentially expressed protein summary
Protein description	Protein functional description
Gene name	Name of the gene associated to the protein sequence		Compare group	Regulated type	fold change >1.2	fold change >1.3	fold change >1.5	fold change >2
			SK_MOF/SK_DHA	Up-regulated	778	509	242	90
Header line description of worksheet "Peptide_quant"				Down-regulated	1394	888	398	88
Sequence	Identified peptide amino acid sequence		MOF_27/DHA_27	Up-regulated	688	370	138	33
Length	Identified peptide amino acid length			Down-regulated	509	262	104	22
Protein accession	Protein accession number of database used for search
Protein description	Protein functional description
Gene name	Name of the gene associated to the protein sequence
Charge	The charge-state of the peptide

## Sheet: Protein_quant
Protein accession	Protein description	Gene name	Intensity DHA_27	Intensity MOF_27	Intensity SK_DHA	Intensity SK_MOF	DHA_27	MOF_27	SK_DHA	SK_MOF	SK_MOF/SK_DHA Ratio	MOF_27/DHA_27 Ratio
P38606	V-type proton ATPase catalytic subunit A OS=Homo sapiens OX=9606 GN=ATP6V1A PE=1 SV=2	ATP6V1A	48138.8	47193.4	64638.7	60208.8	0.874537	0.857362	1.17429	1.09381	0.931467	0.980361
Q9BZH6	WD repeat-containing protein 11 OS=Homo sapiens OX=9606 GN=WDR11 PE=1 SV=1	WDR11	8332.56	8007.85	6892.31	7086.39	1.09931	1.05648	0.909302	0.934907	1.02816	0.961031
Q7Z3T8	Zinc finger FYVE domain-containing protein 16 OS=Homo sapiens OX=9606 GN=ZFYVE16 PE=1 SV=3	ZFYVE16	4446.53	4959.57	6029.14	6134.92	0.824571	0.919709	1.11805	1.13767	1.01754	1.11538
Q68DK2	Zinc finger FYVE domain-containing protein 26 OS=Homo sapiens OX=9606 GN=ZFYVE26 PE=1 SV=3	ZFYVE26	8024.89	8904.96	4741.55	2524.39	1.32666	1.47215	0.783864	0.417327	0.532398	1.10967
Q9C0B5	Palmitoyltransferase ZDHHC5 OS=Homo sapiens OX=9606 GN=ZDHHC5 PE=1 SV=2	ZDHHC5	4715.42	4367.73	7629.59	6951.61	0.79705	0.73828	1.28963	1.17504	0.911138	0.926265
Q9NTW7	Zinc finger protein 64 OS=Homo sapiens OX=9606 GN=ZFP64 PE=1 SV=3	ZFP64	6300.69	6603.25	14537.1	12148	0.63661	0.66718	1.4688	1.22741	0.835655	1.04802
Q99536	Synaptic vesicle membrane protein VAT-1 homolog OS=Homo sapiens OX=9606 GN=VAT1 PE=1 SV=2	VAT1	268953	263768	398377	304018	0.871021	0.854229	1.29017	0.984581	0.763141	0.980722
Q5BKZ1	DBIRD complex subunit ZNF326 OS=Homo sapiens OX=9606 GN=ZNF326 PE=1 SV=2	ZNF326	17335.7	17308.2	13252.3	12857.2	1.14138	1.13957	0.872531	0.846517	0.970186	0.998414
Q96MX3	Zinc finger protein 48 OS=Homo sapiens OX=9606 GN=ZNF48 PE=1 SV=2	ZNF48	2622.67	2822.85	1093.49		1.20324	1.29508	0.501677			1.07633
O00488	Zinc finger protein 593 OS=Homo sapiens OX=9606 GN=ZNF593 PE=1 SV=2	ZNF593	6203.99	5479.72			1.06199	0.93801				0.883257
P58317	Zinc finger protein 121 OS=Homo sapiens OX=9606 GN=ZNF121 PE=1 SV=2	ZNF121	1665.13	1813.4	1052.11	1246.24	1.15296	1.25563	0.728497	0.862916	1.18451	1.08904
Q9ULM3	YEATS domain-containing protein 2 OS=Homo sapiens OX=9606 GN=YEATS2 PE=1 SV=2	YEATS2	2368.93	2747.86	1692.98	3102.18	0.955989	1.10891	0.683208	1.25189	1.83238	1.15996
O15156	Zinc finger and BTB domain-containing protein 7B OS=Homo sapiens OX=9606 GN=ZBTB7B PE=1 SV=2	ZBTB7B	3234.51	3026.97	1692.21	746.989	1.48701	1.3916	0.777967	0.343416	0.441428	0.935836
Q9H5U6	rRNA N6-adenosine-methyltransferase ZCCHC4 OS=Homo sapiens OX=9606 GN=ZCCHC4 PE=1 SV=3	ZCCHC4	7216.94	6494.02	2779.16	2231.55	1.54194	1.38749	0.593785	0.476784	0.802958	0.89983
Q7Z5K2	Wings apart-like protein homolog OS=Homo sapiens OX=9606 GN=WAPL PE=1 SV=1	WAPL	7774.8	8246.72	6473.19	6382.53	1.07695	1.14231	0.896649	0.884091	0.985995	1.0607
Q6UXN9	WD repeat-containing protein 82 OS=Homo sapiens OX=9606 GN=WDR82 PE=1 SV=1	WDR82	24026.6	26368.2	25592.5	21665.9	0.98416	1.08008	1.0483	0.887463	0.846572	1.09746
Q6RFH5	WD repeat-containing protein 74 OS=Homo sapiens OX=9606 GN=WDR74 PE=1 SV=1	WDR74	13685.2	12243.9	8986.27	12309.7	1.15915	1.03707	0.761144	1.04264	1.36983	0.894682
O14980	Exportin-1 OS=Homo sapiens OX=9606 GN=XPO1 PE=1 SV=1	XPO1	36313.3	38399.9	26301.1	23483.7	1.16671	1.23375	0.845029	0.754509	0.892879	1.05746
Q96EC8	Protein YIPF6 OS=Homo sapiens OX=9606 GN=YIPF6 PE=1 SV=2	YIPF6	15093.4	13599.5	15214.8	12340.9	1.07334	0.9671	1.08197	0.877597	0.811112	0.901023
Q8TF47	Zinc finger protein 90 homolog OS=Homo sapiens OX=9606 GN=ZFP90 PE=1 SV=2	ZFP90	2125.07	2149.24	1905.37		1.03164	1.04337	0.924985			1.01137
O75820	Zinc finger protein 189 OS=Homo sapiens OX=9606 GN=ZNF189 PE=1 SV=2	ZNF189	4010.87	4422.57	3286.75		1.02666	1.13204	0.841305			1.10265
Q99676	Zinc finger protein 184 OS=Homo sapiens OX=9606 GN=ZNF184 PE=1 SV=4	ZNF184	952.619	966.245	1480.21	4828.95	0.463109	0.469734	0.719594	2.34756	3.26234	1.0143
Q15776	Zinc finger protein with KRAB and SCAN domains 8 OS=Homo sapiens OX=9606 GN=ZKSCAN8 PE=1 SV=2	ZKSCAN8	1538.2	2528.58		1664.47	0.805165	1.32358		0.87126		1.64386
Q92610	Zinc finger protein 592 OS=Homo sapiens OX=9606 GN=ZNF592 PE=1 SV=2	ZNF592	4967.32	6911.3	6332.4	9539.45	0.715998	0.996207	0.912763	1.37503	1.50645	1.39135
O15014	Zinc finger protein 609 OS=Homo sapiens OX=9606 GN=ZNF609 PE=1 SV=2	ZNF609	1496.17	1564.79			0.977582	1.02242				1.04586
Q07157	Tight junction protein ZO-1 OS=Homo sapiens OX=9606 GN=TJP1 PE=1 SV=3	TJP1	15938.8	15330.4	21956.2	21799.1	0.849792	0.817354	1.17061	1.16224	0.992845	0.961829
Q9UHR6	Zinc finger HIT domain-containing protein 2 OS=Homo sapiens OX=9606 GN=ZNHIT2 PE=1 SV=1	ZNHIT2	4021.4	4122.63	5075.77	3651.1	0.953452	0.977453	1.20344	0.865656	0.719319	1.02517
Q9P2E3	NFX1-type zinc finger-containing protein 1 OS=Homo sapiens OX=9606 GN=ZNFX1 PE=2 SV=2	ZNFX1	1070.25	913.032			1.07927	0.920728				0.853102
Q6PML9	Zinc transporter 9 OS=Homo sapiens OX=9606 GN=SLC30A9 PE=1 SV=1	SLC30A9	6690.88	5578.4	8456.19	8699.83	0.909541	0.758313	1.14951	1.18263	1.02881	0.833732
Q96F44	E3 ubiquitin-protein ligase TRIM11 OS=Homo sapiens OX=9606 GN=TRIM11 PE=1 SV=2	TRIM11	2719.67	2824.26	2551.14	2273.86	1.04916	1.08951	0.984148	0.877182	0.891311	1.03846
Q9Y5R8	Trafficking protein particle complex subunit 1 OS=Homo sapiens OX=9606 GN=TRAPPC1 PE=1 SV=1	TRAPPC1	14955.1	14753.9			1.00677	0.993228				0.986546
P67936	Tropomyosin alpha-4 chain OS=Homo sapiens OX=9606 GN=TPM4 PE=1 SV=3	TPM4	277282	252036	111380	91717	1.51434	1.37647	0.608289	0.500902	0.82346	0.908952
Q7L0Y3	tRNA methyltransferase 10 homolog C OS=Homo sapiens OX=9606 GN=TRMT10C PE=1 SV=2	TRMT10C	41054.2	41853.9	40918.3	38124.5	1.01399	1.03374	1.01063	0.941631	0.931722	1.01948
Q9BRJ7	Tudor-interacting repair regulator protein OS=Homo sapiens OX=9606 GN=NUDT16L1 PE=1 SV=1	NUDT16L1	10813.8	12703.4	9757.83	8307.65	1.04022	1.22199	0.938644	0.799145	0.851383	1.17474
Q9BZD6	Transmembrane gamma-carboxyglutamic acid protein 4 OS=Homo sapiens OX=9606 GN=PRRG4 PE=1 SV=1	PRRG4	2156.13	2773.7			0.874728	1.12527				1.28643
Q8TD43	Transient receptor potential cation channel subfamily M member 4 OS=Homo sapiens OX=9606 GN=TRPM4 PE=1 SV=1	TRPM4	7690.85	6946.5	7351.59	6902.95	1.06478	0.961723	1.01781	0.955694	0.938974	0.903216
Q16831	Uridine phosphorylase 1 OS=Homo sapiens OX=9606 GN=UPP1 PE=1 SV=1	UPP1	9118.26	8080.17	9978.56	6929.47	1.06939	0.947641	1.17028	0.812687	0.694436	0.886153
Q6DKK2	Tetratricopeptide repeat protein 19, mitochondrial OS=Homo sapiens OX=9606 GN=TTC19 PE=1 SV=4	TTC19	10287.7	12366.8	14696	14736.1	0.790046	0.949711	1.12858	1.13166	1.00273	1.2021
Q9UJK0	18S rRNA aminocarboxypropyltransferase OS=Homo sapiens OX=9606 GN=TSR3 PE=1 SV=1	TSR3	2999.25	4352.26	8190.07	6837.07	0.536091	0.777931	1.46391	1.22207	0.8348	1.45112
Q9BZX2	Uridine-cytidine kinase 2 OS=Homo sapiens OX=9606 GN=UCK2 PE=1 SV=1	UCK2	23227.7	30400	26093.3	9583.44	1.04038	1.36163	1.16873	0.429248	0.367276	1.30878
C9J7I0	UBAP1-MVB12-associated (UMA)-domain containing protein 1 OS=Homo sapiens OX=9606 GN=UMAD1 PE=1 SV=2	UMAD1	1372.62	2090.39	1305.9	1431.66	0.88548	1.34851	0.842439	0.923567	1.0963	1.52292
Q6PKC3	Thioredoxin domain-containing protein 11 OS=Homo sapiens OX=9606 GN=TXNDC11 PE=1 SV=2	TXNDC11	1657.84	1825.69			0.951816	1.04818				1.10125
Q7Z7E8	Ubiquitin-conjugating enzyme E2 Q1 OS=Homo sapiens OX=9606 GN=UBE2Q1 PE=1 SV=1	UBE2Q1	8221.91	7656.55	3562.38	2751.96	1.48191	1.38001	0.642079	0.49601	0.772506	0.931237
Q13107	Ubiquitin carboxyl-terminal hydrolase 4 OS=Homo sapiens OX=9606 GN=USP4 PE=1 SV=3	USP4	3148.64	6593.93	9215.31	5431.36	0.516398	1.08145	1.51137	0.89078	0.589384	2.09422
Q8N0U8	Vitamin K epoxide reductase complex subunit 1-like protein 1 OS=Homo sapiens OX=9606 GN=VKORC1L1 PE=1 SV=2	VKORC1L1	35671.3	35799.9	28884.1	21622.5	1.16976	1.17398	0.947192	0.709063	0.748595	1.00361
P55060	Exportin-2 OS=Homo sapiens OX=9606 GN=CSE1L PE=1 SV=3	CSE1L	87183.9	83653.2	92351.3	71543.8	1.04183	0.999643	1.10358	0.854938	0.774692	0.959503
O00401	Neural Wiskott-Aldrich syndrome protein OS=Homo sapiens OX=9606 GN=WASL PE=1 SV=2	WASL	1001.81	956.859	2233.77		0.716869	0.684703	1.59843			0.95513
Q9Y5A9	YTH domain-containing family protein 2 OS=Homo sapiens OX=9606 GN=YTHDF2 PE=1 SV=2	YTHDF2	9833.26	10544.8	6726.76	6293.89	1.17768	1.2629	0.805631	0.753788	0.93565	1.07236
Q9H869	YY1-associated protein 1 OS=Homo sapiens OX=9606 GN=YY1AP1 PE=1 SV=2	YY1AP1	1642.77	1490.57	2054.21	1912.21	0.925536	0.839786	1.15734	1.07734	0.930874	0.907352
Q9Y484	WD repeat domain phosphoinositide-interacting protein 4 OS=Homo sapiens OX=9606 GN=WDR45 PE=1 SV=1	WDR45	1902.7	1323.11	1990.48	1596.87	1.11707	0.776797	1.16861	0.937521	0.802254	0.695386
Q96S55	ATPase WRNIP1 OS=Homo sapiens OX=9606 GN=WRNIP1 PE=1 SV=2	WRNIP1	11126.8	12189.7	15790.8	11668	0.876552	0.960286	1.24397	0.919187	0.738911	1.09553
Q9NYH9	U3 small nucleolar RNA-associated protein 6 homolog OS=Homo sapiens OX=9606 GN=UTP6 PE=1 SV=2	UTP6	25494.2	26305.2	21932.6	27065.2	1.0117	1.04389	0.870365	1.07405	1.23402	1.03181
O75083	WD repeat-containing protein 1 OS=Homo sapiens OX=9606 GN=WDR1 PE=1 SV=4	WDR1	30239.9	28507	25560.4	24426.6	1.11244	1.04869	0.940292	0.898583	0.955642	0.942695
Q6P2D8	X-ray radiation resistance-associated protein 1 OS=Homo sapiens OX=9606 GN=XRRA1 PE=2 SV=2	XRRA1		2550.25	4680.07	8505.37		0.486204	0.892253	1.62154	1.81736
Q9H0M0	NEDD4-like E3 ubiquitin-protein ligase WWP1 OS=Homo sapiens OX=9606 GN=WWP1 PE=1 SV=1	WWP1	748.261	689.522	996.571		0.922127	0.849739	1.22813			0.921499
Q8NEZ2	Vacuolar protein sorting-associated protein 37A OS=Homo sapiens OX=9606 GN=VPS37A PE=1 SV=1	VPS37A	2664.28	2468.6	2823.69	2613.61	1.00823	0.934175	1.06855	0.98905	0.925601	0.926554
O60281	Zinc finger protein 292 OS=Homo sapiens OX=9606 GN=ZNF292 PE=1 SV=3	ZNF292	1153.83	1433.41	3476.88	14608.9	0.223253	0.277349	0.672738	2.82666	4.20173	1.24231
Q4G0F5	Vacuolar protein sorting-associated protein 26B OS=Homo sapiens OX=9606 GN=VPS26B PE=1 SV=2	VPS26B	3175.4	3314.88	4965.83	3600.01	0.843617	0.880673	1.31929	0.956424	0.724956	1.04393
Q9UIA9	Exportin-7 OS=Homo sapiens OX=9606 GN=XPO7 PE=1 SV=3	XPO7	10932.8	10458.5	14725.1	17495.8	0.815695	0.780307	1.09864	1.30536	1.18816	0.956617
Q96QU8	Exportin-6 OS=Homo sapiens OX=9606 GN=XPO6 PE=1 SV=1	XPO6	2938.3	3036.21	4131.47	2619.94	0.923564	0.954339	1.2986	0.823497	0.634142	1.03332
Q8NI36	WD repeat-containing protein 36 OS=Homo sapiens OX=9606 GN=WDR36 PE=1 SV=1	WDR36	26771.8	29265.8	18391.2	18982.8	1.1464	1.2532	0.787534	0.812867	1.03217	1.09316
P49754	Vacuolar protein sorting-associated protein 41 homolog OS=Homo sapiens OX=9606 GN=VPS41 PE=1 SV=3	VPS41	2230.49	2360.86	4047.59	3713.38	0.72229	0.764507	1.31071	1.20249	0.91743	1.05845
Q8NEZ3	WD repeat-containing protein 19 OS=Homo sapiens OX=9606 GN=WDR19 PE=1 SV=2	WDR19	1143	1177.71			0.985043	1.01496				1.03037
Q9NQH7	Xaa-Pro aminopeptidase 3 OS=Homo sapiens OX=9606 GN=XPNPEP3 PE=1 SV=1	XPNPEP3	11969.2	11712	15237.6	12816.6	0.925417	0.905531	1.17812	0.990935	0.841117	0.978512
P98170	E3 ubiquitin-protein ligase XIAP OS=Homo sapiens OX=9606 GN=XIAP PE=1 SV=2	XIAP	2069.48	2326.58	2222.82	2011.79	0.959128	1.07828	1.0302	0.932391	0.905062	1.12423
Q7L3S4	Zinc finger protein 771 OS=Homo sapiens OX=9606 GN=ZNF771 PE=1 SV=1	ZNF771	1367.45	1743.81			0.879033	1.12097				1.27523
Q9NUE0	Palmitoyltransferase ZDHHC18 OS=Homo sapiens OX=9606 GN=ZDHHC18 PE=1 SV=2	ZDHHC18	4121.53	5064.54	7568.86	7518.46	0.679185	0.834583	1.24727	1.23896	0.993341	1.2288
P17028	Zinc finger protein 24 OS=Homo sapiens OX=9606 GN=ZNF24 PE=1 SV=4	ZNF24	3749.36	4142.1			0.950232	1.04977				1.10475
Q9BRX5	DNA replication complex GINS protein PSF3 OS=Homo sapiens OX=9606 GN=GINS3 PE=1 SV=1	GINS3	2915.18	3583.29	3167.57	3332.73	0.897063	1.10266	0.974729	1.02555	1.05214	1.22918
P47914	60S ribosomal protein L29 OS=Homo sapiens OX=9606 GN=RPL29 PE=1 SV=2	RPL29	116069	103308	49504	38055.1	1.51261	1.34631	0.645138	0.495935	0.768728	0.890057
P09493	Tropomyosin alpha-1 chain OS=Homo sapiens OX=9606 GN=TPM1 PE=1 SV=2	TPM1	64569.2	59570.4	16195.7	19524.1	1.61565	1.49057	0.405249	0.488532	1.20551	0.922582
Q96B77	Transmembrane protein 186 OS=Homo sapiens OX=9606 GN=TMEM186 PE=1 SV=1	TMEM186	2577.56	2770.06	4110	4275.83	0.750739	0.806807	1.19708	1.24538	1.04035	1.07468
Q9NXH9	tRNA (guanine(26)-N(2))-dimethyltransferase OS=Homo sapiens OX=9606 GN=TRMT1 PE=1 SV=1	TRMT1	15225.6	15447.2	11660.1	10309.3	1.15691	1.17375	0.885989	0.783349	0.884152	1.01455
Q5T0D9	Tumor protein p63-regulated gene 1-like protein OS=Homo sapiens OX=9606 GN=TPRG1L PE=1 SV=1	TPRG1L	6944.2	7257.53	12643.2	15768	0.65184	0.681251	1.18679	1.48011	1.24715	1.04512
Q9Y4G6	Talin-2 OS=Homo sapiens OX=9606 GN=TLN2 PE=1 SV=4	TLN2	1221.99	1487	1706.65	3305.24	0.633083	0.770379	0.884174	1.71236	1.93668	1.21687
O75896	Tumor suppressor candidate 2 OS=Homo sapiens OX=9606 GN=TUSC2 PE=1 SV=3	TUSC2	1406.65	1137.98			1.10558	0.894417				0.809
Q5SRH9	Tetratricopeptide repeat protein 39A OS=Homo sapiens OX=9606 GN=TTC39A PE=1 SV=1	TTC39A	2042.63	1721.92	1769.41	883.139	1.27324	1.07333	1.10293	0.550491	0.499115	0.842992
Q3KQV9	UDP-N-acetylhexosamine pyrophosphorylase-like protein 1 OS=Homo sapiens OX=9606 GN=UAP1L1 PE=1 SV=2	UAP1L1	4557.8	4069.3	8625.73	9175.39	0.689838	0.615902	1.30553	1.38873	1.06372	0.892821
P62328	Thymosin beta-4 OS=Homo sapiens OX=9606 GN=TMSB4X PE=1 SV=2	TMSB4X	1350.56	1117.13			1.09459	0.905405				0.827161
Q9NUW8	Tyrosyl-DNA phosphodiesterase 1 OS=Homo sapiens OX=9606 GN=TDP1 PE=1 SV=2	TDP1	3857.68	4607.99	3325.22	2888.54	1.05118	1.25563	0.90609	0.787099	0.868676	1.1945
Q96J42	Thioredoxin domain-containing protein 15 OS=Homo sapiens OX=9606 GN=TXNDC15 PE=1 SV=1	TXNDC15	3627.66	4664.19	3722.04	2324.98	1.01198	1.30113	1.03831	0.648581	0.624652	1.28573
Q92995	Ubiquitin carboxyl-terminal hydrolase 13 OS=Homo sapiens OX=9606 GN=USP13 PE=1 SV=2	USP13	6507.79	5607.85	6986.63	6726.56	1.00783	0.868464	1.08199	1.04171	0.962776	0.861713
Q6IBS0	Twinfilin-2 OS=Homo sapiens OX=9606 GN=TWF2 PE=1 SV=2	TWF2	8713.87	8556.59	19217.8	14517.1	0.683369	0.671035	1.50712	1.13848	0.755399	0.981951
Q9UMX0	Ubiquilin-1 OS=Homo sapiens OX=9606 GN=UBQLN1 PE=1 SV=2	UBQLN1	38184.3	38629.9	24064.9	20346.7	1.25994	1.27464	0.794052	0.671365	0.845493	1.01167
Q9BRX9	WD repeat domain-containing protein 83 OS=Homo sapiens OX=9606 GN=WDR83 PE=1 SV=1	WDR83	2684.52	3194.8			0.913208	1.08679				1.19008
Q5BJH7	Protein YIF1B OS=Homo sapiens OX=9606 GN=YIF1B PE=1 SV=1	YIF1B	6120.9	6879.5	2397.13	3751.36	1.27859	1.43705	0.500735	0.783619	1.56494	1.12394
Q96TA2	ATP-dependent zinc metalloprotease YME1L1 OS=Homo sapiens OX=9606 GN=YME1L1 PE=1 SV=2	YME1L1	84444.2	79628.4	57704.8	48239.8	1.25095	1.1796	0.854831	0.714618	0.835976	0.942971
Q6ZSR9	Uncharacterized protein FLJ45252 OS=Homo sapiens OX=9606 PE=2 SV=2	--	4890.1	5067.08	6255.16	4616.96	0.939081	0.973068	1.20122	0.886628	0.738104	1.03619
Q5W0Z9	Palmitoyltransferase ZDHHC20 OS=Homo sapiens OX=9606 GN=ZDHHC20 PE=1 SV=1	ZDHHC20	3088.36	3825.13	12471.5	16910.3	0.340359	0.421557	1.37445	1.86364	1.35592	1.23856
Q7L2R6	Zinc finger protein 765 OS=Homo sapiens OX=9606 GN=ZNF765 PE=1 SV=2	ZNF765	1072.13	1221.38			0.934925	1.06507				1.13921
Q5VZL5	Zinc finger MYM-type protein 4 OS=Homo sapiens OX=9606 GN=ZMYM4 PE=1 SV=1	ZMYM4	4488.47	4617.97	5249.28	8141.55	0.798047	0.821072	0.933319	1.44756	1.55098	1.02885
Q8ND25	E3 ubiquitin-protein ligase ZNRF1 OS=Homo sapiens OX=9606 GN=ZNRF1 PE=1 SV=2	ZNRF1	1294.76	1516.95			0.920977	1.07902				1.17161
O75832	26S proteasome non-ATPase regulatory subunit 10 OS=Homo sapiens OX=9606 GN=PSMD10 PE=1 SV=1	PSMD10	2550.13	2292.57	3270.74		0.942928	0.847693	1.20938			0.899001
P31939	Bifunctional purine biosynthesis protein ATIC OS=Homo sapiens OX=9606 GN=ATIC PE=1 SV=3	ATIC	54655.6	52677.7	63920.2	63507.7	0.931254	0.897554	1.08911	1.08208	0.993547	0.963812
O95758	Polypyrimidine tract-binding protein 3 OS=Homo sapiens OX=9606 GN=PTBP3 PE=1 SV=2	PTBP3	16690.4	14642.1	20332.7	16498.3	0.979433	0.859234	1.19317	0.96816	0.811417	0.877277
Q96PZ0	Pseudouridylate synthase 7 homolog OS=Homo sapiens OX=9606 GN=PUS7 PE=1 SV=2	PUS7	18323.5	19404.3	17576.8	13896.3	1.05915	1.12162	1.01599	0.803244	0.790605	1.05898
Q9BZE2	tRNA pseudouridine(38/39) synthase OS=Homo sapiens OX=9606 GN=PUS3 PE=1 SV=3	PUS3	3768.56	4033.44			0.96605	1.03395				1.07029
Q9NS91	E3 ubiquitin-protein ligase RAD18 OS=Homo sapiens OX=9606 GN=RAD18 PE=1 SV=2	RAD18	1577.46	1787.42			0.937603	1.0624				1.1331
P51159	Ras-related protein Rab-27A OS=Homo sapiens OX=9606 GN=RAB27A PE=1 SV=3	RAB27A	11082.4	11942.8	14369.5	12097.4	0.89569	0.965229	1.16136	0.977724	0.84188	1.07764
Q8N4Z0	Ras-related protein Rab-42 OS=Homo sapiens OX=9606 GN=RAB42 PE=1 SV=2	RAB42	3649.72	4033.52		1751.03	1.16057	1.28262		0.556809		1.10516
Q9H082	Ras-related protein Rab-33B OS=Homo sapiens OX=9606 GN=RAB33B PE=1 SV=1	RAB33B	5945.58	5547.02	8842.54	11707.6	0.742206	0.692453	1.10384	1.4615	1.32401	0.932965
Q9Y3P9	Rab GTPase-activating protein 1 OS=Homo sapiens OX=9606 GN=RABGAP1 PE=1 SV=3	RABGAP1	5408.82	4639.25	9680.85	8440.61	0.768038	0.658761	1.37466	1.19854	0.871887	0.857719
Q969Q5	Ras-related protein Rab-24 OS=Homo sapiens OX=9606 GN=RAB24 PE=1 SV=1	RAB24	10537.6	11868.2	12784.9	13043.3	0.873873	0.984219	1.06024	1.08167	1.02021	1.12627
P20336	Ras-related protein Rab-3A OS=Homo sapiens OX=9606 GN=RAB3A PE=1 SV=1	RAB3A	721.042	844.412	2476.17	2844.42	0.418843	0.490506	1.43837	1.65228	1.14872	1.1711
Q6NUK4	Receptor expression-enhancing protein 3 OS=Homo sapiens OX=9606 GN=REEP3 PE=1 SV=1	REEP3	3505.94	3370.98	9240.44	10950.3	0.5181	0.498156	1.36553	1.61821	1.18504	0.961505
Q9H902	Receptor expression-enhancing protein 1 OS=Homo sapiens OX=9606 GN=REEP1 PE=1 SV=1	REEP1	1648.98	1932.9			0.920734	1.07927				1.17218
Q9Y3P4	Rhomboid domain-containing protein 3 OS=Homo sapiens OX=9606 GN=RHBDD3 PE=2 SV=1	RHBDD3	5296.43	5722.99	7013.55	5997.82	0.881607	0.95261	1.16743	0.998356	0.855176	1.08054
Q9HB40	Retinoid-inducible serine carboxypeptidase OS=Homo sapiens OX=9606 GN=SCPEP1 PE=1 SV=1	SCPEP1	7837.76	7477.35	7374.03	7922.54	1.02415	0.977058	0.963558	1.03523	1.07438	0.954016
Q9UNX3	60S ribosomal protein L26-like 1 OS=Homo sapiens OX=9606 GN=RPL26L1 PE=1 SV=1	RPL26L1	18956.5	20314.8	15369.6	14852.1	1.09113	1.16931	0.88467	0.854883	0.96633	1.07165
P62829	60S ribosomal protein L23 OS=Homo sapiens OX=9606 GN=RPL23 PE=1 SV=1	RPL23	145104	176653	203275	209422	0.790269	0.962092	1.10708	1.14056	1.03024	1.21742
Q969S9	Ribosome-releasing factor 2, mitochondrial OS=Homo sapiens OX=9606 GN=GFM2 PE=1 SV=1	GFM2	15236.2	13267.1	11226.2	11564.2	1.18815	1.0346	0.875445	0.901803	1.03011	0.870762
Q96E11	Ribosome-recycling factor, mitochondrial OS=Homo sapiens OX=9606 GN=MRRF PE=1 SV=1	MRRF	49108.4	53632.2	48096.1	46342.6	0.996218	1.08799	0.975683	0.940111	0.963542	1.09212
P57768	Sorting nexin-16 OS=Homo sapiens OX=9606 GN=SNX16 PE=1 SV=2	SNX16	1979.44	2057.48	3973.52	2521.31	0.751799	0.781439	1.50916	0.957603	0.634528	1.03943
Q8NBJ7	Inactive C-alpha-formylglycine-generating enzyme 2 OS=Homo sapiens OX=9606 GN=SUMF2 PE=1 SV=2	SUMF2	43760.4	42446.1	30991	26065.2	1.22182	1.18513	0.865292	0.72776	0.841057	0.969966
Q9UH99	SUN domain-containing protein 2 OS=Homo sapiens OX=9606 GN=SUN2 PE=1 SV=3	SUN2	9049.24	7522.79	6084.81	6353.54	1.24772	1.03725	0.838984	0.876037	1.04416	0.831317
Q9P2R7	Succinate--CoA ligase [ADP-forming] subunit beta, mitochondrial OS=Homo sapiens OX=9606 GN=SUCLA2 PE=1 SV=3	SUCLA2	17083	16767.3	21911.7	21760.3	0.88145	0.86516	1.1306	1.12279	0.99309	0.98152
P51692	Signal transducer and activator of transcription 5B OS=Homo sapiens OX=9606 GN=STAT5B PE=1 SV=2	STAT5B	3189.96	3672.82	4816.72	3538.92	0.838447	0.965362	1.26602	0.930168	0.734716	1.15137
Q9NQZ5	StAR-related lipid transfer protein 7, mitochondrial OS=Homo sapiens OX=9606 GN=STARD7 PE=1 SV=2	STARD7	12458.5	12013.4	9046.53	10741.4	1.12594	1.08572	0.817584	0.970758	1.18735	0.964273
Q08AE8	Protein spire homolog 1 OS=Homo sapiens OX=9606 GN=SPIRE1 PE=1 SV=3	SPIRE1	1576.21	2158.84	2342.47		0.778053	1.06565	1.1563			1.36964
Q8IYB8	ATP-dependent RNA helicase SUPV3L1, mitochondrial OS=Homo sapiens OX=9606 GN=SUPV3L1 PE=1 SV=1	SUPV3L1	19299	17866.1	22448.8	21633.4	0.950136	0.879591	1.10521	1.06506	0.963677	0.925753
Q96SB4	SRSF protein kinase 1 OS=Homo sapiens OX=9606 GN=SRPK1 PE=1 SV=2	SRPK1	7305.04	7630.33	6131.13	6619.18	1.05543	1.10242	0.88582	0.956333	1.0796	1.04453
Q9NZD8	Maspardin OS=Homo sapiens OX=9606 GN=SPG21 PE=1 SV=1	SPG21	16186.3	16854.8	9633.25	10669.7	1.21373	1.26386	0.722349	0.800067	1.10759	1.0413
Q9NUQ6	SPATS2-like protein OS=Homo sapiens OX=9606 GN=SPATS2L PE=1 SV=2	SPATS2L	2611.86	3159.37	1722.46		1.04562	1.26481	0.689564			1.20962
Q14247	Src substrate cortactin OS=Homo sapiens OX=9606 GN=CTTN PE=1 SV=2	CTTN	72444.8	66819.7	54022.5	44456.6	1.21887	1.12423	0.90892	0.747976	0.822927	0.922353
Q9Y3C8	Ubiquitin-fold modifier-conjugating enzyme 1 OS=Homo sapiens OX=9606 GN=UFC1 PE=1 SV=3	UFC1	23884.3	24685.9	18599.1	16244.4	1.14534	1.18378	0.891897	0.77898	0.873397	1.03356
Q9Y285	Phenylalanine--tRNA ligase alpha subunit OS=Homo sapiens OX=9606 GN=FARSA PE=1 SV=3	FARSA	26965.7	26717.1	22807.2	19267.3	1.12642	1.11603	0.952709	0.804839	0.84479	0.990781
Q9P2J5	Leucine--tRNA ligase, cytoplasmic OS=Homo sapiens OX=9606 GN=LARS1 PE=1 SV=2	LARS1	35517.9	34199	29962	25977.6	1.13063	1.08865	0.953775	0.82694	0.867018	0.962867
P47897	Glutamine--tRNA ligase OS=Homo sapiens OX=9606 GN=QARS1 PE=1 SV=1	QARS1	30895.7	31305.4	21229.4	17040.5	1.23003	1.24635	0.845195	0.678425	0.802684	1.01326
Q9UGM6	Tryptophan--tRNA ligase, mitochondrial OS=Homo sapiens OX=9606 GN=WARS2 PE=1 SV=1	WARS2	5749.67	5311.03	6126.5	7335.1	0.937868	0.866318	0.999335	1.19648	1.19727	0.92371
P26640	Valine--tRNA ligase OS=Homo sapiens OX=9606 GN=VARS1 PE=1 SV=4	VARS1	34663.7	34403.1	43371.6	41849.8	0.898674	0.891918	1.12443	1.08498	0.964913	0.992482
Q01085	Nucleolysin TIAR OS=Homo sapiens OX=9606 GN=TIAL1 PE=1 SV=1	TIAL1	22525.3	22222.2	16313.7	19420	1.11953	1.10447	0.810808	0.965194	1.19041	0.986544
P49368	T-complex protein 1 subunit gamma OS=Homo sapiens OX=9606 GN=CCT3 PE=1 SV=4	CCT3	229266	227703	200826	153399	1.13051	1.1228	0.990274	0.756411	0.76384	0.993183
Q9BV44	THUMP domain-containing protein 3 OS=Homo sapiens OX=9606 GN=THUMPD3 PE=1 SV=1	THUMPD3	7365.57	6075.66	8265.82	9666.6	0.939077	0.774619	1.05386	1.23245	1.16947	0.824873
Q92526	T-complex protein 1 subunit zeta-2 OS=Homo sapiens OX=9606 GN=CCT6B PE=1 SV=5	CCT6B	37315.4	37962.5	877.754	675.744	1.94272	1.97641	0.0456977	0.0351806	0.769856	1.01734
Q9P2Z0	THAP domain-containing protein 10 OS=Homo sapiens OX=9606 GN=THAP10 PE=1 SV=1	THAP10	2219.85	1819.49			1.09912	0.900885				0.819645
Q00403	Transcription initiation factor IIB OS=Homo sapiens OX=9606 GN=GTF2B PE=1 SV=1	GTF2B	12020.8	13324.1	10403	11307.5	1.02184	1.13263	0.884319	0.961207	1.08695	1.10842
A3KMH1	von Willebrand factor A domain-containing protein 8 OS=Homo sapiens OX=9606 GN=VWA8 PE=1 SV=2	VWA8	8472.52	9013.58	16999.5	16646.2	0.662798	0.705125	1.32986	1.30222	0.979217	1.06386
Q8WUY1	Protein THEM6 OS=Homo sapiens OX=9606 GN=THEM6 PE=1 SV=2	THEM6	16161.1	17053.8	22194.1	15686.3	0.909264	0.95949	1.2487	0.882551	0.706778	1.05524
O60347	TBC1 domain family member 12 OS=Homo sapiens OX=9606 GN=TBC1D12 PE=1 SV=3	TBC1D12	1077.27	1671.62	577.067		0.971693	1.50779	0.520512			1.55172
Q9UJA5	tRNA (adenine(58)-N(1))-methyltransferase non-catalytic subunit TRM6 OS=Homo sapiens OX=9606 GN=TRMT6 PE=1 SV=1	TRMT6	5048.15	5034.72	5349.49	4060.57	1.03589	1.03314	1.09773	0.83324	0.759057	0.99734
Q96BZ9	TBC1 domain family member 20 OS=Homo sapiens OX=9606 GN=TBC1D20 PE=1 SV=1	TBC1D20	3923.41	4047.31	5220.61		0.89227	0.920448	1.18728			1.03158
Q9BXI6	TBC1 domain family member 10A OS=Homo sapiens OX=9606 GN=TBC1D10A PE=1 SV=1	TBC1D10A	3655.95	3200.25	3732.4	5084.62	0.933044	0.816743	0.952555	1.29766	1.36229	0.875354
P10586	Receptor-type tyrosine-protein phosphatase F OS=Homo sapiens OX=9606 GN=PTPRF PE=1 SV=2	PTPRF	10026.3	11849.6	15329.5	13176.9	0.796018	0.940775	1.21705	1.04615	0.859578	1.18185
Q15257	Serine/threonine-protein phosphatase 2A activator OS=Homo sapiens OX=9606 GN=PTPA PE=1 SV=3	PTPA	36366.6	35584.7	24636.1	29380.3	1.15479	1.12996	0.782299	0.932947	1.19257	0.9785
P26599	Polypyrimidine tract-binding protein 1 OS=Homo sapiens OX=9606 GN=PTBP1 PE=1 SV=1	PTBP1	170132	189249	109292	95429.8	1.20639	1.34195	0.774979	0.676684	0.873164	1.11237
Q9NR77	Peroxisomal membrane protein 2 OS=Homo sapiens OX=9606 GN=PXMP2 PE=1 SV=3	PXMP2	7879.7	8205.88	5724.65	7373.58	1.08001	1.12472	0.784634	1.01064	1.28804	1.04139
Q9BRQ0	Pygopus homolog 2 OS=Homo sapiens OX=9606 GN=PYGO2 PE=1 SV=2	PYGO2	1770.02	2296.06	1796.81	2255.93	0.872058	1.13123	0.885257	1.11146	1.25552	1.29719
Q6ZRY4	RNA-binding protein with multiple splicing 2 OS=Homo sapiens OX=9606 GN=RBPMS2 PE=1 SV=1	RBPMS2	5153.89	5363.69	1537.92	12667.7	0.833855	0.867799	0.248822	2.04952	8.2369	1.04071
Q5T8P6	RNA-binding protein 26 OS=Homo sapiens OX=9606 GN=RBM26 PE=1 SV=3	RBM26	7367.46	7476.9	6837.07	5560.12	1.0818	1.09787	1.00392	0.816418	0.813231	1.01485
P62979	Ubiquitin-40S ribosomal protein S27a OS=Homo sapiens OX=9606 GN=RPS27A PE=1 SV=2	RPS27A	672405	624459	757346	689232	0.980382	0.910475	1.10423	1.00492	0.910062	0.928695
P62306	Small nuclear ribonucleoprotein F OS=Homo sapiens OX=9606 GN=SNRPF PE=1 SV=1	SNRPF	47300.6	49900	47632	54595.1	0.948727	1.00086	0.955374	1.09504	1.14619	1.05495
Q9BYN8	28S ribosomal protein S26, mitochondrial OS=Homo sapiens OX=9606 GN=MRPS26 PE=1 SV=1	MRPS26	18090.2	18166.2	21978.3	22879.1	0.89209	0.895838	1.08383	1.12825	1.04099	1.0042
Q9H446	RWD domain-containing protein 1 OS=Homo sapiens OX=9606 GN=RWDD1 PE=1 SV=1	RWDD1	4401.38	4349.37			1.00594	0.994057				0.988183
Q9Y291	28S ribosomal protein S33, mitochondrial OS=Homo sapiens OX=9606 GN=MRPS33 PE=1 SV=1	MRPS33	4843.47	4649.48	5751.38	3934.64	1.01016	0.969704	1.19952	0.820615	0.684121	0.959948
Q9BQC6	Ribosomal protein 63, mitochondrial OS=Homo sapiens OX=9606 GN=MRPL57 PE=1 SV=1	MRPL57	8874.4	8761.29	3064.47	4197.66	1.42573	1.40756	0.492327	0.674382	1.36978	0.987254
Q9BY42	Replication termination factor 2 OS=Homo sapiens OX=9606 GN=RTF2 PE=1 SV=3	RTF2	1976.72	1751.87	1881.94		1.05697	0.93674	1.00629			0.886251
P08621	U1 small nuclear ribonucleoprotein 70 kDa OS=Homo sapiens OX=9606 GN=SNRNP70 PE=1 SV=2	SNRNP70	142924	142883	154135	165379	0.944451	0.94418	1.01853	1.09284	1.07295	0.999713
O00442	RNA 3'-terminal phosphate cyclase OS=Homo sapiens OX=9606 GN=RTCA PE=1 SV=1	RTCA	15063.8	11975.4	10058.3	12559.2	1.21344	0.964655	0.810227	1.01168	1.24864	0.794979
Q9Y3D9	28S ribosomal protein S23, mitochondrial OS=Homo sapiens OX=9606 GN=MRPS23 PE=1 SV=2	MRPS23	26729.2	24922.2	19474.7	27670.3	1.08219	1.00903	0.788478	1.1203	1.42083	0.932396
Q8IY34	Solute carrier family 15 member 3 OS=Homo sapiens OX=9606 GN=SLC15A3 PE=1 SV=2	SLC15A3	2040.64	1628.03			1.11247	0.887531				0.797804
P82921	28S ribosomal protein S21, mitochondrial OS=Homo sapiens OX=9606 GN=MRPS21 PE=1 SV=3	MRPS21	5250.53	5515.55	2172.53	1998.19	1.40607	1.47704	0.581793	0.535105	0.919753	1.05047
Q9BXP2	Solute carrier family 12 member 9 OS=Homo sapiens OX=9606 GN=SLC12A9 PE=1 SV=1	SLC12A9	5729.82	5641.56	5813.48	5654.61	1.00349	0.988037	1.01815	0.990322	0.972672	0.984596
Q9P0U3	Sentrin-specific protease 1 OS=Homo sapiens OX=9606 GN=SENP1 PE=1 SV=2	SENP1	5297.11	4731.22	6382.57	7314.81	0.893058	0.797653	1.07606	1.23323	1.14606	0.89317
Q15750	TGF-beta-activated kinase 1 and MAP3K7-binding protein 1 OS=Homo sapiens OX=9606 GN=TAB1 PE=1 SV=1	TAB1	1596.74	1834.24	2065	2390.45	0.809867	0.930327	1.04737	1.21244	1.1576	1.14874
P60059	Protein transport protein Sec61 subunit gamma OS=Homo sapiens OX=9606 GN=SEC61G PE=1 SV=1	SEC61G	15634.4	12885.1	6253.28	3712.29	1.62498	1.33923	0.649943	0.385842	0.593655	0.824151
Q92791	Endoplasmic reticulum protein SC65 OS=Homo sapiens OX=9606 GN=P3H4 PE=1 SV=1	P3H4	5086.49	5796.5	9213.78	1900.39	0.924936	1.05405	1.67545	0.34557	0.206255	1.13959
Q9NVA2	Septin-11 OS=Homo sapiens OX=9606 GN=SEPTIN11 PE=1 SV=3	SEPTIN11	22598.5	22722	17940.3	14614.4	1.16075	1.1671	0.92149	0.750657	0.814613	1.00546
P61619	Protein transport protein Sec61 subunit alpha isoform 1 OS=Homo sapiens OX=9606 GN=SEC61A1 PE=1 SV=2	SEC61A1	52994.8	53749.5	57025.5	60863.4	0.943668	0.957107	1.01544	1.08378	1.0673	1.01424
Q86SK9	Stearoyl-CoA desaturase 5 OS=Homo sapiens OX=9606 GN=SCD5 PE=1 SV=2	SCD5	1061.67	1029.97	592.309		1.18669	1.15126	0.662057			0.970141
Q9H9S3	Protein transport protein Sec61 subunit alpha isoform 2 OS=Homo sapiens OX=9606 GN=SEC61A2 PE=2 SV=3	SEC61A2	8697.23	8153.98	12230.6	16415.8	0.764632	0.716871	1.07527	1.44322	1.34219	0.937538
O00767	Stearoyl-CoA desaturase OS=Homo sapiens OX=9606 GN=SCD PE=1 SV=2	SCD	76821.8	70434.1	128435	152697	0.717311	0.657667	1.19924	1.42578	1.1889	0.91685
Q9Y3A5	Ribosome maturation protein SBDS OS=Homo sapiens OX=9606 GN=SBDS PE=1 SV=4	SBDS	15163.1	14308	14422	14980.8	1.03021	0.972112	0.979857	1.01782	1.03875	0.943607
Q9NR31	GTP-binding protein SAR1a OS=Homo sapiens OX=9606 GN=SAR1A PE=1 SV=1	SAR1A	38259.8	43930.9	47603.9	58037.8	0.814765	0.935534	1.01375	1.23595	1.21918	1.14823
Q99590	Protein SCAF11 OS=Homo sapiens OX=9606 GN=SCAF11 PE=1 SV=2	SCAF11	6762.79	6807.68	7954.58	7792.89	0.922683	0.928807	1.08528	1.06322	0.979673	1.00664
O14828	Secretory carrier-associated membrane protein 3 OS=Homo sapiens OX=9606 GN=SCAMP3 PE=1 SV=3	SCAMP3	41702.6	47357.3	30825.2	25879.4	1.14438	1.29956	0.84589	0.71017	0.839553	1.1356
Q6P3W7	SCY1-like protein 2 OS=Homo sapiens OX=9606 GN=SCYL2 PE=1 SV=1	SCYL2	14041	14770.2	8591.02	6957.56	1.2661	1.33186	0.774668	0.627376	0.809864	1.05193
O75326	Semaphorin-7A OS=Homo sapiens OX=9606 GN=SEMA7A PE=1 SV=1	SEMA7A			3794.76	4422.69			0.923586	1.07641	1.16547
Q96LT4	Sphingomyelin synthase-related protein 1 OS=Homo sapiens OX=9606 GN=SAMD8 PE=1 SV=2	SAMD8	686.952	664.875			1.01633	0.983669				0.967862
P50452	Serpin B8 OS=Homo sapiens OX=9606 GN=SERPINB8 PE=1 SV=2	SERPINB8	2675.34	2291.96	3984.52	2861.17	0.905898	0.776081	1.3492	0.968822	0.718071	0.856699
Q9H7B4	Histone-lysine N-methyltransferase SMYD3 OS=Homo sapiens OX=9606 GN=SMYD3 PE=1 SV=4	SMYD3	325.512	417.384		1886.78	0.371352	0.476162		2.15249		1.28224
Q96RF0	Sorting nexin-18 OS=Homo sapiens OX=9606 GN=SNX18 PE=1 SV=2	SNX18	5346.07	6203.95	8938.39	7998.31	0.750675	0.871136	1.2551	1.12309	0.894827	1.16047
Q8TAQ2	SWI/SNF complex subunit SMARCC2 OS=Homo sapiens OX=9606 GN=SMARCC2 PE=1 SV=1	SMARCC2	24158.7	24162.8	23401.6	22162.1	1.02929	1.02946	0.99703	0.944221	0.947034	1.00017
Q8NEM7	Transcription factor SPT20 homolog OS=Homo sapiens OX=9606 GN=SUPT20H PE=1 SV=2	SUPT20H	1592.84	2113.04	2765.6	3212.98	0.657895	0.872755	1.14228	1.32707	1.16177	1.32659
Q92922	SWI/SNF complex subunit SMARCC1 OS=Homo sapiens OX=9606 GN=SMARCC1 PE=1 SV=3	SMARCC1	7200.39	8203.65	7640.65	8831.14	0.903555	1.02945	0.958802	1.10819	1.15581	1.13933
Q96GM5	SWI/SNF-related matrix-associated actin-dependent regulator of chromatin subfamily D member 1 OS=Homo sapiens OX=9606 GN=SMARCD1 PE=1 SV=2	SMARCD1	3888.4	3190.33	3063.24	1797.97	1.30265	1.06879	1.02622	0.602338	0.58695	0.820474
Q658P3	Metalloreductase STEAP3 OS=Homo sapiens OX=9606 GN=STEAP3 PE=1 SV=2	STEAP3	8293.56	11792.3	18872	14570.7	0.619748	0.881197	1.41024	1.08882	0.77208	1.42186
Q8TCT7	Signal peptide peptidase-like 2B OS=Homo sapiens OX=9606 GN=SPPL2B PE=1 SV=2	SPPL2B	5527.59	4938.44	10415.7	12799.3	0.656463	0.586495	1.23698	1.52006	1.22885	0.893416
Q9C004	Protein sprouty homolog 4 OS=Homo sapiens OX=9606 GN=SPRY4 PE=1 SV=2	SPRY4	22588.3	23246.7	23360.2	18431.8	1.03111	1.06117	1.06635	0.841375	0.789026	1.02915
Q9NSD9	Phenylalanine--tRNA ligase beta subunit OS=Homo sapiens OX=9606 GN=FARSB PE=1 SV=3	FARSB	33224.6	32376.4	22197.7	20722.6	1.22463	1.19337	0.818188	0.763817	0.933547	0.974471
Q6ZW31	Rho GTPase-activating protein SYDE1 OS=Homo sapiens OX=9606 GN=SYDE1 PE=1 SV=1	SYDE1	1463.49	1409.54	2290.62	1683.11	0.854997	0.823479	1.33822	0.983303	0.734784	0.963136
P14868	Aspartate--tRNA ligase, cytoplasmic OS=Homo sapiens OX=9606 GN=DARS1 PE=1 SV=2	DARS1	39699.7	39472.3	51259.3	41588.9	0.92314	0.917853	1.19194	0.96707	0.811344	0.994272
Q14142	Tripartite motif-containing protein 14 OS=Homo sapiens OX=9606 GN=TRIM14 PE=1 SV=2	TRIM14	2429.73	2645.63	3773.42	1878.39	0.90601	0.986516	1.40705	0.700423	0.497795	1.08886
Q8N511	Transmembrane protein 199 OS=Homo sapiens OX=9606 GN=TMEM199 PE=1 SV=1	TMEM199	12814.5	14967.5	7392.8		1.09293	1.27655	0.63052			1.16801
P04350	Tubulin beta-4A chain OS=Homo sapiens OX=9606 GN=TUBB4A PE=1 SV=2	TUBB4A	1507.43		9844.88	10889.4	0.203325		1.32789	1.46878	1.1061
Q12931	Heat shock protein 75 kDa, mitochondrial OS=Homo sapiens OX=9606 GN=TRAP1 PE=1 SV=3	TRAP1	122802	122166	70546	63470.5	1.29612	1.2894	0.744579	0.669901	0.899704	0.994821
P12270	Nucleoprotein TPR OS=Homo sapiens OX=9606 GN=TPR PE=1 SV=3	TPR	43067.8	46045.2	30359.6	26274.7	1.18199	1.2637	0.833212	0.721103	0.865449	1.06913
Q9Y490	Talin-1 OS=Homo sapiens OX=9606 GN=TLN1 PE=1 SV=3	TLN1	16326.5	16002.2	18383.3	18881.8	0.938388	0.919749	1.05661	1.08526	1.02712	0.980137
Q9UKI8	Serine/threonine-protein kinase tousled-like 1 OS=Homo sapiens OX=9606 GN=TLK1 PE=1 SV=2	TLK1	6103.13	4794.84		7116.93	1.01635	0.798479		1.18517		0.785636
Q49AM3	Tetratricopeptide repeat protein 31 OS=Homo sapiens OX=9606 GN=TTC31 PE=1 SV=3	TTC31	2334.57	2174.93			1.0354	0.964599				0.931619
O95292	Vesicle-associated membrane protein-associated protein B/C OS=Homo sapiens OX=9606 GN=VAPB PE=1 SV=3	VAPB	33419	36057.5	26521.9	20782.1	1.14468	1.23505	0.908436	0.711835	0.783583	1.07895
O94888	UBX domain-containing protein 7 OS=Homo sapiens OX=9606 GN=UBXN7 PE=1 SV=2	UBXN7	7910.73	7866.53	7303.44	7291.04	1.04185	1.03603	0.961873	0.96024	0.998302	0.994413
Q96GC9	Vacuole membrane protein 1 OS=Homo sapiens OX=9606 GN=VMP1 PE=1 SV=1	VMP1	21348	19465.4	12020.8	17244	1.21852	1.11107	0.686136	0.984272	1.43451	0.911814
Q8N9V3	WD repeat, SAM and U-box domain-containing protein 1 OS=Homo sapiens OX=9606 GN=WDSUB1 PE=1 SV=3	WDSUB1	3583.46	2906.05	5710.41	4344.26	0.866398	0.702616	1.38065	1.05034	0.760761	0.810962
Q13416	Origin recognition complex subunit 2 OS=Homo sapiens OX=9606 GN=ORC2 PE=1 SV=2	ORC2	10855.7	10385.8	8747.69	8962.2	1.11479	1.06654	0.898319	0.920347	1.02452	0.956714
Q9BZF1	Oxysterol-binding protein-related protein 8 OS=Homo sapiens OX=9606 GN=OSBPL8 PE=1 SV=3	OSBPL8	10200.2	10429.6	12546.2	12306.8	0.89706	0.917235	1.10338	1.08233	0.980919	1.02249
O60313	Dynamin-like 120 kDa protein, mitochondrial OS=Homo sapiens OX=9606 GN=OPA1 PE=1 SV=3	OPA1	18885.6	19005.3	15963.9	15162.5	1.09454	1.10148	0.925212	0.878765	0.949799	1.00634
P57721	Poly(rC)-binding protein 3 OS=Homo sapiens OX=9606 GN=PCBP3 PE=1 SV=2	PCBP3	20213.6	21199.6	18091.7	18492.1	1.03663	1.0872	0.927815	0.948349	1.02213	1.04878
Q15042	Rab3 GTPase-activating protein catalytic subunit OS=Homo sapiens OX=9606 GN=RAB3GAP1 PE=1 SV=3	RAB3GAP1	9414.39	9502.38	10061.8	11745.3	0.924705	0.933347	0.988295	1.15365	1.16732	1.00935
Q53GG5	PDZ and LIM domain protein 3 OS=Homo sapiens OX=9606 GN=PDLIM3 PE=1 SV=1	PDLIM3	5085.65	4847.55			1.02397	0.97603				0.953182
Q9HBH5	Retinol dehydrogenase 14 OS=Homo sapiens OX=9606 GN=RDH14 PE=1 SV=1	RDH14	5917.7	5802.96	7760.28	9245.23	0.824015	0.808038	1.08059	1.28736	1.19135	0.980611
P20337	Ras-related protein Rab-3B OS=Homo sapiens OX=9606 GN=RAB3B PE=1 SV=2	RAB3B	997.231	1518.67	2995.69		0.5428	0.826623	1.63058			1.52289
Q8IUD2	ELKS/Rab6-interacting/CAST family member 1 OS=Homo sapiens OX=9606 GN=ERC1 PE=1 SV=1	ERC1	6221	5008.29	8041.68	8936.98	0.882163	0.710196	1.14034	1.2673	1.11133	0.805062
Q9UBF6	RING-box protein 2 OS=Homo sapiens OX=9606 GN=RNF7 PE=1 SV=1	RNF7	7957.93	8335.78	10529	7150.57	0.936963	0.981451	1.23968	0.841905	0.679131	1.04748
O43502	DNA repair protein RAD51 homolog 3 OS=Homo sapiens OX=9606 GN=RAD51C PE=1 SV=1	RAD51C	4053.28	5064.6	4452.34	4707.76	0.88703	1.10835	0.974361	1.03026	1.05737	1.24951
O75771	DNA repair protein RAD51 homolog 4 OS=Homo sapiens OX=9606 GN=RAD51D PE=1 SV=1	RAD51D	1234.3	1878.05			0.793163	1.20684				1.52155
O14966	Ras-related protein Rab-7L1 OS=Homo sapiens OX=9606 GN=RAB29 PE=1 SV=1	RAB29	3900.31	3511.16		4760.67	0.961288	0.865376		1.17334		0.900226
P61006	Ras-related protein Rab-8A OS=Homo sapiens OX=9606 GN=RAB8A PE=1 SV=1	RAB8A	8349.33	10557.7	8276.21	7090.84	0.974419	1.23215	0.965886	0.827545	0.856774	1.2645
Q15120	[Pyruvate dehydrogenase (acetyl-transferring)] kinase isozyme 3, mitochondrial OS=Homo sapiens OX=9606 GN=PDK3 PE=1 SV=1	PDK3	4446.06	4140.55	11555.5	13497.6	0.528668	0.492341	1.37403	1.60496	1.16807	0.931285
Q9Y263	Phospholipase A-2-activating protein OS=Homo sapiens OX=9606 GN=PLAA PE=1 SV=2	PLAA	37267.7	38655.9	36003.8	33625.2	1.02417	1.06232	0.989437	0.92407	0.933935	1.03725
Q9NRX1	RNA-binding protein PNO1 OS=Homo sapiens OX=9606 GN=PNO1 PE=1 SV=1	PNO1	30984.6	34753.9	26572.2	14818.8	1.1569	1.29764	0.992152	0.553304	0.557681	1.12165
Q8N2A8	Mitochondrial cardiolipin hydrolase OS=Homo sapiens OX=9606 GN=PLD6 PE=1 SV=1	PLD6	288.034	528.786			0.705257	1.29474				1.83585
P51153	Ras-related protein Rab-13 OS=Homo sapiens OX=9606 GN=RAB13 PE=1 SV=1	RAB13	13483.5	13116.6	11236.5	8836.08	1.15558	1.12414	0.963004	0.757281	0.786373	0.972789
Q6S8J7	POTE ankyrin domain family member A OS=Homo sapiens OX=9606 GN=POTEA PE=2 SV=1	POTEA			76439.5	87893.9			0.930298	1.0697	1.14985
A0A0B4J2F0	Protein PIGBOS1 OS=Homo sapiens OX=9606 GN=PIGBOS1 PE=1 SV=1	PIGBOS1	4217.95	4210.22			1.00092	0.999083				0.998167
P00747	Plasminogen OS=Homo sapiens OX=9606 GN=PLG PE=1 SV=2	PLG	1458.78	1208.56	4692.14	3377.8	0.543445	0.450229	1.74798	1.25834	0.719885	0.828473
Q99541	Perilipin-2 OS=Homo sapiens OX=9606 GN=PLIN2 PE=1 SV=2	PLIN2	7510.29	7047.96	6211.94	4685.93	1.18012	1.10747	0.976102	0.736315	0.754342	0.93844
Q8IY26	Phospholipid phosphatase 6 OS=Homo sapiens OX=9606 GN=PLPP6 PE=1 SV=3	PLPP6	6382.75	5806.63			1.04726	0.952736				0.909738
O15162	Phospholipid scramblase 1 OS=Homo sapiens OX=9606 GN=PLSCR1 PE=1 SV=1	PLSCR1	8489.57	8481.18	11003.4	9352.66	0.909756	0.908857	1.17914	1.00225	0.849979	0.999012
P17081	Rho-related GTP-binding protein RhoQ OS=Homo sapiens OX=9606 GN=RHOQ PE=1 SV=2	RHOQ	525.525	596.279			0.936928	1.06307				1.13463
A1L390	Pleckstrin homology domain-containing family G member 3 OS=Homo sapiens OX=9606 GN=PLEKHG3 PE=1 SV=1	PLEKHG3	2131.05	1800.76	3885.42	3843.16	0.731039	0.617736	1.33286	1.31836	0.989123	0.845011
P48378	DNA-binding protein RFX2 OS=Homo sapiens OX=9606 GN=RFX2 PE=1 SV=2	RFX2	5315.12	4244.6			1.11198	0.888018				0.79859
P40937	Replication factor C subunit 5 OS=Homo sapiens OX=9606 GN=RFC5 PE=1 SV=1	RFC5	22835.1	24016.9	25922.6	26123.3	0.923583	0.971382	1.04846	1.05658	1.00774	1.05175
Q4ADV7	Guanine nucleotide exchange factor subunit RIC1 OS=Homo sapiens OX=9606 GN=RIC1 PE=1 SV=2	RIC1	6784.43	7607.29	3648.81	4247.1	1.21761	1.36529	0.654858	0.762234	1.16397	1.12129
P27694	Replication protein A 70 kDa DNA-binding subunit OS=Homo sapiens OX=9606 GN=RPA1 PE=1 SV=2	RPA1	33227.6	33613.6	24512.2	17240.8	1.22392	1.23814	0.902892	0.635054	0.703356	1.01162
Q9H0H5	Rac GTPase-activating protein 1 OS=Homo sapiens OX=9606 GN=RACGAP1 PE=1 SV=1	RACGAP1	11755.2	13431.6	12647.3	11875.5	0.94591	1.08081	1.01769	0.95559	0.938975	1.14261
Q6WKZ4	Rab11 family-interacting protein 1 OS=Homo sapiens OX=9606 GN=RAB11FIP1 PE=1 SV=3	RAB11FIP1	10533.8	10696.8	11492.1	9568.17	0.996319	1.01174	1.08696	0.904987	0.832587	1.01547
Q9HAU5	Regulator of nonsense transcripts 2 OS=Homo sapiens OX=9606 GN=UPF2 PE=1 SV=1	UPF2	3096.91	3449.07	1679.19	5332.66	0.913689	1.01759	0.495416	1.57331	3.17573	1.11371
Q9BXF6	Rab11 family-interacting protein 5 OS=Homo sapiens OX=9606 GN=RAB11FIP5 PE=1 SV=1	RAB11FIP5	7350.87	7852.65	11965.6	9120.83	0.810238	0.865545	1.31889	1.00533	0.762254	1.06826
O43251	RNA binding protein fox-1 homolog 2 OS=Homo sapiens OX=9606 GN=RBFOX2 PE=1 SV=3	RBFOX2	43462.2	43136.3	65960.2	52782.6	0.846633	0.840285	1.28489	1.02819	0.800219	0.992502
P78395	Melanoma antigen preferentially expressed in tumors OS=Homo sapiens OX=9606 GN=PRAME PE=1 SV=1	PRAME	1272.88	1485.84			0.922805	1.0772				1.16731
P48634	Protein PRRC2A OS=Homo sapiens OX=9606 GN=PRRC2A PE=1 SV=3	PRRC2A	8376.99	8307.56	7397.2	9091.88	1.01008	1.00171	0.891937	1.09628	1.2291	0.991712
P49642	DNA primase small subunit OS=Homo sapiens OX=9606 GN=PRIM1 PE=1 SV=1	PRIM1	1533.75	1755.93	2895.23		0.743948	0.851717	1.40434			1.14486
Q9NPH0	Lysophosphatidic acid phosphatase type 6 OS=Homo sapiens OX=9606 GN=ACP6 PE=1 SV=3	ACP6	4398.21	4201.67	5181.29	6651.38	0.86102	0.822544	1.01432	1.30211	1.28373	0.955314
O43447	Peptidyl-prolyl cis-trans isomerase H OS=Homo sapiens OX=9606 GN=PPIH PE=1 SV=1	PPIH	27193.1	27235.5	29753	46008.1	0.835492	0.836794	0.914143	1.41357	1.54633	1.00156
Q8WUK0	Phosphatidylglycerophosphatase and protein-tyrosine phosphatase 1 OS=Homo sapiens OX=9606 GN=PTPMT1 PE=1 SV=1	PTPMT1	9713.25	9236.95	8705.31	10517.5	1.01781	0.967904	0.912195	1.10209	1.20817	0.950964
P55036	26S proteasome non-ATPase regulatory subunit 4 OS=Homo sapiens OX=9606 GN=PSMD4 PE=1 SV=1	PSMD4	35524.6	35927.2	31301.8	24545.1	1.11626	1.12891	0.98357	0.77126	0.784143	1.01133
P83881	60S ribosomal protein L36a OS=Homo sapiens OX=9606 GN=RPL36A PE=1 SV=2	RPL36A	70804.8	68477.2	9336.31	8594.1	1.80151	1.74228	0.237546	0.218662	0.920503	0.967127
P61077	Ubiquitin-conjugating enzyme E2 D3 OS=Homo sapiens OX=9606 GN=UBE2D3 PE=1 SV=1	UBE2D3	13053.9	19814.5	53214.3	48830.9	0.38703	0.587472	1.57773	1.44777	0.917627	1.5179
Q7L7X3	Serine/threonine-protein kinase TAO1 OS=Homo sapiens OX=9606 GN=TAOK1 PE=1 SV=1	TAOK1	4800.32	4696.57	7582.85	7588.04	0.778395	0.761572	1.2296	1.23044	1.00068	0.978387
O60830	Mitochondrial import inner membrane translocase subunit Tim17-B OS=Homo sapiens OX=9606 GN=TIMM17B PE=1 SV=1	TIMM17B	6763.6	7331.75	9770.52	10139.1	0.795601	0.862433	1.1493	1.19266	1.03772	1.084
A4D1P6	WD repeat-containing protein 91 OS=Homo sapiens OX=9606 GN=WDR91 PE=1 SV=2	WDR91	5169.03	4405.41	4283.72	4529.25	1.12447	0.958354	0.931881	0.985294	1.05732	0.85227
P42765	3-ketoacyl-CoA thiolase, mitochondrial OS=Homo sapiens OX=9606 GN=ACAA2 PE=1 SV=2	ACAA2	46422.3	47401.5	48587.2	47739.3	0.976539	0.997138	1.02208	1.00424	0.982549	1.02109
Q99426	Tubulin-folding cofactor B OS=Homo sapiens OX=9606 GN=TBCB PE=1 SV=2	TBCB	20450.5	20370.1	20750.4	15248.5	1.06486	1.06067	1.08048	0.793991	0.734853	0.996069
Q92545	Transmembrane protein 131 OS=Homo sapiens OX=9606 GN=TMEM131 PE=1 SV=3	TMEM131	6200.26	6181.74	5175.41		1.05943	1.05626	0.884312			0.997013
O75385	Serine/threonine-protein kinase ULK1 OS=Homo sapiens OX=9606 GN=ULK1 PE=1 SV=2	ULK1	2845.25	2619.3	6033.89	4873.79	0.69514	0.639937	1.47418	1.19075	0.807736	0.920587
P15374	Ubiquitin carboxyl-terminal hydrolase isozyme L3 OS=Homo sapiens OX=9606 GN=UCHL3 PE=1 SV=1	UCHL3	5161	4671.05	4091.64	4229.49	1.13721	1.02925	0.901581	0.931956	1.03369	0.905067
Q9UPU5	Ubiquitin carboxyl-terminal hydrolase 24 OS=Homo sapiens OX=9606 GN=USP24 PE=1 SV=3	USP24	5546.3	5298.72	5137.14	5826.18	1.01728	0.97187	0.942234	1.06862	1.13413	0.955361
P45974	Ubiquitin carboxyl-terminal hydrolase 5 OS=Homo sapiens OX=9606 GN=USP5 PE=1 SV=2	USP5	37928.3	34624.7	36778.6	30437.7	1.08545	0.99091	1.05255	0.871084	0.827593	0.912899
P40818	Ubiquitin carboxyl-terminal hydrolase 8 OS=Homo sapiens OX=9606 GN=USP8 PE=1 SV=1	USP8	20141	18576.1	18569.1	15932.3	1.10032	1.01483	1.01445	0.870398	0.858001	0.922303
Q86UV5	Ubiquitin carboxyl-terminal hydrolase 48 OS=Homo sapiens OX=9606 GN=USP48 PE=1 SV=1	USP48	12730.9	12885.7	9849.54	9933.14	1.12168	1.13532	0.867815	0.87518	1.00849	1.01216
P49810	Presenilin-2 OS=Homo sapiens OX=9606 GN=PSEN2 PE=1 SV=1	PSEN2	785.248	823.613			0.976154	1.02385				1.04886
Q16401	26S proteasome non-ATPase regulatory subunit 5 OS=Homo sapiens OX=9606 GN=PSMD5 PE=1 SV=3	PSMD5	19148	17631.3	24041.8	19916.7	0.948651	0.873509	1.19111	0.986735	0.82842	0.920791
Q08257	Quinone oxidoreductase OS=Homo sapiens OX=9606 GN=CRYZ PE=1 SV=1	CRYZ	22356.2	20050.6	35964.4	30812.9	0.819028	0.734561	1.31757	1.12884	0.856761	0.89687
Q8WU10	Pyridine nucleotide-disulfide oxidoreductase domain-containing protein 1 OS=Homo sapiens OX=9606 GN=PYROXD1 PE=1 SV=1	PYROXD1	1836.85	1932.77	3592.79		0.748471	0.787556	1.46397			1.05222
Q7Z5J4	Retinoic acid-induced protein 1 OS=Homo sapiens OX=9606 GN=RAI1 PE=1 SV=2	RAI1	1823.25	1983.17	2551.2		0.860346	0.935808	1.20385			1.08771
P78332	RNA-binding protein 6 OS=Homo sapiens OX=9606 GN=RBM6 PE=1 SV=5	RBM6	4078.83	3229.73	5978.86	5879.46	0.851225	0.674023	1.24775	1.227	0.983375	0.791828
Q8TDY2	RB1-inducible coiled-coil protein 1 OS=Homo sapiens OX=9606 GN=RB1CC1 PE=1 SV=3	RB1CC1	5637.85	5853.59	6930.32	9929.04	0.795441	0.82588	0.977795	1.40088	1.4327	1.03827
Q13636	Ras-related protein Rab-31 OS=Homo sapiens OX=9606 GN=RAB31 PE=1 SV=1	RAB31	5471.74	5155.17	9403.03	8517.72	0.766681	0.722325	1.31752	1.19347	0.905848	0.942145
Q13637	Ras-related protein Rab-32 OS=Homo sapiens OX=9606 GN=RAB32 PE=1 SV=3	RAB32	53170.9	48471.5	62442.2	57857.6	0.958284	0.873588	1.12538	1.04275	0.926578	0.911617
Q9UBK7	Rab-like protein 2A OS=Homo sapiens OX=9606 GN=RABL2A PE=1 SV=1	RABL2A	877.305	807.001			1.04174	0.958259				0.919864
Q9BYD6	39S ribosomal protein L1, mitochondrial OS=Homo sapiens OX=9606 GN=MRPL1 PE=1 SV=2	MRPL1	21924.8	22151.4	15680.1	14673.2	1.17829	1.19046	0.842682	0.788569	0.935785	1.01034
P52434	DNA-directed RNA polymerases I, II, and III subunit RPABC3 OS=Homo sapiens OX=9606 GN=POLR2H PE=1 SV=4	POLR2H	11804	11471.8	8929.47	6557.44	1.21808	1.1838	0.92145	0.676675	0.734359	0.971857
P19387	DNA-directed RNA polymerase II subunit RPB3 OS=Homo sapiens OX=9606 GN=POLR2C PE=1 SV=2	POLR2C	4992.76	5185.16	5814.96	6295.24	0.89604	0.930569	1.0436	1.12979	1.08259	1.03854
O60930	Ribonuclease H1 OS=Homo sapiens OX=9606 GN=RNASEH1 PE=1 SV=2	RNASEH1	5548.54	5700.66			0.986477	1.01352				1.02742
Q9H2W6	39S ribosomal protein L46, mitochondrial OS=Homo sapiens OX=9606 GN=MRPL46 PE=1 SV=1	MRPL46	33604.6	33882.4	16699.5	16645.5	1.33309	1.34411	0.662468	0.660326	0.996766	1.00827
Q5VTB9	E3 ubiquitin-protein ligase RNF220 OS=Homo sapiens OX=9606 GN=RNF220 PE=1 SV=1	RNF220	2354.83	2560.02	2820.24		0.913304	0.992886	1.09381			1.08714
Q63HN8	E3 ubiquitin-protein ligase RNF213 OS=Homo sapiens OX=9606 GN=RNF213 PE=1 SV=3	RNF213	9292.77	8895.91	10509.2	9882.09	0.963481	0.922335	1.0896	1.02458	0.940328	0.957294
Q7L523	Ras-related GTP-binding protein A OS=Homo sapiens OX=9606 GN=RRAGA PE=1 SV=1	RRAGA	17109.9	18214.6	19804.6	16677.9	0.953105	1.01464	1.10321	0.92904	0.842123	1.06456
Q9P2W9	Syntaxin-18 OS=Homo sapiens OX=9606 GN=STX18 PE=1 SV=1	STX18	20211	18790.5	26181.5	21215.5	0.935711	0.869946	1.21213	0.982216	0.810324	0.929716
P25398	40S ribosomal protein S12 OS=Homo sapiens OX=9606 GN=RPS12 PE=1 SV=3	RPS12	224985	223174	162134	135203	1.20717	1.19745	0.869939	0.725439	0.833897	0.991951
Q71UM5	40S ribosomal protein S27-like OS=Homo sapiens OX=9606 GN=RPS27L PE=1 SV=3	RPS27L	24541.6	25360.2	16783	12414.4	1.24105	1.28245	0.848706	0.627789	0.739701	1.03336
Q9Y5B9	FACT complex subunit SPT16 OS=Homo sapiens OX=9606 GN=SUPT16H PE=1 SV=1	SUPT16H	91098.4	98846.4	72149.2	71595.2	1.09201	1.18489	0.864867	0.858226	0.992321	1.08505
O95343	Homeobox protein SIX3 OS=Homo sapiens OX=9606 GN=SIX3 PE=1 SV=1	SIX3	1047.64	1039		1239.13	0.94502	0.937227		1.11775		0.991753
Q15005	Signal peptidase complex subunit 2 OS=Homo sapiens OX=9606 GN=SPCS2 PE=1 SV=3	SPCS2	81543.7	87031.9	51847.1	27048.4	1.31803	1.40674	0.838031	0.437197	0.521696	1.0673
Q9NTJ3	Structural maintenance of chromosomes protein 4 OS=Homo sapiens OX=9606 GN=SMC4 PE=1 SV=2	SMC4	14500.7	15103.1	18340.4	19090.4	0.865267	0.901212	1.09438	1.13914	1.04089	1.04154
P51532	Transcription activator BRG1 OS=Homo sapiens OX=9606 GN=SMARCA4 PE=1 SV=2	SMARCA4	10330.5	11371	11505.5	10937.4	0.936064	1.03035	1.04253	0.991057	0.950624	1.10072
Q96SB8	Structural maintenance of chromosomes protein 6 OS=Homo sapiens OX=9606 GN=SMC6 PE=1 SV=2	SMC6	5917.09	5908.23	5436.7	4332.68	1.09603	1.09439	1.00704	0.802545	0.796932	0.998503
Q8NBN3	Transmembrane protein 87A OS=Homo sapiens OX=9606 GN=TMEM87A PE=1 SV=3	TMEM87A	22786.3	22150.3	10044.9	20967.8	1.20008	1.16658	0.529032	1.10431	2.08741	0.972088
P63208	S-phase kinase-associated protein 1 OS=Homo sapiens OX=9606 GN=SKP1 PE=1 SV=2	SKP1	45825	45042.3	53873.1	39847.1	0.993025	0.976064	1.16743	0.863484	0.739647	0.98292
Q15427	Splicing factor 3B subunit 4 OS=Homo sapiens OX=9606 GN=SF3B4 PE=1 SV=1	SF3B4	22238.2	23271.5	10741.6	7051.72	1.40519	1.47048	0.678742	0.445585	0.656487	1.04647
Q9Y6P5	Sestrin-1 OS=Homo sapiens OX=9606 GN=SESN1 PE=1 SV=2	SESN1	653.255	704.8			0.962045	1.03796				1.0789
Q86UD5	Sodium/hydrogen exchanger 9B2 OS=Homo sapiens OX=9606 GN=SLC9B2 PE=1 SV=2	SLC9B2	1378.43	2338.76	1890.81	3116.96	0.631948	1.07222	0.866851	1.42899	1.64848	1.69668
O15047	Histone-lysine N-methyltransferase SETD1A OS=Homo sapiens OX=9606 GN=SETD1A PE=1 SV=3	SETD1A	5332.31	5492.62	3545.15	7303.01	0.984135	1.01372	0.654295	1.34785	2.06	1.03006
O14656	Torsin-1A OS=Homo sapiens OX=9606 GN=TOR1A PE=1 SV=1	TOR1A	15368.9	15800.9	19998.4	20160.3	0.861866	0.886092	1.12148	1.13056	1.0081	1.02811
O60499	Syntaxin-10 OS=Homo sapiens OX=9606 GN=STX10 PE=1 SV=1	STX10	18073	18975.6	28864.4	28147.4	0.76857	0.806954	1.22748	1.19699	0.97516	1.04994
Q15363	Transmembrane emp24 domain-containing protein 2 OS=Homo sapiens OX=9606 GN=TMED2 PE=1 SV=1	TMED2	34524	30412.1	45375.9	42539.8	0.903463	0.795858	1.18745	1.11323	0.937498	0.880897
Q7Z7H5	Transmembrane emp24 domain-containing protein 4 OS=Homo sapiens OX=9606 GN=TMED4 PE=1 SV=1	TMED4	20947.6	17649.4	17221.6	14991.1	1.18332	0.997005	0.972838	0.846839	0.870482	0.84255
O14925	Mitochondrial import inner membrane translocase subunit Tim23 OS=Homo sapiens OX=9606 GN=TIMM23 PE=1 SV=1	TIMM23	58341.3	65261.9	68852.1	50830.5	0.959222	1.07301	1.13204	0.835733	0.738256	1.11862
O00186	Syntaxin-binding protein 3 OS=Homo sapiens OX=9606 GN=STXBP3 PE=1 SV=2	STXBP3	20920.8	20924.5	18096.4	16481	1.095	1.0952	0.947174	0.862623	0.910734	1.00018
Q5T5C0	Syntaxin-binding protein 5 OS=Homo sapiens OX=9606 GN=STXBP5 PE=1 SV=1	STXBP5	1530.26	1651.51	1585.03	4678.75	0.648034	0.699381	0.671228	1.98136	2.95184	1.07923
P61764	Syntaxin-binding protein 1 OS=Homo sapiens OX=9606 GN=STXBP1 PE=1 SV=1	STXBP1	11995.9	13457.3	14331.9	17036.4	0.844462	0.947339	1.00891	1.19929	1.1887	1.12182
Q9P289	Serine/threonine-protein kinase 26 OS=Homo sapiens OX=9606 GN=STK26 PE=1 SV=2	STK26	14382.8	13559.8	14478.2	13329	1.03195	0.972904	1.0388	0.956344	0.920625	0.942779
O95630	STAM-binding protein OS=Homo sapiens OX=9606 GN=STAMBP PE=1 SV=1	STAMBP	4495.18	4331.05	4660.02	3191.99	1.07809	1.03873	1.11763	0.765546	0.684973	0.963488
P53597	Succinate--CoA ligase [ADP/GDP-forming] subunit alpha, mitochondrial OS=Homo sapiens OX=9606 GN=SUCLG1 PE=1 SV=4	SUCLG1	42743.5	45209.3	54447.3	49077	0.892921	0.944433	1.13742	1.02523	0.901367	1.05769
Q9NP77	RNA polymerase II subunit A C-terminal domain phosphatase SSU72 OS=Homo sapiens OX=9606 GN=SSU72 PE=1 SV=1	SSU72	9162.47	9826.66	4780.7	4414.94	1.30034	1.39461	0.67848	0.626571	0.923492	1.07249
Q9C0K7	STE20-related kinase adapter protein beta OS=Homo sapiens OX=9606 GN=STRADB PE=1 SV=1	STRADB	2035.65	1889.81	1589.77		1.10729	1.02796	0.864753			0.928357
Q13033	Striatin-3 OS=Homo sapiens OX=9606 GN=STRN3 PE=1 SV=3	STRN3	15375.3	15282.1	12050.2	12746.6	1.10904	1.10232	0.8692	0.919433	1.05779	0.993938
O75886	Signal transducing adapter molecule 2 OS=Homo sapiens OX=9606 GN=STAM2 PE=1 SV=1	STAM2	5088.72	5158.13	5160.06	5851.29	0.957507	0.970568	0.970931	1.10099	1.13396	1.01364
O00267	Transcription elongation factor SPT5 OS=Homo sapiens OX=9606 GN=SUPT5H PE=1 SV=1	SUPT5H	18144.7	20050.8	14687.6	13675.7	1.09045	1.205	0.882684	0.821872	0.931105	1.10505
Q9NUL3	Double-stranded RNA-binding protein Staufen homolog 2 OS=Homo sapiens OX=9606 GN=STAU2 PE=1 SV=2	STAU2	1738.12	1960.67			0.939832	1.06017				1.12804
Q15022	Polycomb protein SUZ12 OS=Homo sapiens OX=9606 GN=SUZ12 PE=1 SV=3	SUZ12	22756.2	22104.8	8883.99	16240.6	1.30062	1.26339	0.507761	0.928225	1.82807	0.971375
O15020	Spectrin beta chain, non-erythrocytic 2 OS=Homo sapiens OX=9606 GN=SPTBN2 PE=1 SV=3	SPTBN2	5027.65	5537.64	4080.28	5195.22	1.0136	1.11642	0.822604	1.04738	1.27325	1.10144
Q9H5I1	Histone-lysine N-methyltransferase SUV39H2 OS=Homo sapiens OX=9606 GN=SUV39H2 PE=1 SV=2	SUV39H2	3159.47	2186.97			1.1819	0.818103				0.692195
Q9P246	Stromal interaction molecule 2 OS=Homo sapiens OX=9606 GN=STIM2 PE=1 SV=2	STIM2	4163.65	4284.84	3840.74	3791.9	1.03566	1.06581	0.955341	0.943192	0.987284	1.02911
Q99595	Mitochondrial import inner membrane translocase subunit Tim17-A OS=Homo sapiens OX=9606 GN=TIMM17A PE=1 SV=1	TIMM17A	11466.7	14857.6	12833	10210.5	0.929083	1.20383	1.03979	0.8273	0.795644	1.29572
Q9BVA1	Tubulin beta-2B chain OS=Homo sapiens OX=9606 GN=TUBB2B PE=1 SV=1	TUBB2B	3794.62	4483.91			0.916738	1.08326				1.18165
Q66K14	TBC1 domain family member 9B OS=Homo sapiens OX=9606 GN=TBC1D9B PE=1 SV=3	TBC1D9B	1841.72	1833.71	3031.38	2778.35	0.776674	0.773296	1.27837	1.17166	0.91653	0.995651
Q8IUR0	Trafficking protein particle complex subunit 5 OS=Homo sapiens OX=9606 GN=TRAPPC5 PE=1 SV=1	TRAPPC5	15382.3	10462.3			1.19037	0.809631				0.680152
Q14258	E3 ubiquitin/ISG15 ligase TRIM25 OS=Homo sapiens OX=9606 GN=TRIM25 PE=1 SV=2	TRIM25	15010.9	13264.2	14191.5	14859.7	1.0474	0.925523	0.990226	1.03685	1.04708	0.883638
P21283	V-type proton ATPase subunit C 1 OS=Homo sapiens OX=9606 GN=ATP6V1C1 PE=1 SV=4	ATP6V1C1	11643.3	11204.2	14506.9	15735.3	0.877255	0.844171	1.09301	1.18556	1.08468	0.962287
Q9H967	WD repeat-containing protein 76 OS=Homo sapiens OX=9606 GN=WDR76 PE=1 SV=2	WDR76	10641.6	13242.9	12318.6	12506.8	0.873876	1.08749	1.01159	1.02704	1.01528	1.24445
Q9UBH6	Xenotropic and polytropic retrovirus receptor 1 OS=Homo sapiens OX=9606 GN=XPR1 PE=1 SV=1	XPR1	11019.6	10255.1	11123.3	11557.6	1.00279	0.933224	1.01223	1.05175	1.03904	0.930624
O00566	U3 small nucleolar ribonucleoprotein protein MPP10 OS=Homo sapiens OX=9606 GN=MPHOSPH10 PE=1 SV=2	MPHOSPH10	13471.4	12046.6	11578.5	9867.8	1.14737	1.02602	0.986153	0.840451	0.852252	0.894235
Q99549	M-phase phosphoprotein 8 OS=Homo sapiens OX=9606 GN=MPHOSPH8 PE=1 SV=2	MPHOSPH8	2803.15	3403.79	2759.72	3372.58	0.908695	1.1034	0.894616	1.09329	1.22207	1.21427
P42898	Methylenetetrahydrofolate reductase OS=Homo sapiens OX=9606 GN=MTHFR PE=1 SV=3	MTHFR	2905.32	2793.49	4643.77	3621.63	0.832219	0.800186	1.33019	1.0374	0.77989	0.961509
Q9BT17	Mitochondrial ribosome-associated GTPase 1 OS=Homo sapiens OX=9606 GN=MTG1 PE=1 SV=2	MTG1	8834.93	9165.57	6379.82	6140.54	1.15789	1.20122	0.836126	0.804766	0.962494	1.03742
Q15390	Mitochondrial fission regulator 1 OS=Homo sapiens OX=9606 GN=MTFR1 PE=1 SV=2	MTFR1	8615.81	8585.54	12706.8	10556.8	0.851681	0.848689	1.25608	1.04355	0.830799	0.996487
Q92614	Unconventional myosin-XVIIIa OS=Homo sapiens OX=9606 GN=MYO18A PE=1 SV=3	MYO18A	2424.59	3060.54	2952.3	2956.6	0.851179	1.07444	1.03644	1.03795	1.00146	1.26229
Q9UBU9	Nuclear RNA export factor 1 OS=Homo sapiens OX=9606 GN=NXF1 PE=1 SV=1	NXF1	12040.7	13569.4	13681.8	12406.8	0.931606	1.04988	1.05858	0.959931	0.906811	1.12696
P22059	Oxysterol-binding protein 1 OS=Homo sapiens OX=9606 GN=OSBP PE=1 SV=1	OSBP	6013.19	6498.12	8862.4	8837.14	0.796163	0.860369	1.17341	1.17006	0.99715	1.08064
Q99460	26S proteasome non-ATPase regulatory subunit 1 OS=Homo sapiens OX=9606 GN=PSMD1 PE=1 SV=2	PSMD1	70029.1	69278.9	57580.1	56364.3	1.10608	1.09423	0.90945	0.890247	0.978885	0.989287
Q9P2N5	RNA-binding protein 27 OS=Homo sapiens OX=9606 GN=RBM27 PE=1 SV=2	RBM27	10892.6	12104	8752.03	8212.56	1.09032	1.21158	0.876053	0.822054	0.938361	1.11121
Q15276	Rab GTPase-binding effector protein 1 OS=Homo sapiens OX=9606 GN=RABEP1 PE=1 SV=2	RABEP1	3515.72	3450.08	5757.94	6670.13	0.72512	0.711582	1.18758	1.37572	1.15842	0.98133
P63000	Ras-related C3 botulinum toxin substrate 1 OS=Homo sapiens OX=9606 GN=RAC1 PE=1 SV=1	RAC1	120320	131843	90381.7	87032.1	1.12036	1.22765	0.841588	0.810399	0.962939	1.09577
O94844	Rho-related BTB domain-containing protein 1 OS=Homo sapiens OX=9606 GN=RHOBTB1 PE=1 SV=2	RHOBTB1	2495.33	3319.33	4632.54	4060.96	0.68798	0.915162	1.27722	1.11963	0.876616	1.33022
O43567	E3 ubiquitin-protein ligase RNF13 OS=Homo sapiens OX=9606 GN=RNF13 PE=1 SV=1	RNF13	6565.74	5662.66	10741.6	10545.6	0.783604	0.675824	1.28198	1.25859	0.981753	0.862456
Q15382	GTP-binding protein Rheb OS=Homo sapiens OX=9606 GN=RHEB PE=1 SV=1	RHEB	42679.3	38895.4	15286.3	13307	1.54961	1.41222	0.555018	0.483153	0.870518	0.911341
P84095	Rho-related GTP-binding protein RhoG OS=Homo sapiens OX=9606 GN=RHOG PE=1 SV=1	RHOG	17421.3	18067.1	21720.2	22286	0.876603	0.909098	1.09291	1.12138	1.02605	1.03707
O94761	ATP-dependent DNA helicase Q4 OS=Homo sapiens OX=9606 GN=RECQL4 PE=1 SV=2	RECQL4	529.763	726.582	890.377		0.740333	1.01538	1.24428			1.37152
O43665	Regulator of G-protein signaling 10 OS=Homo sapiens OX=9606 GN=RGS10 PE=1 SV=3	RGS10	5984.05	4879.87	1623.23	2765.01	1.56936	1.27978	0.425705	0.725146	1.7034	0.815479
P05423	DNA-directed RNA polymerase III subunit RPC4 OS=Homo sapiens OX=9606 GN=POLR3D PE=1 SV=2	POLR3D	6080.49	6192.1	5311.09	4764.28	1.08833	1.10831	0.950617	0.852745	0.897044	1.01836
Q3B726	DNA-directed RNA polymerase I subunit RPA43 OS=Homo sapiens OX=9606 GN=POLR1F PE=1 SV=1	POLR1F	8274.42	8897.14	6231.09	5369.17	1.15035	1.23692	0.866277	0.746448	0.861674	1.07526
O00584	Ribonuclease T2 OS=Homo sapiens OX=9606 GN=RNASET2 PE=1 SV=2	RNASET2	1457.48	1375.63	2197.91	2544.33	0.769591	0.726372	1.16056	1.34348	1.15761	0.943841
Q96DM3	Regulator of MON1-CCZ1 complex OS=Homo sapiens OX=9606 GN=RMC1 PE=1 SV=2	RMC1	12545.4	12279.2	6385.36	7143.42	1.3084	1.28064	0.66595	0.745011	1.11872	0.978781
Q9GZS1	DNA-directed RNA polymerase I subunit RPA49 OS=Homo sapiens OX=9606 GN=POLR1E PE=1 SV=3	POLR1E	4287.34	4740.65	6090.1	6150.14	0.806337	0.891593	1.14539	1.15668	1.00986	1.10573
Q96DB5	Regulator of microtubule dynamics protein 1 OS=Homo sapiens OX=9606 GN=RMDN1 PE=1 SV=1	RMDN1	15721.7	17076.8	12074.4	13037.5	1.08593	1.17953	0.834006	0.900529	1.07976	1.08619
Q96G75	E3 ubiquitin-protein transferase RMND5B OS=Homo sapiens OX=9606 GN=RMND5B PE=1 SV=1	RMND5B	934.429	482.287			1.31915	0.680852				0.51613
P62917	60S ribosomal protein L8 OS=Homo sapiens OX=9606 GN=RPL8 PE=1 SV=2	RPL8	140148	157491	150725	142019	0.94954	1.06704	1.0212	0.962216	0.942239	1.12375
Q9Y3U8	60S ribosomal protein L36 OS=Homo sapiens OX=9606 GN=RPL36 PE=1 SV=3	RPL36	166237	165989	159669	148251	1.03874	1.03719	0.997704	0.926357	0.92849	0.998508
Q9UMY4	Sorting nexin-12 OS=Homo sapiens OX=9606 GN=SNX12 PE=1 SV=4	SNX12	10553.6	9976.17	10121.8	11433.7	1.00307	0.948186	0.962028	1.08672	1.12961	0.945286
Q86XZ4	Spermatogenesis-associated serine-rich protein 2 OS=Homo sapiens OX=9606 GN=SPATS2 PE=1 SV=1	SPATS2	6270.63	6409.38	6390.92	3778.53	1.09773	1.12202	1.11879	0.661465	0.591234	1.02213
Q969G3	SWI/SNF-related matrix-associated actin-dependent regulator of chromatin subfamily E member 1 OS=Homo sapiens OX=9606 GN=SMARCE1 PE=1 SV=2	SMARCE1	17730.1	18071.9	18157.6	12807.9	1.0622	1.08268	1.08781	0.767313	0.705374	1.01928
Q12824	SWI/SNF-related matrix-associated actin-dependent regulator of chromatin subfamily B member 1 OS=Homo sapiens OX=9606 GN=SMARCB1 PE=1 SV=2	SMARCB1	3139.45	3528.38	4174.42	3712.67	0.862787	0.969673	1.14722	1.02032	0.889386	1.12388
O95363	Phenylalanine--tRNA ligase, mitochondrial OS=Homo sapiens OX=9606 GN=FARS2 PE=1 SV=1	FARS2	6294.83	6159.52	8515.61	7964.06	0.870232	0.851526	1.17725	1.101	0.935231	0.978505
Q8IWV7	E3 ubiquitin-protein ligase UBR1 OS=Homo sapiens OX=9606 GN=UBR1 PE=1 SV=1	UBR1	3210.9	3463.56	4662.17	5407.23	0.767063	0.827422	1.11376	1.29175	1.15981	1.07869
Q6PEY2	Tubulin alpha-3E chain OS=Homo sapiens OX=9606 GN=TUBA3E PE=1 SV=2	TUBA3E	2183.71	1966.84	4334.44	3652.19	0.719676	0.648203	1.42848	1.20364	0.842598	0.900687
Q9P2C4	Transmembrane protein 181 OS=Homo sapiens OX=9606 GN=TMEM181 PE=1 SV=2	TMEM181	1850.99	2037.57	1623.35	1079.1	1.12334	1.23658	0.98519	0.654892	0.664737	1.1008
Q7Z4G4	tRNA (guanine(10)-N2)-methyltransferase homolog OS=Homo sapiens OX=9606 GN=TRMT11 PE=1 SV=1	TRMT11	4264.67	4365.01	4395.04	3893.42	1.00831	1.03203	1.03913	0.920531	0.885867	1.02353
O00635	E3 ubiquitin-protein ligase TRIM38 OS=Homo sapiens OX=9606 GN=TRIM38 PE=1 SV=1	TRIM38	784.263	684.107			1.06821	0.931791				0.872293
Q9UBP6	tRNA (guanine-N(7)-)-methyltransferase OS=Homo sapiens OX=9606 GN=METTL1 PE=1 SV=1	METTL1	13046.6	12560.7	11133.2	7174.2	1.18836	1.1441	1.01408	0.653467	0.644397	0.962757
O14787	Transportin-2 OS=Homo sapiens OX=9606 GN=TNPO2 PE=1 SV=3	TNPO2	6614.7	6122.31	10162.7	8033.95	0.85534	0.79167	1.31413	1.03886	0.790533	0.925561
O15321	Transmembrane 9 superfamily member 1 OS=Homo sapiens OX=9606 GN=TM9SF1 PE=2 SV=2	TM9SF1	12037	11211.8	16638.2	19806.8	0.806583	0.751287	1.1149	1.32723	1.19044	0.931445
Q9H3N1	Thioredoxin-related transmembrane protein 1 OS=Homo sapiens OX=9606 GN=TMX1 PE=1 SV=1	TMX1	68651.6	63443.8	68992.4	64780.2	1.03287	0.954516	1.03799	0.974622	0.938947	0.924142
Q8NCS4	Transmembrane protein 35B OS=Homo sapiens OX=9606 GN=TMEM35B PE=1 SV=1	TMEM35B	36184	31283.8	7626.02		1.44555	1.24979	0.30466			0.864576
Q9H497	Torsin-3A OS=Homo sapiens OX=9606 GN=TOR3A PE=1 SV=1	TOR3A	7943.3	9171.76	11352.8	12808.8	0.769762	0.888808	1.10017	1.24126	1.12825	1.15465
Q96HV5	Transmembrane protein 41A OS=Homo sapiens OX=9606 GN=TMEM41A PE=1 SV=1	TMEM41A	13578.8	11512.8	1914.23	1332.37	1.91668	1.62506	0.270198	0.188067	0.696034	0.847851
P17152	Transmembrane protein 11, mitochondrial OS=Homo sapiens OX=9606 GN=TMEM11 PE=1 SV=1	TMEM11	8736.27	11497	14341	15083	0.703725	0.926108	1.1552	1.21497	1.05174	1.31601
Q8NG68	Tubulin--tyrosine ligase OS=Homo sapiens OX=9606 GN=TTL PE=1 SV=2	TTL	2332.31	1899.25	3332.07		0.925076	0.753309	1.32162			0.814321
Q86UF1	Tetraspanin-33 OS=Homo sapiens OX=9606 GN=TSPAN33 PE=1 SV=1	TSPAN33	1625.58	1791.72	1061.64		1.08882	1.2001	0.711088			1.1022
P53007	Tricarboxylate transport protein, mitochondrial OS=Homo sapiens OX=9606 GN=SLC25A1 PE=1 SV=2	SLC25A1	82252.4	76346.8	76969.5	71791.3	1.07044	0.993581	1.00169	0.934296	0.932724	0.928201
O95071	E3 ubiquitin-protein ligase UBR5 OS=Homo sapiens OX=9606 GN=UBR5 PE=1 SV=2	UBR5	7850.2	7494.24	8496.81	7279.12	1.00901	0.963258	1.09212	0.935608	0.856689	0.954656
Q96JG6	Syndetin OS=Homo sapiens OX=9606 GN=VPS50 PE=1 SV=3	VPS50	1715.81	1889.33	1671.37	3461.7	0.785429	0.864859	0.765086	1.58463	2.07118	1.10113
A5D8V6	Vacuolar protein sorting-associated protein 37C OS=Homo sapiens OX=9606 GN=VPS37C PE=1 SV=2	VPS37C	3568.98	4112.4		4723.49	0.863124	0.994545		1.14233		1.15226
O00231	26S proteasome non-ATPase regulatory subunit 11 OS=Homo sapiens OX=9606 GN=PSMD11 PE=1 SV=3	PSMD11	60527.6	58400.8	48261.7	43947.6	1.14669	1.1064	0.914317	0.832587	0.91061	0.964862
P48651	Phosphatidylserine synthase 1 OS=Homo sapiens OX=9606 GN=PTDSS1 PE=1 SV=1	PTDSS1	17470.2	16509.8	9690.92	8474.16	1.34012	1.26645	0.743381	0.650045	0.874443	0.945026
Q13200	26S proteasome non-ATPase regulatory subunit 2 OS=Homo sapiens OX=9606 GN=PSMD2 PE=1 SV=3	PSMD2	78038.4	75398	70951	70322.1	1.05919	1.02335	0.962996	0.95446	0.991136	0.966165
O00391	Sulfhydryl oxidase 1 OS=Homo sapiens OX=9606 GN=QSOX1 PE=1 SV=3	QSOX1	6144.24	6708.91	16520.8	15805.7	0.543983	0.593976	1.46268	1.39936	0.956715	1.0919
Q8N0Z8	tRNA pseudouridine synthase-like 1 OS=Homo sapiens OX=9606 GN=PUSL1 PE=1 SV=1	PUSL1	3665.21	3874.68	2270.53		1.12081	1.18487	0.694322			1.05715
P30050	60S ribosomal protein L12 OS=Homo sapiens OX=9606 GN=RPL12 PE=1 SV=1	RPL12	224142	194441	130400	141057	1.2993	1.12713	0.755898	0.817674	1.08173	0.86749
Q96AA3	Protein RFT1 homolog OS=Homo sapiens OX=9606 GN=RFT1 PE=1 SV=1	RFT1	10485.8	9755.9	13867.1	15046.1	0.853286	0.79389	1.12844	1.22438	1.08502	0.930392
P62906	60S ribosomal protein L10a OS=Homo sapiens OX=9606 GN=RPL10A PE=1 SV=2	RPL10A	95864.2	100088	118593	103755	0.916702	0.957093	1.13405	0.992158	0.874883	1.04406
P31350	Ribonucleoside-diphosphate reductase subunit M2 OS=Homo sapiens OX=9606 GN=RRM2 PE=1 SV=1	RRM2	22991.4	24551.1	18703.3	15521.9	1.12472	1.20102	0.914948	0.759317	0.829902	1.06784
P27635	60S ribosomal protein L10 OS=Homo sapiens OX=9606 GN=RPL10 PE=1 SV=4	RPL10	146387	152087	85486.9	57148.8	1.32744	1.37913	0.775199	0.518228	0.668509	1.03894
Q14108	Lysosome membrane protein 2 OS=Homo sapiens OX=9606 GN=SCARB2 PE=1 SV=2	SCARB2	52517.8	54499	40721.1	35272.6	1.14786	1.19117	0.890028	0.770942	0.8662	1.03772
Q96FV2	Secernin-2 OS=Homo sapiens OX=9606 GN=SCRN2 PE=1 SV=3	SCRN2	2827.1	3242.31			0.93159	1.06841				1.14687
Q9NVC3	Putative sodium-coupled neutral amino acid transporter 7 OS=Homo sapiens OX=9606 GN=SLC38A7 PE=1 SV=1	SLC38A7	8119.86	8246.96	7683.49	7376.46	1.0335	1.04967	0.977955	0.938876	0.96004	1.01565
Q8ND04	Protein SMG8 OS=Homo sapiens OX=9606 GN=SMG8 PE=1 SV=1	SMG8	5130.08	4318.19	7973.14	4803.77	0.923292	0.777171	1.43497	0.864564	0.602494	0.841739
O00161	Synaptosomal-associated protein 23 OS=Homo sapiens OX=9606 GN=SNAP23 PE=1 SV=1	SNAP23	18358.8	20093	10637.6	11885.3	1.20436	1.31812	0.697837	0.779687	1.11729	1.09446
Q9Y2Z0	Protein SGT1 homolog OS=Homo sapiens OX=9606 GN=SUGT1 PE=1 SV=3	SUGT1	16604	16180.4	12338.4	8032.84	1.24946	1.21759	0.928473	0.604477	0.651044	0.974488
Q9Y5W9	Sorting nexin-11 OS=Homo sapiens OX=9606 GN=SNX11 PE=1 SV=2	SNX11	6527.75	6236.8	8009.93	5965.5	0.976478	0.932955	1.1982	0.892372	0.744763	0.955429
Q9NRC8	NAD-dependent protein deacetylase sirtuin-7 OS=Homo sapiens OX=9606 GN=SIRT7 PE=1 SV=1	SIRT7	2187.77	2353.79			0.963444	1.03656				1.07589
Q15036	Sorting nexin-17 OS=Homo sapiens OX=9606 GN=SNX17 PE=1 SV=1	SNX17	8484.48	9609.46	12523.1	12335.3	0.79013	0.894895	1.16623	1.14874	0.985004	1.13259
Q9H299	SH3 domain-binding glutamic acid-rich-like protein 3 OS=Homo sapiens OX=9606 GN=SH3BGRL3 PE=1 SV=1	SH3BGRL3	32714.9	31124.6	28198.6	19156.1	1.17686	1.11965	1.01439	0.689104	0.679328	0.951389
Q8IX90	Spindle and kinetochore-associated protein 3 OS=Homo sapiens OX=9606 GN=SKA3 PE=1 SV=2	SKA3	3028.4	2462.41	2953.11	5255.9	0.884216	0.718961	0.862233	1.53459	1.77978	0.813106
O43609	Protein sprouty homolog 1 OS=Homo sapiens OX=9606 GN=SPRY1 PE=1 SV=2	SPRY1	11476.6	11294.4	18449.3	20710.7	0.741251	0.729483	1.1916	1.33766	1.12257	0.984124
Q99611	Selenide, water dikinase 2 OS=Homo sapiens OX=9606 GN=SEPHS2 PE=1 SV=3	SEPHS2	1236.15	1040.84	626.391		1.27729	1.07548	0.647236			0.842001
Q5W111	SPRY domain-containing protein 7 OS=Homo sapiens OX=9606 GN=SPRYD7 PE=1 SV=2	SPRYD7	8764.01	9830.71	6784.85	8543.35	1.0334	1.15918	0.800031	1.00738	1.25918	1.12171
Q8IYB3	Serine/arginine repetitive matrix protein 1 OS=Homo sapiens OX=9606 GN=SRRM1 PE=1 SV=2	SRRM1	28838.9	29246.1	25496.5	21911	1.0935	1.10894	0.966761	0.830808	0.859373	1.01412
Q9NWZ5	Uridine-cytidine kinase-like 1 OS=Homo sapiens OX=9606 GN=UCKL1 PE=1 SV=2	UCKL1	3402.55	2838.21	2646.06		1.14863	0.958119	0.893253			0.834142
Q9UMZ2	Synergin gamma OS=Homo sapiens OX=9606 GN=SYNRG PE=1 SV=2	SYNRG	1671.58	1845.92	3298.89	3602.2	0.641768	0.708702	1.26654	1.38299	1.09194	1.1043
Q2T9J0	Peroxisomal leader peptide-processing protease OS=Homo sapiens OX=9606 GN=TYSND1 PE=1 SV=3	TYSND1	3045.57	3033.93	5628.15	7462.41	0.635485	0.633056	1.17436	1.5571	1.32591	0.996178
A2RUC4	tRNA wybutosine-synthesizing protein 5 OS=Homo sapiens OX=9606 GN=TYW5 PE=1 SV=1	TYW5	2547.17	2150.05	5215.76	3501.52	0.759527	0.641112	1.55526	1.0441	0.671335	0.844094
P25490	Transcriptional repressor protein YY1 OS=Homo sapiens OX=9606 GN=YY1 PE=1 SV=2	YY1	12954.8	12164.6	13074.8	14881.5	0.976326	0.916774	0.98537	1.12153	1.13818	0.939003
O15391	Transcription factor YY2 OS=Homo sapiens OX=9606 GN=YY2 PE=2 SV=1	YY2	4541.11	5587.28	17436.1	34143.3	0.294362	0.362177	1.13024	2.21322	1.9582	1.23038
P49459	Ubiquitin-conjugating enzyme E2 A OS=Homo sapiens OX=9606 GN=UBE2A PE=1 SV=2	UBE2A	5732.99	7204.17	3453.4		1.04932	1.31859	0.632083			1.25662
O00762	Ubiquitin-conjugating enzyme E2 C OS=Homo sapiens OX=9606 GN=UBE2C PE=1 SV=1	UBE2C	6011.1	6104.79		5846.26	1.00396	1.01961		0.97643		1.01559
Q969M7	NEDD8-conjugating enzyme UBE2F OS=Homo sapiens OX=9606 GN=UBE2F PE=1 SV=1	UBE2F	1503	1709.57			0.935699	1.0643				1.13744
P62256	Ubiquitin-conjugating enzyme E2 H OS=Homo sapiens OX=9606 GN=UBE2H PE=1 SV=1	UBE2H	4879.6	5093.9	3797.07		1.06305	1.10974	0.827214			1.04392
A6NIH7	Protein unc-119 homolog B OS=Homo sapiens OX=9606 GN=UNC119B PE=1 SV=1	UNC119B	9082.1	9413.55			0.98208	1.01792				1.03649
P61086	Ubiquitin-conjugating enzyme E2 K OS=Homo sapiens OX=9606 GN=UBE2K PE=1 SV=3	UBE2K	35724.9	37031	34336.1	25850.2	1.0749	1.1142	1.03311	0.777788	0.752858	1.03656
A6NCW0	Ubiquitin carboxyl-terminal hydrolase 17-like protein 3 OS=Homo sapiens OX=9606 GN=USP17L3 PE=3 SV=1	USP17L3		702.25				1
P61088	Ubiquitin-conjugating enzyme E2 N OS=Homo sapiens OX=9606 GN=UBE2N PE=1 SV=1	UBE2N	49612.2	48367.2	36012.8	21189.2	1.27882	1.24673	0.928276	0.546179	0.58838	0.974905
Q9C0C9	(E3-independent) E2 ubiquitin-conjugating enzyme OS=Homo sapiens OX=9606 GN=UBE2O PE=1 SV=3	UBE2O	8117.6	8126.34	12306.7	11044.8	0.820054	0.820937	1.24324	1.11576	0.897462	1.00108
Q16763	Ubiquitin-conjugating enzyme E2 S OS=Homo sapiens OX=9606 GN=UBE2S PE=1 SV=2	UBE2S	11912.7	15205	4367.71		1.13507	1.44877	0.416165			1.27637
Q9NPD8	Ubiquitin-conjugating enzyme E2 T OS=Homo sapiens OX=9606 GN=UBE2T PE=1 SV=1	UBE2T	12310.2	12786.5	9970.95	7499.84	1.15677	1.20153	0.936954	0.704748	0.752169	1.03869
Q9H832	Ubiquitin-conjugating enzyme E2 Z OS=Homo sapiens OX=9606 GN=UBE2Z PE=1 SV=2	UBE2Z	9894.58	11603.9	16953.9	11243.7	0.796407	0.933989	1.36461	0.904997	0.663193	1.17275
Q05086	Ubiquitin-protein ligase E3A OS=Homo sapiens OX=9606 GN=UBE3A PE=1 SV=4	UBE3A	11345.9	11173.2	11088.7	8829.63	1.06942	1.05315	1.04518	0.832249	0.796273	0.984779
Q15386	Ubiquitin-protein ligase E3C OS=Homo sapiens OX=9606 GN=UBE3C PE=1 SV=3	UBE3C	8818.3	9694.38	7424.29	7794.53	1.04571	1.14959	0.880398	0.924303	1.04987	1.09935
Q14139	Ubiquitin conjugation factor E4 A OS=Homo sapiens OX=9606 GN=UBE4A PE=1 SV=2	UBE4A	8114.03	8105.25	5313.93	6286.06	1.16668	1.16542	0.764065	0.903843	1.18294	0.998918
O95155	Ubiquitin conjugation factor E4 B OS=Homo sapiens OX=9606 GN=UBE4B PE=1 SV=1	UBE4B	12183.6	11211.3	13439	13610.2	0.966107	0.889008	1.06565	1.07923	1.01274	0.920196
P17480	Nucleolar transcription factor 1 OS=Homo sapiens OX=9606 GN=UBTF PE=1 SV=1	UBTF	22246.5	24392.7	23599.6	20740.9	0.978086	1.07245	1.03758	0.911891	0.878867	1.09647
O14562	Ubiquitin domain-containing protein UBFD1 OS=Homo sapiens OX=9606 GN=UBFD1 PE=1 SV=2	UBFD1	17201.8	16986.4	25048.2	21149	0.855966	0.845248	1.24641	1.05238	0.844332	0.987478
Q9Y5K8	V-type proton ATPase subunit D OS=Homo sapiens OX=9606 GN=ATP6V1D PE=1 SV=1	ATP6V1D	10167.5	10548.4	11640.7	11846.3	0.920075	0.954544	1.05339	1.07199	1.01766	1.03746
Q08AM6	Protein VAC14 homolog OS=Homo sapiens OX=9606 GN=VAC14 PE=1 SV=1	VAC14	4394.96	4161.27	4987.21	5505.83	0.922862	0.873791	1.04722	1.15612	1.10399	0.946828
Q6P1N9	Putative deoxyribonuclease TATDN1 OS=Homo sapiens OX=9606 GN=TATDN1 PE=1 SV=2	TATDN1	9505.73	8627.38	8462.91	7186.2	1.12553	1.02153	1.00205	0.850885	0.849141	0.907598
Q12789	General transcription factor 3C polypeptide 1 OS=Homo sapiens OX=9606 GN=GTF3C1 PE=1 SV=4	GTF3C1	16333.9	17062.4	18930.1	20332.5	0.89921	0.939315	1.04214	1.11934	1.07408	1.0446
P10599	Thioredoxin OS=Homo sapiens OX=9606 GN=TXN PE=1 SV=3	TXN	158452	166273	243028	206900	0.818183	0.858568	1.2549	1.06835	0.851342	1.04936
Q68CZ2	Tensin-3 OS=Homo sapiens OX=9606 GN=TNS3 PE=1 SV=2	TNS3			4152.67	3328.16			1.11022	0.889784	0.801451
Q96I45	Transmembrane protein 141 OS=Homo sapiens OX=9606 GN=TMEM141 PE=1 SV=1	TMEM141	698.387	415.901	814.578	949.746	0.97045	0.577919	1.1319	1.31973	1.16594	0.595517
P07437	Tubulin beta chain OS=Homo sapiens OX=9606 GN=TUBB PE=1 SV=2	TUBB	349424	379716	503191	412034	0.849991	0.923678	1.22404	1.00229	0.818842	1.08669
Q9UJT0	Tubulin epsilon chain OS=Homo sapiens OX=9606 GN=TUBE1 PE=2 SV=1	TUBE1	3063.98	2057.09			1.19662	0.803383				0.671378
Q9BYJ4	Tripartite motif-containing protein 34 OS=Homo sapiens OX=9606 GN=TRIM34 PE=1 SV=2	TRIM34	2265.06	2231.25			1.00752	0.992481				0.985073
O43657	Tetraspanin-6 OS=Homo sapiens OX=9606 GN=TSPAN6 PE=1 SV=1	TSPAN6	4178.01	4863.55	8169.04	8729.61	0.644252	0.749963	1.25967	1.34611	1.06862	1.16408
P53804	E3 ubiquitin-protein ligase TTC3 OS=Homo sapiens OX=9606 GN=TTC3 PE=1 SV=2	TTC3	368.783				1
Q96AE7	Tetratricopeptide repeat protein 17 OS=Homo sapiens OX=9606 GN=TTC17 PE=1 SV=1	TTC17	3614.11	3002.83	5017.39	5690.89	0.834416	0.693285	1.1584	1.3139	1.13423	0.830863
Q8N0Z6	Tetratricopeptide repeat protein 5 OS=Homo sapiens OX=9606 GN=TTC5 PE=1 SV=2	TTC5	2801.93	2849.53	4191.73	3927.4	0.813888	0.827715	1.21759	1.14081	0.93694	1.01699
P06454	Prothymosin alpha OS=Homo sapiens OX=9606 GN=PTMA PE=1 SV=2	PTMA	2417.11	745.693	3115.92	4532.03	0.894335	0.275908	1.1529	1.67686	1.45448	0.308506
Q9UHX1	Poly(U)-binding-splicing factor PUF60 OS=Homo sapiens OX=9606 GN=PUF60 PE=1 SV=1	PUF60	34279.1	36206.6	21907	23579.9	1.18232	1.2488	0.755592	0.813292	1.07636	1.05623
A0AV96	RNA-binding protein 47 OS=Homo sapiens OX=9606 GN=RBM47 PE=1 SV=2	RBM47	8820.49	9264.36	14229.7	9816.38	0.837436	0.879578	1.351	0.931988	0.689852	1.05032
P52756	RNA-binding protein 5 OS=Homo sapiens OX=9606 GN=RBM5 PE=1 SV=2	RBM5	11835	12837.4	11683.4	9673.64	1.02847	1.11558	1.0153	0.840648	0.827982	1.0847
P61020	Ras-related protein Rab-5B OS=Homo sapiens OX=9606 GN=RAB5B PE=1 SV=1	RAB5B	19220	23741.4	26347.2	24753.6	0.817332	1.0096	1.12042	1.05265	0.939515	1.23524
Q9Y3T6	R3H and coiled-coil domain-containing protein 1 OS=Homo sapiens OX=9606 GN=R3HCC1 PE=1 SV=3	R3HCC1	787.697	754.003			1.02186	0.978145				0.957225
Q9UJ41	Rab5 GDP/GTP exchange factor OS=Homo sapiens OX=9606 GN=RABGEF1 PE=1 SV=3	RABGEF1	5157.83	4720.13	6816.72	6273.71	0.898248	0.822022	1.18715	1.09258	0.920341	0.915139
Q7Z6M1	Rab9 effector protein with kelch motifs OS=Homo sapiens OX=9606 GN=RABEPK PE=1 SV=1	RABEPK	4200.85	2410.31			1.27084	0.729164				0.573767
P61026	Ras-related protein Rab-10 OS=Homo sapiens OX=9606 GN=RAB10 PE=1 SV=1	RAB10	36001.7	42066.3	40339	26374.5	0.994649	1.1622	1.11448	0.72867	0.653821	1.16845
O76021	Ribosomal L1 domain-containing protein 1 OS=Homo sapiens OX=9606 GN=RSL1D1 PE=1 SV=3	RSL1D1	94651	100495	106324	106744	0.927465	0.984729	1.04185	1.04596	1.00395	1.06174
P49207	60S ribosomal protein L34 OS=Homo sapiens OX=9606 GN=RPL34 PE=1 SV=3	RPL34	37837.5	47431.9	11052.5		1.17847	1.47729	0.344236			1.25357
Q8NC42	E3 ubiquitin-protein ligase RNF149 OS=Homo sapiens OX=9606 GN=RNF149 PE=2 SV=2	RNF149	20448.2	23108.7	36306.2	39504.2	0.685219	0.774373	1.21662	1.32379	1.08808	1.13011
Q99442	Translocation protein SEC62 OS=Homo sapiens OX=9606 GN=SEC62 PE=1 SV=1	SEC62	19408.2	16395.6	10750.1	11718.6	1.33224	1.12544	0.737919	0.8044	1.09009	0.844777
P10301	Ras-related protein R-Ras OS=Homo sapiens OX=9606 GN=RRAS PE=1 SV=1	RRAS	25648.3	27649.4	18685.8	14446.5	1.18701	1.27962	0.864783	0.668587	0.773127	1.07802
Q14690	Protein RRP5 homolog OS=Homo sapiens OX=9606 GN=PDCD11 PE=1 SV=3	PDCD11	31584	31967.6	30813.1	33164.7	0.990642	1.00267	0.966463	1.04022	1.07632	1.01215
Q15050	Ribosome biogenesis regulatory protein homolog OS=Homo sapiens OX=9606 GN=RRS1 PE=1 SV=2	RRS1	25064.3	29873	21240.5	23659.1	1.00421	1.19687	0.851008	0.94791	1.11387	1.19185
Q99720	Sigma non-opioid intracellular receptor 1 OS=Homo sapiens OX=9606 GN=SIGMAR1 PE=1 SV=1	SIGMAR1	7442.35	8389.02	12340.1	12970.9	0.72357	0.815609	1.19975	1.26107	1.05112	1.1272
O95707	Ribonuclease P protein subunit p29 OS=Homo sapiens OX=9606 GN=POP4 PE=1 SV=2	POP4	11841.9	12004.3	9518.55	9433.1	1.10678	1.12195	0.889629	0.881642	0.991023	1.01371
Q9NWH9	SAFB-like transcription modulator OS=Homo sapiens OX=9606 GN=SLTM PE=1 SV=2	SLTM	9621.39	10143.8	7351.47	9096.62	1.06275	1.12045	0.812019	1.00478	1.23739	1.0543
P54577	Tyrosine--tRNA ligase, cytoplasmic OS=Homo sapiens OX=9606 GN=YARS1 PE=1 SV=4	YARS1	50109.7	46751.5	43742.2	35132.3	1.14057	1.06413	0.995636	0.799662	0.803167	0.932983
Q9ULP9	TBC1 domain family member 24 OS=Homo sapiens OX=9606 GN=TBC1D24 PE=1 SV=2	TBC1D24	6409.24	5496.73			1.07664	0.923357				0.857626
O15344	E3 ubiquitin-protein ligase Midline-1 OS=Homo sapiens OX=9606 GN=MID1 PE=1 SV=1	MID1	971.891	922.378	10146.9	11744.9	0.163439	0.155112	1.70636	1.97509	1.15749	0.949055
P41273	Tumor necrosis factor ligand superfamily member 9 OS=Homo sapiens OX=9606 GN=TNFSF9 PE=1 SV=1	TNFSF9	2232.79	2487.05	8993.51	6918.83	0.432875	0.482169	1.74359	1.34137	0.769314	1.11388
O75382	Tripartite motif-containing protein 3 OS=Homo sapiens OX=9606 GN=TRIM3 PE=1 SV=2	TRIM3	3362.74	3233.34	2086.37	2154.61	1.2412	1.19344	0.770087	0.795275	1.03271	0.961519
Q15035	Translocating chain-associated membrane protein 2 OS=Homo sapiens OX=9606 GN=TRAM2 PE=1 SV=1	TRAM2	1991.97	1708.29		1356.2	1.18184	1.01353		0.804634		0.857588
Q9NVH6	Trimethyllysine dioxygenase, mitochondrial OS=Homo sapiens OX=9606 GN=TMLHE PE=1 SV=1	TMLHE	5029.21	4437.15	5326.88	3461.42	1.10201	0.972278	1.16724	0.758474	0.649803	0.882276
O95164	Ubiquitin-like protein 3 OS=Homo sapiens OX=9606 GN=UBL3 PE=1 SV=1	UBL3	4019.53	4053.04	3433.66		1.04801	1.05674	0.895252			1.00834
P54578	Ubiquitin carboxyl-terminal hydrolase 14 OS=Homo sapiens OX=9606 GN=USP14 PE=1 SV=3	USP14	101821	91849.7	73646.3	44026.1	1.30815	1.18004	0.946175	0.565628	0.597805	0.90207
Q9Y4E8	Ubiquitin carboxyl-terminal hydrolase 15 OS=Homo sapiens OX=9606 GN=USP15 PE=1 SV=3	USP15	3141.25	3000.1	2789.02	1387.11	1.21784	1.16311	1.08128	0.537771	0.497347	0.955066
Q16222	UDP-N-acetylhexosamine pyrophosphorylase OS=Homo sapiens OX=9606 GN=UAP1 PE=1 SV=3	UAP1	26535.4	26445.3	22439.9	19056.3	1.12347	1.11965	0.950069	0.806813	0.849215	0.996605
P51668	Ubiquitin-conjugating enzyme E2 D1 OS=Homo sapiens OX=9606 GN=UBE2D1 PE=1 SV=1	UBE2D1	4071.93	3895.8	5647.72	4604.93	0.893929	0.855262	1.23987	1.01094	0.815361	0.956745
P63279	SUMO-conjugating enzyme UBC9 OS=Homo sapiens OX=9606 GN=UBE2I PE=1 SV=1	UBE2I	93744.5	96072.8	64479	53561.3	1.21802	1.24828	0.837777	0.695923	0.830678	1.02484
Q96PQ6	Zinc finger protein 317 OS=Homo sapiens OX=9606 GN=ZNF317 PE=1 SV=2	ZNF317		937.569				1
Q5VUA4	Zinc finger protein 318 OS=Homo sapiens OX=9606 GN=ZNF318 PE=1 SV=2	ZNF318	3198.98	3627.68	1484.91	2743.94	1.15742	1.31253	0.537256	0.992786	1.84788	1.13401
Q9H6Y2	WD repeat-containing protein 55 OS=Homo sapiens OX=9606 GN=WDR55 PE=1 SV=2	WDR55	12638.6	14052.2	7322.22	8996.5	1.17542	1.30689	0.680986	0.836698	1.22866	1.11185
Q92889	DNA repair endonuclease XPF OS=Homo sapiens OX=9606 GN=ERCC4 PE=1 SV=3	ERCC4	5134.22	5294.28	3978.91	5157.55	1.04968	1.0824	0.813477	1.05445	1.29622	1.03118
O43592	Exportin-T OS=Homo sapiens OX=9606 GN=XPOT PE=1 SV=2	XPOT	9702.82	9845.05	12480.4	12801.8	0.865742	0.878433	1.11357	1.14225	1.02575	1.01466
Q8IWA0	WD repeat-containing protein 75 OS=Homo sapiens OX=9606 GN=WDR75 PE=1 SV=1	WDR75	21815.7	24771	24848.5	26110.9	0.89458	1.01577	1.01894	1.07071	1.0508	1.13547
Q9P0M6	Core histone macro-H2A.2 OS=Homo sapiens OX=9606 GN=MACROH2A2 PE=1 SV=3	MACROH2A2	23823.4	23283.2	23846.2	22738.9	1.0171	0.994035	1.01807	0.970797	0.953565	0.977325
Q9GZZ1	N-alpha-acetyltransferase 50 OS=Homo sapiens OX=9606 GN=NAA50 PE=1 SV=1	NAA50	17119.3	16496.5	14025.6	14522.2	1.10156	1.06149	0.902496	0.93445	1.03541	0.96362
Q9Y5N5	Methyltransferase N6AMT1 OS=Homo sapiens OX=9606 GN=N6AMT1 PE=1 SV=4	N6AMT1	2098.21	2196.59			0.977093	1.02291				1.04689
Q7Z406	Myosin-14 OS=Homo sapiens OX=9606 GN=MYH14 PE=1 SV=2	MYH14	3359.06	3701.58	4243.45	2441.15	0.977519	1.0772	1.23489	0.710399	0.575275	1.10197
P00387	NADH-cytochrome b5 reductase 3 OS=Homo sapiens OX=9606 GN=CYB5R3 PE=1 SV=3	CYB5R3	67674	62066.9	108334	123085	0.749518	0.687417	1.19985	1.36322	1.13616	0.917145
Q9UKX2	Myosin-2 OS=Homo sapiens OX=9606 GN=MYH2 PE=1 SV=1	MYH2	2340.91	464.656		2533.51	1.31535	0.261088		1.42357		0.198494
O15294	UDP-N-acetylglucosamine--peptide N-acetylglucosaminyltransferase 110 kDa subunit OS=Homo sapiens OX=9606 GN=OGT PE=1 SV=3	OGT	17384.9	16195.8	14640.5	15132.6	1.09764	1.02256	0.924364	0.955434	1.03361	0.931602
Q9Y6K5	2'-5'-oligoadenylate synthase 3 OS=Homo sapiens OX=9606 GN=OAS3 PE=1 SV=3	OAS3	5797.75	6364.68	8601.67	7936.83	0.808023	0.887035	1.1988	1.10614	0.922708	1.09778
O00330	Pyruvate dehydrogenase protein X component, mitochondrial OS=Homo sapiens OX=9606 GN=PDHX PE=1 SV=3	PDHX	24301.9	26159.8	28146.7	28972.9	0.903573	0.972652	1.04653	1.07725	1.02935	1.07645
O75170	Serine/threonine-protein phosphatase 6 regulatory subunit 2 OS=Homo sapiens OX=9606 GN=PPP6R2 PE=1 SV=2	PPP6R2	2444.21	2341.34	4129.07	3354.75	0.796849	0.763312	1.34614	1.0937	0.812471	0.957913
O95685	Protein phosphatase 1 regulatory subunit 3D OS=Homo sapiens OX=9606 GN=PPP1R3D PE=1 SV=1	PPP1R3D	2702.83	2977.43	3414.79		0.891528	0.982105	1.12637			1.1016
Q13427	Peptidyl-prolyl cis-trans isomerase G OS=Homo sapiens OX=9606 GN=PPIG PE=1 SV=2	PPIG	24205.8	26234	24606.9	23038.8	0.987131	1.06984	1.00349	0.939539	0.936274	1.08379
O75884	Serine hydrolase RBBP9 OS=Homo sapiens OX=9606 GN=RBBP9 PE=1 SV=2	RBBP9	7443.02	6634.14	12681.2	12040.3	0.767348	0.683956	1.30739	1.24131	0.949461	0.891324
Q9H6H4	Receptor expression-enhancing protein 4 OS=Homo sapiens OX=9606 GN=REEP4 PE=1 SV=1	REEP4	10599.7	11956.6	15943.1	15215.5	0.78933	0.890375	1.18724	1.13306	0.954363	1.12801
P40938	Replication factor C subunit 3 OS=Homo sapiens OX=9606 GN=RFC3 PE=1 SV=2	RFC3	20089.6	21730.5	22338.8	26018.1	0.891119	0.963904	0.990887	1.15409	1.1647	1.08168
P46776	60S ribosomal protein L27a OS=Homo sapiens OX=9606 GN=RPL27A PE=1 SV=2	RPL27A	253949	260180	77246	66291.9	1.54454	1.58244	0.469818	0.403194	0.858192	1.02454
Q86XT9	Insulin-like growth factor-binding protein 3 receptor OS=Homo sapiens OX=9606 GN=TMEM219 PE=1 SV=1	TMEM219	1847.29	2051.57	2862.86	4253.66	0.670804	0.744984	1.03959	1.54463	1.48581	1.11058
Q8N7C3	Probable E3 ubiquitin-protein ligase TRIML2 OS=Homo sapiens OX=9606 GN=TRIML2 PE=1 SV=2	TRIML2			1543.92	2518.21			0.760153	1.23985	1.63105
O14773	Tripeptidyl-peptidase 1 OS=Homo sapiens OX=9606 GN=TPP1 PE=1 SV=2	TPP1	9111.45	7906.4	10768.3	13234.9	0.888466	0.77096	1.05003	1.29055	1.22906	0.867743
P33981	Dual specificity protein kinase TTK OS=Homo sapiens OX=9606 GN=TTK PE=1 SV=2	TTK	2105.4	1946.51	2966.46	3403.24	0.80809	0.747105	1.13858	1.30622	1.14724	0.924532
Q6ZU65	Ubinuclein-2 OS=Homo sapiens OX=9606 GN=UBN2 PE=1 SV=2	UBN2	2595.24	2452.61	1195.78	1328.12	1.37101	1.29566	0.631706	0.701619	1.11067	0.945042
Q9BZM5	UL16-binding protein 2 OS=Homo sapiens OX=9606 GN=ULBP2 PE=1 SV=1	ULBP2	5079.03	7216.6	22018	24984.2	0.342612	0.486804	1.48525	1.68534	1.13472	1.42086
P61960	Ubiquitin-fold modifier 1 OS=Homo sapiens OX=9606 GN=UFM1 PE=1 SV=1	UFM1	4259.39	5354.01	2914.24		1.02	1.28213	0.697874			1.25699
Q70CQ2	Ubiquitin carboxyl-terminal hydrolase 34 OS=Homo sapiens OX=9606 GN=USP34 PE=1 SV=2	USP34	3954.27	3848.55	5408.89	5585.89	0.841441	0.818945	1.15097	1.18864	1.03272	0.973264
O94874	E3 UFM1-protein ligase 1 OS=Homo sapiens OX=9606 GN=UFL1 PE=1 SV=2	UFL1	12712	11703.1	13037.1	13744.5	0.993189	0.914364	1.01859	1.07386	1.05426	0.920634
Q8N2K1	Ubiquitin-conjugating enzyme E2 J2 OS=Homo sapiens OX=9606 GN=UBE2J2 PE=1 SV=3	UBE2J2	1369.96	1955.41	1198.33		0.908522	1.29678	0.794701			1.42735
Q9UHD9	Ubiquilin-2 OS=Homo sapiens OX=9606 GN=UBQLN2 PE=1 SV=2	UBQLN2	4499.32	3839.87	5578.92	4358.84	0.984698	0.840374	1.22097	0.953953	0.781305	0.853433
Q9P253	Vacuolar protein sorting-associated protein 18 homolog OS=Homo sapiens OX=9606 GN=VPS18 PE=1 SV=2	VPS18	8593.33	7778.93	13761.3	16499	0.73711	0.667253	1.1804	1.41523	1.19894	0.905229
Q3ZAQ7	Vacuolar ATPase assembly integral membrane protein VMA21 OS=Homo sapiens OX=9606 GN=VMA21 PE=1 SV=1	VMA21	62453.6	70228.8	30842.4	26435.3	1.31509	1.47881	0.64945	0.55665	0.857109	1.1245
Q86VN1	Vacuolar protein-sorting-associated protein 36 OS=Homo sapiens OX=9606 GN=VPS36 PE=1 SV=1	VPS36	4184.34	5044.28	10790.4		0.627055	0.755923	1.61702			1.20551
Q9Y6W5	Wiskott-Aldrich syndrome protein family member 2 OS=Homo sapiens OX=9606 GN=WASF2 PE=1 SV=3	WASF2	6202.83	6697.49	9015.4	9599.12	0.78729	0.850074	1.14427	1.21836	1.06475	1.07975
Q9Y548	Protein YIPF1 OS=Homo sapiens OX=9606 GN=YIPF1 PE=1 SV=1	YIPF1	3582.65	3798.52			0.970754	1.02925				1.06025
Q8N5A5	Zinc finger CCCH-type with G patch domain-containing protein OS=Homo sapiens OX=9606 GN=ZGPAT PE=1 SV=3	ZGPAT	5052.57	4500.03	3515.87	1324.48	1.40418	1.25062	0.977109	0.368091	0.376715	0.890642
Q9BWF3	RNA-binding protein 4 OS=Homo sapiens OX=9606 GN=RBM4 PE=1 SV=1	RBM4	42489.4	44630.5	39543	36970.3	1.03865	1.09099	0.966625	0.903736	0.934939	1.05039
Q9Y388	RNA-binding motif protein, X-linked 2 OS=Homo sapiens OX=9606 GN=RBMX2 PE=1 SV=2	RBMX2	7559.01	9257.24	4108.89	4811.49	1.17483	1.43876	0.638606	0.747804	1.171	1.22466
Q7Z6E9	E3 ubiquitin-protein ligase RBBP6 OS=Homo sapiens OX=9606 GN=RBBP6 PE=1 SV=1	RBBP6	10505	10972.7	8380.14	8844.23	1.08573	1.13407	0.866118	0.914083	1.05538	1.04452
P78563	Double-stranded RNA-specific editase 1 OS=Homo sapiens OX=9606 GN=ADARB1 PE=1 SV=1	ADARB1	547.461	817.91	653.37	1294.64	0.660909	0.987402	0.788765	1.56292	1.98148	1.49401
Q96HR9	Receptor expression-enhancing protein 6 OS=Homo sapiens OX=9606 GN=REEP6 PE=1 SV=2	REEP6	7983.34	7369.78			1.03996	0.960037				0.923145
Q8N5U6	RING finger protein 10 OS=Homo sapiens OX=9606 GN=RNF10 PE=1 SV=2	RNF10	278.822				1
P49247	Ribose-5-phosphate isomerase OS=Homo sapiens OX=9606 GN=RPIA PE=1 SV=3	RPIA	6821.98	6764.34	10761.8	8810.8	0.822944	0.81599	1.29821	1.06286	0.818711	0.991551
Q9BQ52	Zinc phosphodiesterase ELAC protein 2 OS=Homo sapiens OX=9606 GN=ELAC2 PE=1 SV=2	ELAC2	11116.1	11862.5	9354.71	6725.1	1.13841	1.21485	0.958023	0.688722	0.7189	1.06715
Q9Y3C5	RING finger protein 11 OS=Homo sapiens OX=9606 GN=RNF11 PE=1 SV=1	RNF11	8034.88	9421.45	6238.39	5982.3	1.08298	1.26986	0.840838	0.806321	0.958949	1.17257
Q96CC6	Inactive rhomboid protein 1 OS=Homo sapiens OX=9606 GN=RHBDF1 PE=1 SV=2	RHBDF1	2298.68	1643.64			1.16616	0.833844				0.715036
Q9UGC7	Peptide chain release factor 1-like, mitochondrial OS=Homo sapiens OX=9606 GN=MTRF1L PE=1 SV=1	MTRF1L	6925.12	6803.11	6689.82	7526.83	0.991254	0.97379	0.957574	1.07738	1.12512	0.982382
P46063	ATP-dependent DNA helicase Q1 OS=Homo sapiens OX=9606 GN=RECQL PE=1 SV=3	RECQL	13486	14526.2	13184.4	9973.51	1.05421	1.13552	1.03063	0.779636	0.756463	1.07713
P35249	Replication factor C subunit 4 OS=Homo sapiens OX=9606 GN=RFC4 PE=1 SV=2	RFC4	14661.2	15269.4	10368.2	11968	1.12203	1.16857	0.793483	0.915916	1.1543	1.04148
P46779	60S ribosomal protein L28 OS=Homo sapiens OX=9606 GN=RPL28 PE=1 SV=3	RPL28	27435.9	25574.6	31365.6	29513	0.963601	0.898228	1.10162	1.03655	0.940935	0.932158
L0R6Q1	SLC35A4 upstream open reading frame protein OS=Homo sapiens OX=9606 GN=SLC35A4 PE=3 SV=1	SLC35A4	30231.1	32614.1	36648.6	36001.4	0.892463	0.962812	1.08192	1.06281	0.98234	1.07883
Q969T3	Sorting nexin-21 OS=Homo sapiens OX=9606 GN=SNX21 PE=1 SV=1	SNX21	1527.06	1892.2	5424.78		0.517996	0.641856	1.84015			1.23911
P35270	Sepiapterin reductase OS=Homo sapiens OX=9606 GN=SPR PE=1 SV=1	SPR	12443.3	12536.7	14101.7	12669.6	0.961777	0.968996	1.08996	0.979268	0.898445	1.00751
Q9NQ88	Fructose-2,6-bisphosphatase TIGAR OS=Homo sapiens OX=9606 GN=TIGAR PE=1 SV=1	TIGAR	8885.83	7774.06	6758.08	7049.28	1.16661	1.02064	0.887258	0.92549	1.04309	0.874883
P32780	General transcription factor IIH subunit 1 OS=Homo sapiens OX=9606 GN=GTF2H1 PE=1 SV=1	GTF2H1	2847.31	3157.9	1945	2272.82	1.11408	1.2356	0.761027	0.889294	1.16854	1.10908
P28347	Transcriptional enhancer factor TEF-1 OS=Homo sapiens OX=9606 GN=TEAD1 PE=1 SV=2	TEAD1	3860.12	2963.55	1842.11	4959.83	1.1332	0.869994	0.540779	1.45603	2.69247	0.767735
Q96Q05	Trafficking protein particle complex subunit 9 OS=Homo sapiens OX=9606 GN=TRAPPC9 PE=1 SV=2	TRAPPC9	3433.69	2981.65	2618.02	4158.11	1.04118	0.904115	0.793852	1.26085	1.58827	0.868352
Q8TEY7	Ubiquitin carboxyl-terminal hydrolase 33 OS=Homo sapiens OX=9606 GN=USP33 PE=1 SV=2	USP33	3123.32	3189.33	1263.47	3326.61	1.14589	1.1701	0.463543	1.22047	2.63292	1.02113
Q9BV40	Vesicle-associated membrane protein 8 OS=Homo sapiens OX=9606 GN=VAMP8 PE=1 SV=1	VAMP8	41845.2	43134.7	40183.6	40641.7	1.0095	1.04061	0.969417	0.980469	1.0114	1.03082
P51809	Vesicle-associated membrane protein 7 OS=Homo sapiens OX=9606 GN=VAMP7 PE=1 SV=3	VAMP7	11443.2	11203.9	4671.53	5660.31	1.38794	1.35892	0.566608	0.686536	1.21166	0.979088
Q8TAA9	Vang-like protein 1 OS=Homo sapiens OX=9606 GN=VANGL1 PE=1 SV=1	VANGL1	12834	14240.3	11804.2	14838.3	0.955679	1.0604	0.878995	1.10493	1.25704	1.10958
Q8NBZ7	UDP-glucuronic acid decarboxylase 1 OS=Homo sapiens OX=9606 GN=UXS1 PE=1 SV=1	UXS1	8184.6	9781.13	10898.7	6941.92	0.914318	1.09267	1.21752	0.775496	0.636949	1.19507
Q9H267	Vacuolar protein sorting-associated protein 33B OS=Homo sapiens OX=9606 GN=VPS33B PE=1 SV=2	VPS33B	3801.19	4618.11	6999.15	6507.07	0.693473	0.842509	1.2769	1.18712	0.929694	1.21491
Q96RL7	Vacuolar protein sorting-associated protein 13A OS=Homo sapiens OX=9606 GN=VPS13A PE=1 SV=2	VPS13A	25255.7	23867.4	23129.3	31531.7	0.973394	0.919887	0.891439	1.21528	1.36328	0.94503
O95619	YEATS domain-containing protein 4 OS=Homo sapiens OX=9606 GN=YEATS4 PE=1 SV=1	YEATS4	6631.95	5583.41			1.08584	0.914162				0.841896
Q9NPG8	Palmitoyltransferase ZDHHC4 OS=Homo sapiens OX=9606 GN=ZDHHC4 PE=1 SV=1	ZDHHC4	1934.4	1369.82	1822.25	1631.04	1.14504	0.810843	1.07865	0.965468	0.895069	0.708137
Q9H6S0	3'-5' RNA helicase YTHDC2 OS=Homo sapiens OX=9606 GN=YTHDC2 PE=1 SV=2	YTHDC2	7102.72	7159.85	8384.85	10335.5	0.861382	0.86831	1.01687	1.25344	1.23264	1.00804
Q8N4Q0	Prostaglandin reductase 3 OS=Homo sapiens OX=9606 GN=ZADH2 PE=1 SV=1	ZADH2	4688.11	4896.28	3660.89	2955.1	1.15753	1.20893	0.903902	0.729637	0.807208	1.0444
Q6NUJ5	PWWP domain-containing protein 2B OS=Homo sapiens OX=9606 GN=PWWP2B PE=1 SV=3	PWWP2B	727.52	675.37			1.03717	0.962827				0.928318
Q8NEY8	Periphilin-1 OS=Homo sapiens OX=9606 GN=PPHLN1 PE=1 SV=2	PPHLN1	3859.19	3351.6	1981.49	6055.46	1.0124	0.879238	0.519812	1.58855	3.05601	0.868472
P01111	GTPase NRas OS=Homo sapiens OX=9606 GN=NRAS PE=1 SV=1	NRAS	12243.2	12086.9			1.00642	0.993576				0.987234
Q9HCJ3	Ribonucleoprotein PTB-binding 2 OS=Homo sapiens OX=9606 GN=RAVER2 PE=1 SV=2	RAVER2	3699.68	4029.78	4627.56	4742.1	0.865467	0.942687	1.08253	1.10932	1.02475	1.08922
P61019	Ras-related protein Rab-2A OS=Homo sapiens OX=9606 GN=RAB2A PE=1 SV=1	RAB2A	167076	175800	196459	197051	0.907546	0.954934	1.06715	1.07037	1.00301	1.05222
Q13123	Protein Red OS=Homo sapiens OX=9606 GN=IK PE=1 SV=3	IK	23698.7	23596.6	11582.1	14736.6	1.28773	1.28218	0.629342	0.80075	1.27236	0.995692
O15258	Protein RER1 OS=Homo sapiens OX=9606 GN=RER1 PE=1 SV=1	RER1	29030.1	33370	27608.7	24499.5	1.01408	1.16568	0.964426	0.855816	0.887383	1.1495
Q9P260	RAB11-binding protein RELCH OS=Homo sapiens OX=9606 GN=RELCH PE=1 SV=2	RELCH	6859.71	6540.6	5208.03	6234.42	1.1045	1.05312	0.838559	1.00382	1.19708	0.953481
O14593	DNA-binding protein RFXANK OS=Homo sapiens OX=9606 GN=RFXANK PE=1 SV=2	RFXANK	889.54	388.724			1.39179	0.608206				0.436994
O14730	Serine/threonine-protein kinase RIO3 OS=Homo sapiens OX=9606 GN=RIOK3 PE=1 SV=2	RIOK3	8372.19	8896.29	12828.5	12654.6	0.783334	0.832371	1.20028	1.18401	0.986444	1.0626
O43353	Receptor-interacting serine/threonine-protein kinase 2 OS=Homo sapiens OX=9606 GN=RIPK2 PE=1 SV=2	RIPK2	2094.15	2605.98	1808.8		0.965205	1.20111	0.833685			1.24441
P61513	60S ribosomal protein L37a OS=Homo sapiens OX=9606 GN=RPL37A PE=1 SV=2	RPL37A	64814.3	78175.8	16625.2	13720.3	1.4957	1.80403	0.383653	0.316618	0.825271	1.20615
P46777	60S ribosomal protein L5 OS=Homo sapiens OX=9606 GN=RPL5 PE=1 SV=3	RPL5	208419	213883	250755	207275	0.947002	0.971829	1.13937	0.941804	0.826604	1.02622
Q86VE9	Serine incorporator 5 OS=Homo sapiens OX=9606 GN=SERINC5 PE=2 SV=1	SERINC5	7334.64	9847.84	7514.9	6029.68	0.954812	1.28198	0.978278	0.784934	0.802363	1.34265
P23526	Adenosylhomocysteinase OS=Homo sapiens OX=9606 GN=AHCY PE=1 SV=4	AHCY	191546	176505	198697	161655	1.05187	0.969271	1.09114	0.887723	0.813575	0.921476
Q9Y617	Phosphoserine aminotransferase OS=Homo sapiens OX=9606 GN=PSAT1 PE=1 SV=2	PSAT1	73043.8	65622.3	142711	112140	0.742471	0.667034	1.45062	1.13987	0.785784	0.898397
O43760	Synaptogyrin-2 OS=Homo sapiens OX=9606 GN=SYNGR2 PE=1 SV=1	SYNGR2	12844.8	17283	25408.5	24699.2	0.640355	0.861614	1.2667	1.23134	0.972084	1.34553
Q9Y3B3	Transmembrane emp24 domain-containing protein 7 OS=Homo sapiens OX=9606 GN=TMED7 PE=1 SV=2	TMED7	26664.6	30816.6	41024.3	35537.9	0.7957	0.919601	1.22421	1.06049	0.866265	1.15571
Q9UBS9	SUN domain-containing ossification factor OS=Homo sapiens OX=9606 GN=SUCO PE=1 SV=1	SUCO	3329.56	3922.08	4789.75	3216.11	0.872898	1.02824	1.25571	0.843155	0.671457	1.17796
Q9Y2H1	Serine/threonine-protein kinase 38-like OS=Homo sapiens OX=9606 GN=STK38L PE=1 SV=3	STK38L	1759.96	1980.38	2594.87	4190.92	0.668797	0.752558	0.986068	1.59258	1.61508	1.12524
Q3ZCQ8	Mitochondrial import inner membrane translocase subunit TIM50 OS=Homo sapiens OX=9606 GN=TIMM50 PE=1 SV=2	TIMM50	38061.8	40959.2	31955.3	26433.4	1.10798	1.19232	0.93022	0.769477	0.827199	1.07612
Q9UEW8	STE20/SPS1-related proline-alanine-rich protein kinase OS=Homo sapiens OX=9606 GN=STK39 PE=1 SV=3	STK39	18131.8	16285.4	14725	13209.1	1.1632	1.04475	0.944648	0.847399	0.897053	0.898168
Q04837	Single-stranded DNA-binding protein, mitochondrial OS=Homo sapiens OX=9606 GN=SSBP1 PE=1 SV=1	SSBP1	177877	172034	147269	146670	1.10508	1.06878	0.914927	0.911206	0.995933	0.967151
Q14849	StAR-related lipid transfer protein 3 OS=Homo sapiens OX=9606 GN=STARD3 PE=1 SV=2	STARD3	3143.09	3319.11	5200.87	6201.64	0.703754	0.743166	1.1645	1.38858	1.19242	1.056
P46977	Dolichyl-diphosphooligosaccharide--protein glycosyltransferase subunit STT3A OS=Homo sapiens OX=9606 GN=STT3A PE=1 SV=2	STT3A	33863	34461.4	41089	40613.7	0.90285	0.918805	1.09551	1.08284	0.988432	1.01767
Q01082	Spectrin beta chain, non-erythrocytic 1 OS=Homo sapiens OX=9606 GN=SPTBN1 PE=1 SV=2	SPTBN1	34505	33241.8	24941.9	20667.1	1.21758	1.17301	0.880128	0.729282	0.82861	0.963391
Q5JPH6	Probable glutamate--tRNA ligase, mitochondrial OS=Homo sapiens OX=9606 GN=EARS2 PE=1 SV=2	EARS2	13749.4	13909.4	12079.9	11851.3	1.06605	1.07846	0.936608	0.918884	0.981076	1.01164
P49588	Alanine--tRNA ligase, cytoplasmic OS=Homo sapiens OX=9606 GN=AARS1 PE=1 SV=2	AARS1	28023.4	27842.8	38602.2	28058.7	0.914847	0.908952	1.2602	0.916	0.726868	0.993555
Q15046	Lysine--tRNA ligase OS=Homo sapiens OX=9606 GN=KARS1 PE=1 SV=3	KARS1	35655.1	35971.7	29204.9	25145.1	1.13212	1.14217	0.92731	0.798404	0.860989	1.00888
Q53LP3	Ankyrin repeat domain-containing protein SOWAHC OS=Homo sapiens OX=9606 GN=SOWAHC PE=1 SV=1	SOWAHC	5930.05	5865.24			1.00549	0.994505				0.989071
Q8WY91	Peroxynitrite isomerase THAP4 OS=Homo sapiens OX=9606 GN=THAP4 PE=1 SV=2	THAP4	392.447	839.33			0.637205	1.3628				2.13871
O75436	Vacuolar protein sorting-associated protein 26A OS=Homo sapiens OX=9606 GN=VPS26A PE=1 SV=2	VPS26A	50621	52267.2	26096.3	22828.5	1.33377	1.37715	0.687591	0.60149	0.874779	1.03252
Q8N1B4	Vacuolar protein sorting-associated protein 52 homolog OS=Homo sapiens OX=9606 GN=VPS52 PE=1 SV=1	VPS52	2909.75	2456.51	2214.22		1.15154	0.972172	0.876285			0.844234
Q92734	Protein TFG OS=Homo sapiens OX=9606 GN=TFG PE=1 SV=2	TFG	12945.3	11512.5	10831.6		1.1005	0.978693	0.920809			0.889319
O60763	General vesicular transport factor p115 OS=Homo sapiens OX=9606 GN=USO1 PE=1 SV=2	USO1	29706.1	30113.7	22517.5	19502.4	1.16678	1.18279	0.884429	0.766004	0.8661	1.01372
Q5MNZ6	WD repeat domain phosphoinositide-interacting protein 3 OS=Homo sapiens OX=9606 GN=WDR45B PE=1 SV=2	WDR45B	3104.33	3393.53	6716.76	6124.33	0.642089	0.701906	1.38927	1.26673	0.911798	1.09316
O75191	Xylulose kinase OS=Homo sapiens OX=9606 GN=XYLB PE=1 SV=3	XYLB	1533.83	1072.23	5129.89	1884.07	0.637766	0.445833	2.13301	0.783395	0.367273	0.699054
Q9UK41	Vacuolar protein sorting-associated protein 28 homolog OS=Homo sapiens OX=9606 GN=VPS28 PE=1 SV=1	VPS28	12539.7	10781.1	13656.2	11024.8	1.04494	0.898391	1.13797	0.918699	0.807311	0.859757
P08670	Vimentin OS=Homo sapiens OX=9606 GN=VIM PE=1 SV=4	VIM	1585680	1417940	1438180	1442240	1.07795	0.963923	0.977682	0.980442	1.00282	0.894216
Q6DD87	Zinc finger protein 787 OS=Homo sapiens OX=9606 GN=ZNF787 PE=1 SV=4	ZNF787	6331.33	6799.93	4701.37	3887.67	1.16597	1.25227	0.865802	0.715951	0.826923	1.07401
Q9H6K4	Optic atrophy 3 protein OS=Homo sapiens OX=9606 GN=OPA3 PE=1 SV=1	OPA3	3626.38	1898.25	7114.3		0.860764	0.450572	1.68866			0.523456
P42785	Lysosomal Pro-X carboxypeptidase OS=Homo sapiens OX=9606 GN=PRCP PE=1 SV=1	PRCP	13698.8	11501.9			1.08718	0.912824				0.839628
Q99571	P2X purinoceptor 4 OS=Homo sapiens OX=9606 GN=P2RX4 PE=1 SV=2	P2RX4	6080.53	5020.69	10057.7	10104.6	0.777971	0.64237	1.28683	1.29283	1.00466	0.825699
Q8TCG2	Phosphatidylinositol 4-kinase type 2-beta OS=Homo sapiens OX=9606 GN=PI4K2B PE=1 SV=1	PI4K2B	7706.37	7037.02	20428.6	23960.1	0.521299	0.47602	1.3819	1.62078	1.17287	0.913143
Q13177	Serine/threonine-protein kinase PAK 2 OS=Homo sapiens OX=9606 GN=PAK2 PE=1 SV=3	PAK2	15395.6	16791	17838.7	19349.8	0.887673	0.968128	1.02854	1.11566	1.08471	1.09064
Q99447	Ethanolamine-phosphate cytidylyltransferase OS=Homo sapiens OX=9606 GN=PCYT2 PE=1 SV=1	PCYT2	6493.92	5656.21	8392.25	9982.29	0.850973	0.741199	1.09973	1.30809	1.18947	0.871001
Q9NP74	Palmdelphin OS=Homo sapiens OX=9606 GN=PALMD PE=1 SV=1	PALMD			5775.64	6630.67			0.931081	1.06892	1.14804
P53609	Geranylgeranyl transferase type-1 subunit beta OS=Homo sapiens OX=9606 GN=PGGT1B PE=1 SV=2	PGGT1B	6807.43	6242.23			1.04331	0.956689				0.916973
Q9HCN3	Post-GPI attachment to proteins factor 6 OS=Homo sapiens OX=9606 GN=PGAP6 PE=1 SV=3	PGAP6	1200.76	1521.02			0.882334	1.11767				1.26671
Q8IXK0	Polyhomeotic-like protein 2 OS=Homo sapiens OX=9606 GN=PHC2 PE=1 SV=1	PHC2	23962.3	29884	26106.9	23669.1	0.924986	1.15357	1.00777	0.913668	0.906622	1.24713
Q01813	ATP-dependent 6-phosphofructokinase, platelet type OS=Homo sapiens OX=9606 GN=PFKP PE=1 SV=2	PFKP	46898.8	41072.4	55639.9	47115.7	0.983581	0.861387	1.1669	0.98813	0.846797	0.875767
Q29RF7	Sister chromatid cohesion protein PDS5 homolog A OS=Homo sapiens OX=9606 GN=PDS5A PE=1 SV=1	PDS5A	27759.9	30987.5	20953.6	21172.8	1.10078	1.22876	0.830884	0.839576	1.01046	1.11627
P00491	Purine nucleoside phosphorylase OS=Homo sapiens OX=9606 GN=PNP PE=1 SV=2	PNP	49321.9	47973.1	35430.7	32691.2	1.19267	1.16005	0.856761	0.790517	0.92268	0.972653
Q9Y237	Peptidyl-prolyl cis-trans isomerase NIMA-interacting 4 OS=Homo sapiens OX=9606 GN=PIN4 PE=1 SV=1	PIN4	4840.34	3636.18			1.14206	0.857942				0.751224
P13797	Plastin-3 OS=Homo sapiens OX=9606 GN=PLS3 PE=1 SV=4	PLS3	63152.9	57243.1	44703.8	50855.4	1.16974	1.06028	0.82802	0.941962	1.13761	0.906421
Q96QC0	Serine/threonine-protein phosphatase 1 regulatory subunit 10 OS=Homo sapiens OX=9606 GN=PPP1R10 PE=1 SV=1	PPP1R10	9043.78	10161.5	6220.1	7282.98	1.10599	1.24268	0.760674	0.890657	1.17088	1.12359
Q96PK6	RNA-binding protein 14 OS=Homo sapiens OX=9606 GN=RBM14 PE=1 SV=2	RBM14	67424.8	70390	48358.1	64438.9	1.07616	1.12349	0.771841	1.02851	1.33254	1.04398
Q02833	Ras association domain-containing protein 7 OS=Homo sapiens OX=9606 GN=RASSF7 PE=1 SV=1	RASSF7	1081.48	1427.52			0.862081	1.13792				1.31997
Q15286	Ras-related protein Rab-35 OS=Homo sapiens OX=9606 GN=RAB35 PE=1 SV=1	RAB35	41314.6	44573.3	54272	53942.1	0.8514	0.918554	1.11842	1.11162	0.993921	1.07888
Q9BRK0	Receptor expression-enhancing protein 2 OS=Homo sapiens OX=9606 GN=REEP2 PE=1 SV=2	REEP2	585.548				1
O94762	ATP-dependent DNA helicase Q5 OS=Homo sapiens OX=9606 GN=RECQL5 PE=1 SV=2	RECQL5	1101.44	1282.66	784.362	545.147	1.18638	1.38158	0.844851	0.587188	0.69502	1.16453
Q9Y225	RING finger protein 24 OS=Homo sapiens OX=9606 GN=RNF24 PE=1 SV=1	RNF24	4043	5034.21	11270.9	10418.6	0.525633	0.654501	1.46534	1.35453	0.92438	1.24517
Q96BH1	E3 ubiquitin-protein ligase RNF25 OS=Homo sapiens OX=9606 GN=RNF25 PE=1 SV=1	RNF25	4310.21	4233.15	7208.74	4568.35	0.848448	0.833279	1.41901	0.899262	0.633724	0.982122
Q96EP0	E3 ubiquitin-protein ligase RNF31 OS=Homo sapiens OX=9606 GN=RNF31 PE=1 SV=1	RNF31	1654.11	1061.28	2953.96	1674.47	0.900953	0.578053	1.60895	0.912043	0.566856	0.641602
Q07960	Rho GTPase-activating protein 1 OS=Homo sapiens OX=9606 GN=ARHGAP1 PE=1 SV=1	ARHGAP1	17922.8	17327	21099.3	11596.5	1.05513	1.02005	1.24213	0.682693	0.549615	0.966757
Q9BWE0	Replication initiator 1 OS=Homo sapiens OX=9606 GN=REPIN1 PE=1 SV=1	REPIN1	4623.95	4748.2	4784.14	4901.27	0.970523	0.996602	1.00415	1.02873	1.02448	1.02687
Q96D71	RalBP1-associated Eps domain-containing protein 1 OS=Homo sapiens OX=9606 GN=REPS1 PE=1 SV=3	REPS1	3534.05	3338.53	3823.28	4372.27	0.938152	0.886249	1.01493	1.16067	1.14359	0.944675
Q96NA2	Rab-interacting lysosomal protein OS=Homo sapiens OX=9606 GN=RILP PE=1 SV=1	RILP	2131.95	2569.03	1102.31	2191.07	1.06673	1.28542	0.551544	1.09631	1.98771	1.20501
Q86X10	Ral GTPase-activating protein subunit beta OS=Homo sapiens OX=9606 GN=RALGAPB PE=1 SV=1	RALGAPB	2832.37	2897.84	3526.83	2364.32	0.974884	0.997419	1.21391	0.813784	0.670381	1.02311
P82912	28S ribosomal protein S11, mitochondrial OS=Homo sapiens OX=9606 GN=MRPS11 PE=1 SV=2	MRPS11	11993.7	13750.8	5873.22	12339.7	1.09139	1.25128	0.534446	1.12288	2.10101	1.1465
O15235	28S ribosomal protein S12, mitochondrial OS=Homo sapiens OX=9606 GN=MRPS12 PE=1 SV=1	MRPS12	6122.46	6172.8	6695.41	8608.44	0.887342	0.894638	0.970381	1.24764	1.28572	1.00822
P41440	Reduced folate transporter OS=Homo sapiens OX=9606 GN=SLC19A1 PE=1 SV=3	SLC19A1	9419.26	10069.5	19741.6	21956.3	0.615772	0.658281	1.29058	1.43537	1.11218	1.06903
O60783	28S ribosomal protein S14, mitochondrial OS=Homo sapiens OX=9606 GN=MRPS14 PE=1 SV=1	MRPS14	3328.33	3246.35	5192.4	5237.74	0.782914	0.763631	1.22139	1.23206	1.00873	0.975369
Q7L099	Protein RUFY3 OS=Homo sapiens OX=9606 GN=RUFY3 PE=1 SV=1	RUFY3		1281.09				1
O60779	Thiamine transporter 1 OS=Homo sapiens OX=9606 GN=SLC19A2 PE=1 SV=2	SLC19A2	3016.69	2909.03	1700.36	2139.09	1.23569	1.19159	0.6965	0.876212	1.25802	0.964312
P82914	28S ribosomal protein S15, mitochondrial OS=Homo sapiens OX=9606 GN=MRPS15 PE=1 SV=1	MRPS15	8110.98	9469.64	9981.24	17090.6	0.726588	0.848297	0.894127	1.53099	1.71227	1.16751
Q9Y3D3	28S ribosomal protein S16, mitochondrial OS=Homo sapiens OX=9606 GN=MRPS16 PE=1 SV=1	MRPS16	10213.3	11088.4	5848.6	4306.01	1.29873	1.41001	0.743711	0.547554	0.736246	1.08568
Q9Y3D5	28S ribosomal protein S18c, mitochondrial OS=Homo sapiens OX=9606 GN=MRPS18C PE=1 SV=1	MRPS18C	6207.79	5946.74	4738.39	4843.33	1.14238	1.09435	0.871979	0.891291	1.02215	0.957948
P82650	28S ribosomal protein S22, mitochondrial OS=Homo sapiens OX=9606 GN=MRPS22 PE=1 SV=1	MRPS22	46301.8	45256.1	36562.9	40310	1.0996	1.07477	0.868319	0.957307	1.10248	0.977416
Q8WUM9	Sodium-dependent phosphate transporter 1 OS=Homo sapiens OX=9606 GN=SLC20A1 PE=1 SV=1	SLC20A1	30497.8	26311.7	46741.8	47284.5	0.808768	0.697757	1.23954	1.25393	1.01161	0.862741
Q08357	Sodium-dependent phosphate transporter 2 OS=Homo sapiens OX=9606 GN=SLC20A2 PE=1 SV=1	SLC20A2	3855.32	4063.22	7185.35	4789.69	0.775189	0.816991	1.44476	0.963062	0.666591	1.05393
Q96EL2	28S ribosomal protein S24, mitochondrial OS=Homo sapiens OX=9606 GN=MRPS24 PE=1 SV=1	MRPS24	4538.27	5885.33	8058.1	8541.75	0.671753	0.871144	1.19276	1.26435	1.06002	1.29682
P82663	28S ribosomal protein S25, mitochondrial OS=Homo sapiens OX=9606 GN=MRPS25 PE=1 SV=1	MRPS25	26558.2	27544.4	17261.2	11127.4	1.28781	1.33563	0.836996	0.539568	0.644648	1.03713
P19793	Retinoic acid receptor RXR-alpha OS=Homo sapiens OX=9606 GN=RXRA PE=1 SV=1	RXRA	1982.25	2097.66	1959.71	1931.48	0.994718	1.05263	0.983408	0.969241	0.985595	1.05822
Q9Y265	RuvB-like 1 OS=Homo sapiens OX=9606 GN=RUVBL1 PE=1 SV=1	RUVBL1	77340.6	76554.4	63100.3	65026.7	1.09694	1.08579	0.89497	0.922293	1.03053	0.989835
Q96ER3	Protein SAAL1 OS=Homo sapiens OX=9606 GN=SAAL1 PE=1 SV=2	SAAL1	4062.76	3470.3	3188.29	4951.82	1.03687	0.885666	0.813694	1.26377	1.55313	0.854173
Q96AT9	Ribulose-phosphate 3-epimerase OS=Homo sapiens OX=9606 GN=RPE PE=1 SV=1	RPE	7720.03	7541.82			1.01168	0.988323				0.976916
Q9H9A7	RecQ-mediated genome instability protein 1 OS=Homo sapiens OX=9606 GN=RMI1 PE=1 SV=3	RMI1	1919	2228.26		851.48	1.15169	1.33729		0.511017		1.16116
Q9NWS8	Required for meiotic nuclear division protein 1 homolog OS=Homo sapiens OX=9606 GN=RMND1 PE=1 SV=2	RMND1	10630.3	9877.06	10960.7	12502.4	0.96704	0.898518	0.997097	1.13735	1.14066	0.929142
Q6P1L8	39S ribosomal protein L14, mitochondrial OS=Homo sapiens OX=9606 GN=MRPL14 PE=1 SV=1	MRPL14	47302.6	52844.9	48467.4	51945.2	0.94341	1.05395	0.966641	1.036	1.07176	1.11717
P24928	DNA-directed RNA polymerase II subunit RPB1 OS=Homo sapiens OX=9606 GN=POLR2A PE=1 SV=2	POLR2A	14444.1	14282.4	11603.9	11573	1.11315	1.10069	0.894269	0.891888	0.997337	0.988805
P04844	Dolichyl-diphosphooligosaccharide--protein glycosyltransferase subunit 2 OS=Homo sapiens OX=9606 GN=RPN2 PE=1 SV=3	RPN2	90947.1	97748	92416.6	87372.1	0.987258	1.06108	1.00321	0.94845	0.945416	1.07478
P49406	39S ribosomal protein L19, mitochondrial OS=Homo sapiens OX=9606 GN=MRPL19 PE=1 SV=2	MRPL19	27962.5	28330.3	18809.3	21873	1.15339	1.16856	0.77584	0.902211	1.16288	1.01315
Q9NRX2	39S ribosomal protein L17, mitochondrial OS=Homo sapiens OX=9606 GN=MRPL17 PE=1 SV=1	MRPL17	30656.3	29393.6	61726.6	58264.1	0.681097	0.653044	1.37139	1.29447	0.943906	0.958811
Q9NWU5	39S ribosomal protein L22, mitochondrial OS=Homo sapiens OX=9606 GN=MRPL22 PE=1 SV=1	MRPL22	30823.2	31466	29027	22743.5	1.08095	1.10349	1.01796	0.7976	0.783529	1.02085
P62487	DNA-directed RNA polymerase II subunit RPB7 OS=Homo sapiens OX=9606 GN=POLR2G PE=1 SV=1	POLR2G	9162.29	11321	22427.3	25775.4	0.533575	0.65929	1.30608	1.50106	1.14929	1.23561
Q9ULF5	Zinc transporter ZIP10 OS=Homo sapiens OX=9606 GN=SLC39A10 PE=1 SV=2	SLC39A10	9031.39	7535.39	8645.35		1.07465	0.896639	1.02871			0.834356
Q9NRR4	Ribonuclease 3 OS=Homo sapiens OX=9606 GN=DROSHA PE=1 SV=2	DROSHA	2199.23	2754.67	2513.78	2972.19	0.842627	1.05544	0.963146	1.13878	1.18236	1.25256
Q8IXM3	39S ribosomal protein L41, mitochondrial OS=Homo sapiens OX=9606 GN=MRPL41 PE=1 SV=1	MRPL41	27146.1	24941.5	26435.9	21608.6	1.08441	0.996344	1.05604	0.863204	0.817396	0.918788
O75792	Ribonuclease H2 subunit A OS=Homo sapiens OX=9606 GN=RNASEH2A PE=1 SV=2	RNASEH2A	3429.49	3168.93	3811.19	3186.8	1.00894	0.932284	1.12123	0.937542	0.836169	0.924024
Q99729	Heterogeneous nuclear ribonucleoprotein A/B OS=Homo sapiens OX=9606 GN=HNRNPAB PE=1 SV=2	HNRNPAB	124262	119020	75480.3	91384.5	1.21188	1.16076	0.73613	0.891237	1.21071	0.957815
P78381	UDP-galactose translocator OS=Homo sapiens OX=9606 GN=SLC35A2 PE=1 SV=1	SLC35A2	9015.24	6118.4	8767.86	8731.82	1.10503	0.749957	1.07471	1.0703	0.99589	0.678673
Q92599	Septin-8 OS=Homo sapiens OX=9606 GN=SEPTIN8 PE=1 SV=4	SEPTIN8	3392.23	3343.23	2140.51		1.14654	1.12998	0.723474			0.985555
Q9Y2D2	UDP-N-acetylglucosamine transporter OS=Homo sapiens OX=9606 GN=SLC35A3 PE=1 SV=1	SLC35A3	1331.95	1149.37	833.17	737.796	1.31476	1.13454	0.82242	0.728276	0.885529	0.862923
P78383	Solute carrier family 35 member B1 OS=Homo sapiens OX=9606 GN=SLC35B1 PE=1 SV=1	SLC35B1	3580.85	2889.43	4680.47	2683.09	1.03539	0.835467	1.35334	0.775805	0.573252	0.806912
Q8TB61	Adenosine 3'-phospho 5'-phosphosulfate transporter 1 OS=Homo sapiens OX=9606 GN=SLC35B2 PE=1 SV=1	SLC35B2	20575.6	21678.1	18950.7	17937.7	1.03993	1.09565	0.957806	0.906607	0.946546	1.05358
P21912	Succinate dehydrogenase [ubiquinone] iron-sulfur subunit, mitochondrial OS=Homo sapiens OX=9606 GN=SDHB PE=1 SV=3	SDHB	75875.7	78598.8	43568.8	42093.3	1.26388	1.30923	0.725734	0.701156	0.966134	1.03589
O75880	Protein SCO1 homolog, mitochondrial OS=Homo sapiens OX=9606 GN=SCO1 PE=1 SV=1	SCO1	14295	15401	16713.7	17152.1	0.899597	0.969198	1.05181	1.0794	1.02623	1.07737
Q9H1N7	Adenosine 3'-phospho 5'-phosphosulfate transporter 2 OS=Homo sapiens OX=9606 GN=SLC35B3 PE=1 SV=1	SLC35B3	4293.45	3208.25	4592.92	4337.39	1.04514	0.780976	1.11804	1.05584	0.944364	0.747243
O43819	Protein SCO2 homolog, mitochondrial OS=Homo sapiens OX=9606 GN=SCO2 PE=1 SV=3	SCO2	11275.7	12193.3	10813.5	9566.27	1.0286	1.1123	0.986436	0.87266	0.88466	1.08138
Q9NQQ7	Solute carrier family 35 member C2 OS=Homo sapiens OX=9606 GN=SLC35C2 PE=1 SV=2	SLC35C2	1838.26	1471.81			1.11071	0.889292				0.800654
Q9NTN3	UDP-glucuronic acid/UDP-N-acetylgalactosamine transporter OS=Homo sapiens OX=9606 GN=SLC35D1 PE=2 SV=1	SLC35D1	3426.14	3252.02			1.02607	0.973927				0.949179
Q76EJ3	UDP-N-acetylglucosamine/UDP-glucose/GDP-mannose transporter OS=Homo sapiens OX=9606 GN=SLC35D2 PE=1 SV=1	SLC35D2	1238.86	1832.73			0.806657	1.19334				1.47937
Q9H7L9	Sin3 histone deacetylase corepressor complex component SDS3 OS=Homo sapiens OX=9606 GN=SUDS3 PE=1 SV=2	SUDS3	5612.4	5565.04	6939.14	12010.5	0.745163	0.738875	0.921316	1.59465	1.73083	0.991562
O43175	D-3-phosphoglycerate dehydrogenase OS=Homo sapiens OX=9606 GN=PHGDH PE=1 SV=4	PHGDH	69703.1	70423.8	166571	184123	0.568053	0.573927	1.35749	1.50053	1.10537	1.01034
Q96GA7	Serine dehydratase-like OS=Homo sapiens OX=9606 GN=SDSL PE=1 SV=1	SDSL	6105.53	5883.97	5444.03	4206.54	1.12856	1.08761	1.00629	0.777546	0.772689	0.963712
P62070	Ras-related protein R-Ras2 OS=Homo sapiens OX=9606 GN=RRAS2 PE=1 SV=1	RRAS2	8872.5	9609.92	7572.06	7155.36	1.06866	1.15748	0.912026	0.861836	0.944969	1.08311
P62316	Small nuclear ribonucleoprotein Sm D2 OS=Homo sapiens OX=9606 GN=SNRPD2 PE=1 SV=1	SNRPD2	73204.1	83816.3	75614.3	68407.6	0.972675	1.11368	1.0047	0.908943	0.904691	1.14497
Q9H633	Ribonuclease P protein subunit p21 OS=Homo sapiens OX=9606 GN=RPP21 PE=1 SV=1	RPP21	1813.38	1508.56	20301.7		0.230284	0.191574	2.57814			0.831905
P23246	Splicing factor, proline- and glutamine-rich OS=Homo sapiens OX=9606 GN=SFPQ PE=1 SV=2	SFPQ	135082	133974	116910	109654	1.09021	1.08126	0.943545	0.884984	0.937935	0.991798
Q9BX95	Sphingosine-1-phosphate phosphatase 1 OS=Homo sapiens OX=9606 GN=SGPP1 PE=1 SV=2	SGPP1	15721.1	14854.4	16363.9	16765.4	0.987122	0.932702	1.02748	1.05269	1.02454	0.94487
Q07889	Son of sevenless homolog 1 OS=Homo sapiens OX=9606 GN=SOS1 PE=1 SV=1	SOS1	4328.77	4490.12	4240.37		0.994414	1.03148	0.974106			1.03727
A0MZ66	Shootin-1 OS=Homo sapiens OX=9606 GN=SHTN1 PE=1 SV=4	SHTN1	4707.73	4601.11	3202.9		1.1288	1.10323	0.767975			0.977352
Q9NR45	Sialic acid synthase OS=Homo sapiens OX=9606 GN=NANS PE=1 SV=2	NANS	50208.6	44491.3	53997.9	40859	1.05949	0.938849	1.13946	0.862201	0.756678	0.886129
Q5PRF9	Protein Smaug homolog 2 OS=Homo sapiens OX=9606 GN=SAMD4B PE=1 SV=1	SAMD4B	1346.08	1299.98	3878.91	1514.41	0.669743	0.646806	1.92995	0.753496	0.390422	0.965752
Q9UHJ6	Sedoheptulokinase OS=Homo sapiens OX=9606 GN=SHPK PE=1 SV=3	SHPK	4128.27	3573.71		1221.81	1.38784	1.20141		0.410748		0.865668
Q9NRY2	SOSS complex subunit C OS=Homo sapiens OX=9606 GN=INIP PE=1 SV=1	INIP	6451.46	6159.44	4340.65	3736.96	1.24735	1.19089	0.839239	0.722519	0.860922	0.954736
Q9P270	SLAIN motif-containing protein 2 OS=Homo sapiens OX=9606 GN=SLAIN2 PE=1 SV=2	SLAIN2	5262.41	6024.44	5252.15	5161.36	0.970013	1.11048	0.968122	0.951387	0.982714	1.14481
Q149N8	E3 ubiquitin-protein ligase SHPRH OS=Homo sapiens OX=9606 GN=SHPRH PE=1 SV=2	SHPRH	835.803	1106.76	1231.37	1357.14	0.737841	0.97704	1.08704	1.19807	1.10214	1.32419
P78324	Tyrosine-protein phosphatase non-receptor type substrate 1 OS=Homo sapiens OX=9606 GN=SIRPA PE=1 SV=2	SIRPA	9061	10296.1	15637.1	12661.1	0.760545	0.864214	1.31252	1.06272	0.809683	1.13631
Q86TU7	Actin-histidine N-methyltransferase OS=Homo sapiens OX=9606 GN=SETD3 PE=1 SV=1	SETD3	6979.64	7069.35	5067.6	5418.2	1.13792	1.15254	0.82619	0.88335	1.06918	1.01285
P62910	60S ribosomal protein L32 OS=Homo sapiens OX=9606 GN=RPL32 PE=1 SV=2	RPL32	216846	245695	210769	169450	1.02922	1.16614	1.00037	0.804262	0.803961	1.13304
Q9NZJ4	Sacsin OS=Homo sapiens OX=9606 GN=SACS PE=1 SV=2	SACS	4593.06	4009.44	3420.74		1.14605	1.00042	0.853532			0.872934
Q9BWH6	RNA polymerase II-associated protein 1 OS=Homo sapiens OX=9606 GN=RPAP1 PE=1 SV=3	RPAP1	3466.98	3306.16	3919.52	3836.34	0.954499	0.910224	1.07909	1.05619	0.978778	0.953614
Q7Z2W9	39S ribosomal protein L21, mitochondrial OS=Homo sapiens OX=9606 GN=MRPL21 PE=1 SV=2	MRPL21	38764.5	34954.7	9588.22	8688.49	1.68549	1.51984	0.416898	0.377777	0.906163	0.901719
Q9H9J2	39S ribosomal protein L44, mitochondrial OS=Homo sapiens OX=9606 GN=MRPL44 PE=1 SV=1	MRPL44	18681.8	19102.4	22560.9	21709.8	0.910698	0.931201	1.0998	1.05831	0.962275	1.02251
Q9BV68	E3 ubiquitin-protein ligase RNF126 OS=Homo sapiens OX=9606 GN=RNF126 PE=1 SV=2	RNF126	5851.36	5803.3	7479.96	8628.64	0.843036	0.836112	1.07768	1.24317	1.15357	0.991787
Q9H920	RING finger protein 121 OS=Homo sapiens OX=9606 GN=RNF121 PE=1 SV=1	RNF121	4111.14	3796.58	6274.47	3124.37	0.950192	0.877489	1.45019	0.722124	0.49795	0.923486
Q9Y2L1	Exosome complex exonuclease RRP44 OS=Homo sapiens OX=9606 GN=DIS3 PE=1 SV=2	DIS3	17490.5	17822.3	14831.2	15331.4	1.06852	1.08879	0.906062	0.93662	1.03373	1.01897
Q14684	Ribosomal RNA processing protein 1 homolog B OS=Homo sapiens OX=9606 GN=RRP1B PE=1 SV=3	RRP1B	17731.8	19898.1	14618	14672.9	1.05987	1.18935	0.873749	0.877031	1.00376	1.12217
Q9Y3A4	Ribosomal RNA-processing protein 7 homolog A OS=Homo sapiens OX=9606 GN=RRP7A PE=1 SV=2	RRP7A	19844.7	18854.9	15826.8	17572.5	1.10097	1.04606	0.878061	0.974911	1.1103	0.950123
Q15477	Helicase SKI2W OS=Homo sapiens OX=9606 GN=SKIV2L PE=1 SV=3	SKIV2L	4287.44	4602.74	4486.57	6228.14	0.87477	0.9391	0.915398	1.27073	1.38817	1.07354
Q9H7N4	Splicing factor, arginine/serine-rich 19 OS=Homo sapiens OX=9606 GN=SCAF1 PE=1 SV=3	SCAF1	5619.88	6463.02	4242.13	2651.1	1.18462	1.36235	0.894203	0.558828	0.624945	1.15003
P30626	Sorcin OS=Homo sapiens OX=9606 GN=SRI PE=1 SV=1	SRI	17817.1	19016.6	32218.7	26794.8	0.743563	0.793622	1.34459	1.11823	0.831654	1.06732
Q86XK3	Swi5-dependent recombination DNA repair protein 1 homolog OS=Homo sapiens OX=9606 GN=SFR1 PE=1 SV=2	SFR1	917.524	637.671			1.17995	0.820053				0.694991
Q9UPR3	Protein SMG5 OS=Homo sapiens OX=9606 GN=SMG5 PE=1 SV=3	SMG5	1205.29	1073.57	1220.79		1.03321	0.920295	1.0465			0.890715
O95470	Sphingosine-1-phosphate lyase 1 OS=Homo sapiens OX=9606 GN=SGPL1 PE=1 SV=3	SGPL1	22280.7	21050.6	21324.4	17683.4	1.08239	1.02263	1.03593	0.859052	0.829257	0.944791
Q92766	Ras-responsive element-binding protein 1 OS=Homo sapiens OX=9606 GN=RREB1 PE=1 SV=3	RREB1	2914.25	3027.33	2547.39	3304.42	0.988435	1.02679	0.864006	1.12077	1.29718	1.0388
Q8TF72	Protein Shroom3 OS=Homo sapiens OX=9606 GN=SHROOM3 PE=1 SV=2	SHROOM3	2627.22	2683.84		5542.44	0.726186	0.741836		1.53198		1.02155
P58511	Small integral membrane protein 11 OS=Homo sapiens OX=9606 GN=SMIM11 PE=1 SV=1	SMIM11	998.189	988.161	561.837		1.17518	1.16337	0.661455			0.989954
Q96EX1	Small integral membrane protein 12 OS=Homo sapiens OX=9606 GN=SMIM12 PE=1 SV=3	SMIM12	11260.5	10737	12743.9	14393.9	0.916693	0.874076	1.03745	1.17178	1.12947	0.95351
O94964	Protein SOGA1 OS=Homo sapiens OX=9606 GN=SOGA1 PE=1 SV=2	SOGA1	1981.17	1891.33	2777.25	1863.19	0.930898	0.888685	1.30495	0.875463	0.670876	0.954653
Q15637	Splicing factor 1 OS=Homo sapiens OX=9606 GN=SF1 PE=1 SV=4	SF1	27953.2	28285.2	16826.3	19675	1.20566	1.21998	0.725743	0.848612	1.1693	1.01188
Q5VT52	Regulation of nuclear pre-mRNA domain-containing protein 2 OS=Homo sapiens OX=9606 GN=RPRD2 PE=1 SV=1	RPRD2	10202.7	10972.6	8577.39	7453.92	1.09687	1.17964	0.922136	0.801354	0.86902	1.07546
Q9NSI2	Ribosome biogenesis protein SLX9 homolog OS=Homo sapiens OX=9606 GN=SLX9 PE=1 SV=2	SLX9	21531	22343.8	14447.2	14241.1	1.18688	1.23169	0.796394	0.785033	0.985734	1.03775
Q13435	Splicing factor 3B subunit 2 OS=Homo sapiens OX=9606 GN=SF3B2 PE=1 SV=2	SF3B2	108758	111899	89052.8	80149.5	1.11587	1.1481	0.913692	0.822343	0.900022	1.02888
P08708	40S ribosomal protein S17 OS=Homo sapiens OX=9606 GN=RPS17 PE=1 SV=2	RPS17	58521	60830	74273.4	67010.3	0.898131	0.933567	1.13989	1.02842	0.902211	1.03946
O15357	Phosphatidylinositol 3,4,5-trisphosphate 5-phosphatase 2 OS=Homo sapiens OX=9606 GN=INPPL1 PE=1 SV=2	INPPL1	6982.77	7095.36	8138.3	8351.77	0.91373	0.928463	1.06494	1.09287	1.02623	1.01612
P30825	High affinity cationic amino acid transporter 1 OS=Homo sapiens OX=9606 GN=SLC7A1 PE=1 SV=1	SLC7A1	39737.5	30369.8	36974.5	36776.8	1.1049	0.844435	1.02808	1.02258	0.994653	0.76426
P19634	Sodium/hydrogen exchanger 1 OS=Homo sapiens OX=9606 GN=SLC9A1 PE=1 SV=2	SLC9A1	5122.17	4040.56	3060.21	4217.43	1.24624	0.983082	0.74456	1.02612	1.37815	0.788838
Q9NR46	Endophilin-B2 OS=Homo sapiens OX=9606 GN=SH3GLB2 PE=1 SV=1	SH3GLB2	5454.9	5818.05	7852.5	7358.03	0.823895	0.878744	1.18602	1.11134	0.93703	1.06657
P62263	40S ribosomal protein S14 OS=Homo sapiens OX=9606 GN=RPS14 PE=1 SV=3	RPS14	221452	232307	252956	233417	0.942217	0.988402	1.07626	0.993124	0.922757	1.04902
P62701	40S ribosomal protein S4, X isoform OS=Homo sapiens OX=9606 GN=RPS4X PE=1 SV=2	RPS4X	232264	268852	288281	259020	0.886151	1.02574	1.09987	0.988233	0.898498	1.15753
P82932	28S ribosomal protein S6, mitochondrial OS=Homo sapiens OX=9606 GN=MRPS6 PE=1 SV=3	MRPS6	21974.7	21876.9	34829.5	37376.7	0.757371	0.754	1.20042	1.28821	1.07313	0.995549
Q96T23	Remodeling and spacing factor 1 OS=Homo sapiens OX=9606 GN=RSF1 PE=1 SV=2	RSF1	8954.22	9143.71	8405.14	9382.15	0.998096	1.01922	0.936892	1.0458	1.11624	1.02116
Q9Y666	Solute carrier family 12 member 7 OS=Homo sapiens OX=9606 GN=SLC12A7 PE=1 SV=3	SLC12A7	6028.47	6290.97	11497.2	12111.1	0.671177	0.700403	1.28004	1.34838	1.0534	1.04354
Q9NTJ5	Phosphatidylinositol-3-phosphatase SAC1 OS=Homo sapiens OX=9606 GN=SACM1L PE=1 SV=2	SACM1L	33808.2	34675.8	26511.2	22103	1.15487	1.1845	0.905606	0.755024	0.833723	1.02566
Q969E2	Secretory carrier-associated membrane protein 4 OS=Homo sapiens OX=9606 GN=SCAMP4 PE=1 SV=1	SCAMP4	9942	9970.21			0.998583	1.00142				1.00284
Q6KCM7	Calcium-binding mitochondrial carrier protein SCaMC-2 OS=Homo sapiens OX=9606 GN=SLC25A25 PE=1 SV=1	SLC25A25	6852.66	6554.02	6886.58	6803.82	1.01157	0.967487	1.01658	1.00436	0.987982	0.95642
Q6I9Y2	THO complex subunit 7 homolog OS=Homo sapiens OX=9606 GN=THOC7 PE=1 SV=3	THOC7	12663	12448.3	7572.93	9436.87	1.20253	1.18214	0.719158	0.896166	1.24613	0.983045
P53999	Activated RNA polymerase II transcriptional coactivator p15 OS=Homo sapiens OX=9606 GN=SUB1 PE=1 SV=3	SUB1	92538.9	91593.6	60741.8	47936.7	1.26415	1.25123	0.829775	0.654848	0.789188	0.989785
P52888	Thimet oligopeptidase OS=Homo sapiens OX=9606 GN=THOP1 PE=1 SV=2	THOP1	13813	13202.4	12507.3	10625.2	1.10178	1.05308	0.997633	0.847509	0.84952	0.955795
Q5JRA6	Transport and Golgi organization protein 1 homolog OS=Homo sapiens OX=9606 GN=MIA3 PE=1 SV=1	MIA3	19117.3	19306.8	19576.9	20438.8	0.974878	0.984541	0.998315	1.04227	1.04403	1.00991
P17987	T-complex protein 1 subunit alpha OS=Homo sapiens OX=9606 GN=TCP1 PE=1 SV=1	TCP1	120372	126658	94892.2	85413.6	1.12672	1.18556	0.888221	0.799499	0.900112	1.05222
O43493	Trans-Golgi network integral membrane protein 2 OS=Homo sapiens OX=9606 GN=TGOLN2 PE=1 SV=4	TGOLN2	4173.06	5384.59	4412.64	5932.86	0.838673	1.08216	0.886822	1.19235	1.34451	1.29032
P24752	Acetyl-CoA acetyltransferase, mitochondrial OS=Homo sapiens OX=9606 GN=ACAT1 PE=1 SV=1	ACAT1	57355.6	44100.2	168440	183320	0.50621	0.38922	1.48662	1.61795	1.08834	0.768891
P78371	T-complex protein 1 subunit beta OS=Homo sapiens OX=9606 GN=CCT2 PE=1 SV=4	CCT2	124236	120732	102219	80068.1	1.16311	1.1303	0.956983	0.749605	0.7833	0.971796
Q6IQ49	Replication stress response regulator SDE2 OS=Homo sapiens OX=9606 GN=SDE2 PE=1 SV=1	SDE2	6455.97	7851.04	4869.11		1.01	1.22825	0.761746			1.21609
Q9Y512	Sorting and assembly machinery component 50 homolog OS=Homo sapiens OX=9606 GN=SAMM50 PE=1 SV=3	SAMM50	60024.5	61281.8	66315.8	63380.1	0.956557	0.976594	1.05682	1.01003	0.955732	1.02095
Q8NBX0	Saccharopine dehydrogenase-like oxidoreductase OS=Homo sapiens OX=9606 GN=SCCPDH PE=1 SV=1	SCCPDH	42900.8	49598	55640.3	52311.5	0.856087	0.98973	1.1103	1.04388	0.940173	1.15611
O95487	Protein transport protein Sec24B OS=Homo sapiens OX=9606 GN=SEC24B PE=1 SV=2	SEC24B	14823	16207.6	13484.1	12998.5	1.03093	1.12723	0.937809	0.904036	0.963987	1.09341
P57772	Selenocysteine-specific elongation factor OS=Homo sapiens OX=9606 GN=EEFSEC PE=1 SV=4	EEFSEC	5343.77	5239.24	8860.42		0.82451	0.808382	1.36711			0.980439
Q9BZJ4	Solute carrier family 25 member 39 OS=Homo sapiens OX=9606 GN=SLC25A39 PE=2 SV=2	SLC25A39	11802.4	8723.24	3507.15	2298.29	1.79292	1.32516	0.532777	0.349137	0.655316	0.739107
Q8IYB5	Stromal membrane-associated protein 1 OS=Homo sapiens OX=9606 GN=SMAP1 PE=1 SV=2	SMAP1	10324.9	13180.3	14571.8	11729.8	0.829196	1.05851	1.17027	0.942024	0.804966	1.27655
Q9Y5W7	Sorting nexin-14 OS=Homo sapiens OX=9606 GN=SNX14 PE=1 SV=3	SNX14	6036.74	6089.21	2982.71	2819.76	1.34685	1.35856	0.665471	0.629115	0.945368	1.00869
Q6GMV2	Histone-lysine N-trimethyltransferase SMYD5 OS=Homo sapiens OX=9606 GN=SMYD5 PE=1 SV=2	SMYD5	1185.44	741.608			1.23032	0.769683				0.625597
Q07617	Sperm-associated antigen 1 OS=Homo sapiens OX=9606 GN=SPAG1 PE=1 SV=3	SPAG1	5058.36	5031.85	5068.28	7619.83	0.888276	0.883621	0.890018	1.33808	1.50344	0.994759
Q5VWJ9	Sorting nexin-30 OS=Homo sapiens OX=9606 GN=SNX30 PE=1 SV=1	SNX30	2808.28	2845.78			0.993368	1.00663				1.01335
Q9NP50	SIN3-HDAC complex-associated factor OS=Homo sapiens OX=9606 GN=SINHCAF PE=1 SV=1	SINHCAF	2173.87	2214.23	3157.11	2719.2	0.847149	0.862877	1.23031	1.05966	0.861294	1.01857
Q96H20	Vacuolar-sorting protein SNF8 OS=Homo sapiens OX=9606 GN=SNF8 PE=1 SV=1	SNF8	3777.83	3387.84	4493.19	6494.31	0.832434	0.746501	0.990062	1.431	1.44537	0.896769
P19623	Spermidine synthase OS=Homo sapiens OX=9606 GN=SRM PE=1 SV=1	SRM	36856	32393.9	13035.1	21440	1.4213	1.24922	0.502679	0.826802	1.64479	0.878932
Q02447	Transcription factor Sp3 OS=Homo sapiens OX=9606 GN=SP3 PE=1 SV=3	SP3	2736.18	2720.18	2371.9	2312.1	1.07932	1.07301	0.935628	0.912039	0.974788	0.994152
Q15833	Syntaxin-binding protein 2 OS=Homo sapiens OX=9606 GN=STXBP2 PE=1 SV=2	STXBP2	5869.82	6014.34	11873.2	12003.2	0.656569	0.672734	1.32808	1.34262	1.01095	1.02462
Q9UNK0	Syntaxin-8 OS=Homo sapiens OX=9606 GN=STX8 PE=1 SV=2	STX8	5488.26	5618.4	4380.54	4614.96	1.09207	1.11797	0.871656	0.918301	1.05351	1.02371
Q9BYN0	Sulfiredoxin-1 OS=Homo sapiens OX=9606 GN=SRXN1 PE=1 SV=2	SRXN1	12171.7	11353.2	7929.77	8517.78	1.21801	1.1361	0.793524	0.852365	1.07415	0.932754
Q969M1	Mitochondrial import receptor subunit TOM40B OS=Homo sapiens OX=9606 GN=TOMM40L PE=1 SV=1	TOMM40L	5070.77	5293.25	9485.52	6923.6	0.757591	0.79083	1.41717	1.03441	0.729913	1.04387
Q9NRC1	Suppressor of tumorigenicity 7 protein OS=Homo sapiens OX=9606 GN=ST7 PE=1 SV=1	ST7	2298.46	1828.91	1917.82	2161.45	1.12029	0.891429	0.934765	1.05351	1.12703	0.795711
P63165	Small ubiquitin-related modifier 1 OS=Homo sapiens OX=9606 GN=SUMO1 PE=1 SV=1	SUMO1	81838.1	67576.5	6161.97	3148.77	2.06238	1.70298	0.155286	0.0793514	0.511001	0.825734
Q8TB22	Spermatogenesis-associated protein 20 OS=Homo sapiens OX=9606 GN=SPATA20 PE=2 SV=3	SPATA20	3407.48	3361.05	3355.71		1.0097	0.995941	0.994359			0.986374
Q9NQ55	Suppressor of SWI4 1 homolog OS=Homo sapiens OX=9606 GN=PPAN PE=2 SV=1	PPAN	7472.44	9920.84	9024.45	10897.1	0.801016	1.06347	0.967385	1.16813	1.20751	1.32766
P42224	Signal transducer and activator of transcription 1-alpha/beta OS=Homo sapiens OX=9606 GN=STAT1 PE=1 SV=2	STAT1	26063.2	25271.9	19157.5	16612.4	1.19686	1.16053	0.879743	0.762868	0.867149	0.969639
Q9NZQ3	NCK-interacting protein with SH3 domain OS=Homo sapiens OX=9606 GN=NCKIPSD PE=1 SV=1	NCKIPSD	5325.49	5302.7	7779.85	7842.52	0.811486	0.808013	1.18548	1.19503	1.00806	0.995721
A0PK00	Transmembrane protein 120B OS=Homo sapiens OX=9606 GN=TMEM120B PE=1 SV=1	TMEM120B	1545.76	1791.06	1518.12	2628.4	0.826241	0.957359	0.811467	1.40493	1.73135	1.15869
Q16563	Synaptophysin-like protein 1 OS=Homo sapiens OX=9606 GN=SYPL1 PE=1 SV=1	SYPL1	18634.9	23185.6	26307.1	32178	0.743125	0.924598	1.04908	1.2832	1.22317	1.2442
Q03518	Antigen peptide transporter 1 OS=Homo sapiens OX=9606 GN=TAP1 PE=1 SV=2	TAP1	7978.68	9396.32	6557.3	6788.28	1.03887	1.22346	0.853799	0.883874	1.03522	1.17768
O00268	Transcription initiation factor TFIID subunit 4 OS=Homo sapiens OX=9606 GN=TAF4 PE=1 SV=2	TAF4	3625.46	3733.03	4298.35	4531.33	0.895829	0.922409	1.0621	1.11966	1.0542	1.02967
Q16514	Transcription initiation factor TFIID subunit 12 OS=Homo sapiens OX=9606 GN=TAF12 PE=1 SV=1	TAF12	9107.3	9532.04	11018.1	11576.6	0.883474	0.924677	1.06884	1.12301	1.05069	1.04664
Q13769	THO complex subunit 5 homolog OS=Homo sapiens OX=9606 GN=THOC5 PE=1 SV=2	THOC5	8498.82	8935.64	11477.2	10515.2	0.862237	0.906554	1.1644	1.06681	0.916182	1.0514
Q8TF74	WAS/WASL-interacting protein family member 2 OS=Homo sapiens OX=9606 GN=WIPF2 PE=1 SV=1	WIPF2	2974.88	3527.84	4267.69		0.828626	0.982648	1.18873			1.18588
Q13263	Transcription intermediary factor 1-beta OS=Homo sapiens OX=9606 GN=TRIM28 PE=1 SV=5	TRIM28	132277	148489	107075	97763.6	1.08959	1.22313	0.881993	0.805294	0.913039	1.12256
Q13888	General transcription factor IIH subunit 2 OS=Homo sapiens OX=9606 GN=GTF2H2 PE=1 SV=1	GTF2H2	10609	10813.8	7049.99	8176.93	1.15788	1.18023	0.769445	0.892441	1.15985	1.0193
Q7L1V2	Vacuolar fusion protein MON1 homolog B OS=Homo sapiens OX=9606 GN=MON1B PE=1 SV=1	MON1B	3559.28	2735.01	4173.4	4694.83	0.938968	0.721519	1.10098	1.23854	1.12494	0.768417
Q6ZRQ5	Protein MMS22-like OS=Homo sapiens OX=9606 GN=MMS22L PE=1 SV=3	MMS22L	735.725	175.403			1.61498	0.385024				0.238408
Q96E52	Metalloendopeptidase OMA1, mitochondrial OS=Homo sapiens OX=9606 GN=OMA1 PE=1 SV=1	OMA1	3002.56	3033.2	3207.99	1904.33	1.07734	1.08833	1.15105	0.683285	0.593621	1.0102
Q16625	Occludin OS=Homo sapiens OX=9606 GN=OCLN PE=1 SV=1	OCLN	71398.2	69938.8	63641.4	70656.7	1.03613	1.01495	0.92356	1.02537	1.11023	0.97956
Q7Z3B4	Nucleoporin p54 OS=Homo sapiens OX=9606 GN=NUP54 PE=1 SV=2	NUP54	17867.1	18068.2	20075.7	17118.7	0.977283	0.988282	1.09809	0.936347	0.852708	1.01126
P12004	Proliferating cell nuclear antigen OS=Homo sapiens OX=9606 GN=PCNA PE=1 SV=1	PCNA	50395.4	53551	39361.9	31630	1.1523	1.22445	0.900018	0.723226	0.803569	1.06262
Q13310	Polyadenylate-binding protein 4 OS=Homo sapiens OX=9606 GN=PABPC4 PE=1 SV=1	PABPC4	48763.8	49421.1	57559.4	50840.2	0.944191	0.956918	1.1145	0.984395	0.883265	1.01348
Q9H8K7	ATPase PAAT OS=Homo sapiens OX=9606 GN=PAAT PE=1 SV=2	PAAT	2277.73	2245.45	3271.72	2242.12	0.907732	0.894867	1.30386	0.89354	0.685303	0.985828
Q9BRP4	Proteasomal ATPase-associated factor 1 OS=Homo sapiens OX=9606 GN=PAAF1 PE=1 SV=2	PAAF1	7403.79	7005.32	11485.2	10675.9	0.809817	0.766232	1.25624	1.16772	0.929535	0.94618
O95453	Poly(A)-specific ribonuclease PARN OS=Homo sapiens OX=9606 GN=PARN PE=1 SV=1	PARN	11897.4	11626.8	13648.2	14884.1	0.914191	0.893399	1.04872	1.14369	1.09055	0.977256
Q15070	Mitochondrial inner membrane protein OXA1L OS=Homo sapiens OX=9606 GN=OXA1L PE=1 SV=3	OXA1L	33107.1	31853.2	27838.3	23170.6	1.14193	1.09868	0.960196	0.799198	0.832328	0.962126
Q5VU65	Nuclear pore membrane glycoprotein 210-like OS=Homo sapiens OX=9606 GN=NUP210L PE=2 SV=1	NUP210L	11676.8	19330	52096.3	49169.7	0.353113	0.58455	1.57542	1.48692	0.943823	1.65542
Q9H2J4	Phosducin-like protein 3 OS=Homo sapiens OX=9606 GN=PDCL3 PE=1 SV=1	PDCL3	14539.3	14232.7	12146.6	9463.87	1.15431	1.12997	0.964351	0.751362	0.779137	0.978912
Q9BRP8	Partner of Y14 and mago OS=Homo sapiens OX=9606 GN=PYM1 PE=1 SV=1	PYM1	13754.2	12510	14990.7	10056.9	1.07221	0.975214	1.1686	0.783983	0.670876	0.90954
P68402	Platelet-activating factor acetylhydrolase IB subunit alpha2 OS=Homo sapiens OX=9606 GN=PAFAH1B2 PE=1 SV=1	PAFAH1B2	62486.8	57107.9	14444.9	10603.2	1.72803	1.57928	0.399464	0.293224	0.734045	0.913919
Q5MIZ7	Serine/threonine-protein phosphatase 4 regulatory subunit 3B OS=Homo sapiens OX=9606 GN=PPP4R3B PE=1 SV=2	PPP4R3B	6631.14	6578.1	6261.44	4660.05	1.0992	1.09041	1.03792	0.772467	0.744246	0.992001
Q13153	Serine/threonine-protein kinase PAK 1 OS=Homo sapiens OX=9606 GN=PAK1 PE=1 SV=2	PAK1	2853.12	2958.21			0.981916	1.01808				1.03683
O94880	PHD finger protein 14 OS=Homo sapiens OX=9606 GN=PHF14 PE=1 SV=2	PHF14	10395.9	11543.2	9008.96	11181.4	0.987043	1.09597	0.85536	1.06162	1.24114	1.11036
Q9BVI0	PHD finger protein 20 OS=Homo sapiens OX=9606 GN=PHF20 PE=1 SV=2	PHF20	2164.34	2228.92	488.381		1.33009	1.36978	0.300133			1.02984
Q9H7Z7	Prostaglandin E synthase 2 OS=Homo sapiens OX=9606 GN=PTGES2 PE=1 SV=1	PTGES2	26227.9	29941	18624.8	20514.2	1.10076	1.2566	0.781669	0.860965	1.10145	1.14157
P46060	Ran GTPase-activating protein 1 OS=Homo sapiens OX=9606 GN=RANGAP1 PE=1 SV=1	RANGAP1	54787.7	53403.4	30155.5	23576.5	1.35343	1.31923	0.744934	0.582412	0.781831	0.974733
P98175	RNA-binding protein 10 OS=Homo sapiens OX=9606 GN=RBM10 PE=1 SV=3	RBM10	19840.8	21320.8	12707.8	11886.3	1.20694	1.29697	0.773031	0.723058	0.935355	1.07459
P54725	UV excision repair protein RAD23 homolog A OS=Homo sapiens OX=9606 GN=RAD23A PE=1 SV=1	RAD23A	661.033	716.653			0.959628	1.04037				1.08414
Q15907	Ras-related protein Rab-11B OS=Homo sapiens OX=9606 GN=RAB11B PE=1 SV=4	RAB11B	124527	125289	130681	130314	0.975132	0.981099	1.02332	1.02045	0.997192	1.00612
P49792	E3 SUMO-protein ligase RanBP2 OS=Homo sapiens OX=9606 GN=RANBP2 PE=1 SV=2	RANBP2	36618.3	38174.6	30508.4	34335.1	1.04896	1.09354	0.873938	0.983557	1.12543	1.0425
P54727	UV excision repair protein RAD23 homolog B OS=Homo sapiens OX=9606 GN=RAD23B PE=1 SV=1	RAD23B	67598.9	68179.4	35639.6	23466.5	1.38747	1.39938	0.731502	0.48165	0.658439	1.00859
Q8IXT5	RNA-binding protein 12B OS=Homo sapiens OX=9606 GN=RBM12B PE=1 SV=2	RBM12B	11063.3	12000.9	15996.4	19504.1	0.755629	0.819668	1.09256	1.33214	1.21928	1.08475
Q9UL26	Ras-related protein Rab-22A OS=Homo sapiens OX=9606 GN=RAB22A PE=1 SV=2	RAB22A	18982.3	14476.2	25264.4	27635.9	0.879229	0.670514	1.17021	1.28005	1.09387	0.762616
Q99638	Cell cycle checkpoint control protein RAD9A OS=Homo sapiens OX=9606 GN=RAD9A PE=1 SV=1	RAD9A	1786.32	1258.89	1085.36		1.29739	0.914322	0.788288			0.704739
Q14964	Ras-related protein Rab-39A OS=Homo sapiens OX=9606 GN=RAB39A PE=1 SV=2	RAB39A	1431.58	1499.24	3022.32	3041.95	0.636605	0.666693	1.34399	1.35272	1.0065	1.04726
Q8NEN9	PDZ domain-containing protein 8 OS=Homo sapiens OX=9606 GN=PDZD8 PE=1 SV=1	PDZD8	2920.5	2753.94	2905.5	3052.22	1.00428	0.947009	0.999127	1.04958	1.0505	0.942969
Q8TCS8	Polyribonucleotide nucleotidyltransferase 1, mitochondrial OS=Homo sapiens OX=9606 GN=PNPT1 PE=1 SV=2	PNPT1	30512.5	33570	37549.2	33980.3	0.899994	0.990178	1.10755	1.00228	0.904954	1.1002
P53816	Phospholipase A and acyltransferase 3 OS=Homo sapiens OX=9606 GN=PLAAT3 PE=1 SV=2	PLAAT3	1222.37	828.867			1.19184	0.808163				0.678082
Q96BK5	PIN2/TERF1-interacting telomerase inhibitor 1 OS=Homo sapiens OX=9606 GN=PINX1 PE=1 SV=2	PINX1	2685.18	3459.1	2569.49	1995.83	1.00291	1.29196	0.959696	0.745436	0.776742	1.28822
Q9H875	PRKR-interacting protein 1 OS=Homo sapiens OX=9606 GN=PRKRIP1 PE=1 SV=1	PRKRIP1	4483.59	5272.95		610.949	1.2974	1.52581		0.176788		1.17606
Q02809	Procollagen-lysine,2-oxoglutarate 5-dioxygenase 1 OS=Homo sapiens OX=9606 GN=PLOD1 PE=1 SV=2	PLOD1	30747.1	34159	37269.3	33364.5	0.907396	1.00809	1.09988	0.98464	0.895227	1.11097
O15031	Plexin-B2 OS=Homo sapiens OX=9606 GN=PLXNB2 PE=1 SV=3	PLXNB2	10322.2	10738.5	15133.1	14329.2	0.817228	0.850187	1.19812	1.13447	0.946878	1.04033
Q96AD5	Patatin-like phospholipase domain-containing protein 2 OS=Homo sapiens OX=9606 GN=PNPLA2 PE=1 SV=1	PNPLA2	2224.04	2044.3			1.04211	0.95789				0.919183
Q9NP80	Calcium-independent phospholipase A2-gamma OS=Homo sapiens OX=9606 GN=PNPLA8 PE=1 SV=1	PNPLA8	778.437	837.225	2359.38	2219.08	0.502694	0.540658	1.52363	1.43302	0.940535	1.07552
Q68EM7	Rho GTPase-activating protein 17 OS=Homo sapiens OX=9606 GN=ARHGAP17 PE=1 SV=1	ARHGAP17	6656.55	6908.16	11178.9	12417	0.716517	0.7436	1.20331	1.33658	1.11075	1.0378
P30041	Peroxiredoxin-6 OS=Homo sapiens OX=9606 GN=PRDX6 PE=1 SV=3	PRDX6	360522	318760	209037	173688	1.35789	1.20059	0.787328	0.654188	0.830896	0.884162
P04156	Major prion protein OS=Homo sapiens OX=9606 GN=PRNP PE=1 SV=1	PRNP	32316.4	29552.3	27418.3	22017.5	1.16137	1.06203	0.985344	0.791253	0.803022	0.914468
Q96BP3	Peptidylprolyl isomerase domain and WD repeat-containing protein 1 OS=Homo sapiens OX=9606 GN=PPWD1 PE=1 SV=1	PPWD1	9801.46	10068	3957.46	3405.13	1.43969	1.47885	0.581294	0.500165	0.860433	1.02719
Q8NAV1	Pre-mRNA-splicing factor 38A OS=Homo sapiens OX=9606 GN=PRPF38A PE=1 SV=1	PRPF38A	20367.1	22696.5	21461.9	25264.1	0.907326	1.0111	0.956097	1.12548	1.17716	1.11437
P22234	Multifunctional protein ADE2 OS=Homo sapiens OX=9606 GN=PAICS PE=1 SV=3	PAICS	78429.6	76127.9	111992	101141	0.853213	0.828174	1.21833	1.10028	0.903109	0.970653
Q14997	Proteasome activator complex subunit 4 OS=Homo sapiens OX=9606 GN=PSME4 PE=1 SV=2	PSME4	10300	11138.9	6952.24	8081.97	1.1296	1.2216	0.762451	0.886348	1.1625	1.08145
P06737	Glycogen phosphorylase, liver form OS=Homo sapiens OX=9606 GN=PYGL PE=1 SV=4	PYGL	11250	10379.8	19680.4	16192	0.782579	0.722045	1.36902	1.12636	0.822748	0.922649
P11234	Ras-related protein Ral-B OS=Homo sapiens OX=9606 GN=RALB PE=1 SV=1	RALB	10712.3	11743	16366.8	11279.1	0.855253	0.937542	1.3067	0.900505	0.689145	1.09622
Q9H1K0	Rabenosyn-5 OS=Homo sapiens OX=9606 GN=RBSN PE=1 SV=2	RBSN	1985.06	1942.16	2099.07	2954.86	0.884101	0.864994	0.934878	1.31603	1.4077	0.978389
Q15283	Ras GTPase-activating protein 2 OS=Homo sapiens OX=9606 GN=RASA2 PE=1 SV=3	RASA2	1637.37	1781.62	2639.32	1782.12	0.835347	0.90894	1.34652	0.909195	0.675219	1.0881
Q9NW13	RNA-binding protein 28 OS=Homo sapiens OX=9606 GN=RBM28 PE=1 SV=3	RBM28	12776.9	13546.9	14892	17446.7	0.871214	0.923718	1.01544	1.18963	1.17155	1.06027
Q09028	Histone-binding protein RBBP4 OS=Homo sapiens OX=9606 GN=RBBP4 PE=1 SV=3	RBBP4	177989	187177	111418	88053.1	1.26091	1.326	0.789307	0.623785	0.790295	1.05162
Q3YEC7	Rab-like protein 6 OS=Homo sapiens OX=9606 GN=RABL6 PE=1 SV=2	RABL6	25044.7	24512.7	20490.5	15552.9	1.1703	1.14544	0.957491	0.726764	0.75903	0.978758
Q9H0U4	Ras-related protein Rab-1B OS=Homo sapiens OX=9606 GN=RAB1B PE=1 SV=1	RAB1B	89141.3	82111.3	121245	105655	0.895549	0.824923	1.21808	1.06145	0.871417	0.921136
P61018	Ras-related protein Rab-4B OS=Homo sapiens OX=9606 GN=RAB4B PE=1 SV=1	RAB4B	3844	3347.68	5819.77	8132.33	0.727212	0.633317	1.10099	1.53848	1.39736	0.870884
Q6NTF9	Rhomboid domain-containing protein 2 OS=Homo sapiens OX=9606 GN=RHBDD2 PE=1 SV=2	RHBDD2	15832.8	13502.2	5620.21	5117.92	1.58039	1.34776	0.560995	0.510858	0.910628	0.852799
P62745	Rho-related GTP-binding protein RhoB OS=Homo sapiens OX=9606 GN=RHOB PE=1 SV=1	RHOB	9618.28	10923.5	16717.9	16174.2	0.720014	0.817721	1.25148	1.21078	0.967478	1.1357
Q5UIP0	Telomere-associated protein RIF1 OS=Homo sapiens OX=9606 GN=RIF1 PE=1 SV=2	RIF1	9911.87	10971.7	7514.09	8331.41	1.07946	1.19488	0.818326	0.907337	1.10877	1.10693
Q7LG56	Ribonucleoside-diphosphate reductase subunit M2 B OS=Homo sapiens OX=9606 GN=RRM2B PE=1 SV=1	RRM2B	5291.71	4395.2	4818.65		1.09442	0.909003	0.99658			0.830582
P62424	60S ribosomal protein L7a OS=Homo sapiens OX=9606 GN=RPL7A PE=1 SV=2	RPL7A	77437.8	90235.6	136435	108857	0.750066	0.874026	1.32152	1.05439	0.797867	1.16527
Q8TEU7	Rap guanine nucleotide exchange factor 6 OS=Homo sapiens OX=9606 GN=RAPGEF6 PE=1 SV=2	RAPGEF6	1746.83	1776.85	3322.54	2982.39	0.710916	0.723134	1.35219	1.21376	0.897624	1.01719
Q9NYK5	39S ribosomal protein L39, mitochondrial OS=Homo sapiens OX=9606 GN=MRPL39 PE=1 SV=3	MRPL39	24708.8	26412.3	29986	30048.2	0.889163	0.950465	1.07907	1.08131	1.00207	1.06894
Q9Y6G3	39S ribosomal protein L42, mitochondrial OS=Homo sapiens OX=9606 GN=MRPL42 PE=1 SV=1	MRPL42	7566.34	7276.98	6839.08	7515.7	1.03655	0.996911	0.936921	1.02961	1.09893	0.961757
Q13405	39S ribosomal protein L49, mitochondrial OS=Homo sapiens OX=9606 GN=MRPL49 PE=1 SV=1	MRPL49	17842.9	17793.6	21066.6	22518.1	0.900915	0.898426	1.06368	1.13697	1.0689	0.997237
Q9Y508	E3 ubiquitin-protein ligase RNF114 OS=Homo sapiens OX=9606 GN=RNF114 PE=1 SV=1	RNF114	5117.08	5518.75	4576.59	2897.99	1.1302	1.21891	1.01082	0.640072	0.63322	1.0785
Q6ZMZ0	E3 ubiquitin-protein ligase RNF19B OS=Homo sapiens OX=9606 GN=RNF19B PE=1 SV=2	RNF19B	2731.69	2913.09	5050.26	6597.38	0.631881	0.673842	1.1682	1.52607	1.30634	1.06641
O00411	DNA-directed RNA polymerase, mitochondrial OS=Homo sapiens OX=9606 GN=POLRMT PE=1 SV=2	POLRMT	10743	11480.6	12210.2	13125.3	0.903549	0.965586	1.02695	1.10391	1.07495	1.06866
Q13485	Mothers against decapentaplegic homolog 4 OS=Homo sapiens OX=9606 GN=SMAD4 PE=1 SV=1	SMAD4	2515	2602.66	5041.41	4035.63	0.708715	0.733417	1.42065	1.13722	0.800496	1.03485
Q99523	Sortilin OS=Homo sapiens OX=9606 GN=SORT1 PE=1 SV=3	SORT1	3120.91	3231.45	5259.89	7902.16	0.639714	0.662372	1.07816	1.61976	1.50234	1.03542
Q9BRV8	Suppressor of IKBKE 1 OS=Homo sapiens OX=9606 GN=SIKE1 PE=1 SV=1	SIKE1	2992.32	2278.06		3626.85	1.00896	0.768124		1.22291		0.761302
Q9H173	Nucleotide exchange factor SIL1 OS=Homo sapiens OX=9606 GN=SIL1 PE=1 SV=1	SIL1	10172.6	9677.45	4582.4	5589.18	1.35537	1.2894	0.610546	0.744687	1.21971	0.951325
Q8NE22	SET domain-containing protein 9 OS=Homo sapiens OX=9606 GN=SETD9 PE=2 SV=2	SETD9	2132.82	1855.89			1.06943	0.930572				0.870158
Q9H0F6	Sharpin OS=Homo sapiens OX=9606 GN=SHARPIN PE=1 SV=1	SHARPIN	5120.5	4859.33	6666.88	6564.93	0.882402	0.837395	1.14889	1.13132	0.984708	0.948995
Q7Z3B0	Small integral membrane protein 15 OS=Homo sapiens OX=9606 GN=SMIM15 PE=3 SV=1	SMIM15	5456.6	3870.93	7635.8	10342.7	0.799325	0.567044	1.11855	1.51508	1.3545	0.709403
Q7Z333	Probable helicase senataxin OS=Homo sapiens OX=9606 GN=SETX PE=1 SV=4	SETX	3045.42	3210.83	1354.55	2274.02	1.23236	1.2993	0.548133	0.920207	1.6788	1.05431
Q14493	Histone RNA hairpin-binding protein OS=Homo sapiens OX=9606 GN=SLBP PE=1 SV=1	SLBP	3285.08	3296.78	3203.4		1.00715	1.01074	0.98211			1.00356
P04179	Superoxide dismutase [Mn], mitochondrial OS=Homo sapiens OX=9606 GN=SOD2 PE=1 SV=3	SOD2	70794.3	68164.8	58519.8	65135.4	1.0783	1.03825	0.891342	0.992107	1.11305	0.962857
Q01105	Protein SET OS=Homo sapiens OX=9606 GN=SET PE=1 SV=3	SET	149099	149513	84316.3	46279.6	1.38953	1.39339	0.785785	0.431302	0.548881	1.00278
Q6UWI4	Protein shisa-2 homolog OS=Homo sapiens OX=9606 GN=SHISA2 PE=1 SV=1	SHISA2			6652.92	5875.68			1.06204	0.937963	0.883173
Q8N5G0	Small integral membrane protein 20 OS=Homo sapiens OX=9606 GN=SMIM20 PE=1 SV=3	SMIM20	16530.4	16639.3	14921.2	14887.8	1.0499	1.05682	0.947698	0.945577	0.997762	1.00659
O95391	Pre-mRNA-splicing factor SLU7 OS=Homo sapiens OX=9606 GN=SLU7 PE=1 SV=2	SLU7	2912.56	3595.27	5870.63	5676.43	0.645268	0.79652	1.30062	1.25759	0.96692	1.2344
A0A096LP01	Small integral membrane protein 26 OS=Homo sapiens OX=9606 GN=SMIM26 PE=3 SV=1	SMIM26	3196.94	3623.33	712.853		1.27315	1.44296	0.283887			1.13337
Q8NBJ9	SID1 transmembrane family member 2 OS=Homo sapiens OX=9606 GN=SIDT2 PE=1 SV=2	SIDT2	7206.18	6482.13	4511.47	2881.78	1.3673	1.22991	0.856003	0.546787	0.638767	0.899524
Q12872	Splicing factor, suppressor of white-apricot homolog OS=Homo sapiens OX=9606 GN=SFSWAP PE=1 SV=3	SFSWAP	5498.15	6296.63	4988.1	5422.68	0.99041	1.13424	0.898532	0.976815	1.08712	1.14523
O95562	Vesicle transport protein SFT2B OS=Homo sapiens OX=9606 GN=SFT2D2 PE=1 SV=1	SFT2D2	3161.08	3799.53	6348.65	5302.17	0.679385	0.816601	1.36446	1.13955	0.835165	1.20197
Q587I9	Vesicle transport protein SFT2C OS=Homo sapiens OX=9606 GN=SFT2D3 PE=2 SV=1	SFT2D3	7096.77	7557.45	13714.1	13375.4	0.680032	0.724176	1.31412	1.28167	0.975303	1.06491
Q96ST3	Paired amphipathic helix protein Sin3a OS=Homo sapiens OX=9606 GN=SIN3A PE=1 SV=2	SIN3A	11557.8	11935.7	13701.4	15856.8	0.871437	0.89993	1.03306	1.19557	1.15731	1.0327
Q9H9B4	Sideroflexin-1 OS=Homo sapiens OX=9606 GN=SFXN1 PE=1 SV=4	SFXN1	99537.9	106685	52868.4	39275	1.33444	1.43026	0.708772	0.526534	0.742882	1.0718
Q9BWM7	Sideroflexin-3 OS=Homo sapiens OX=9606 GN=SFXN3 PE=1 SV=3	SFXN3	2659.4	2883.04		1717.48	1.09894	1.19135		0.70971		1.08409
Q13309	S-phase kinase-associated protein 2 OS=Homo sapiens OX=9606 GN=SKP2 PE=1 SV=2	SKP2	1623.68	2015.92	2229.9	1699.23	0.858099	1.06539	1.17848	0.898026	0.762021	1.24157
Q9BWJ5	Splicing factor 3B subunit 5 OS=Homo sapiens OX=9606 GN=SF3B5 PE=1 SV=1	SF3B5	33986.9	42150.8	32429.6	21430.1	1.04577	1.29697	0.997854	0.659401	0.660819	1.24021
Q9H4F1	Alpha-N-acetyl-neuraminyl-2,3-beta-galactosyl-1,3-N-acetyl-galactosaminide alpha-2,6-sialyltransferase OS=Homo sapiens OX=9606 GN=ST6GALNAC4 PE=2 SV=2	ST6GALNAC4	1515.21	1530.44	137.473	2841.34	1.00604	1.01615	0.0912765	1.88653	20.6683	1.01005
Q9Y3B4	Splicing factor 3B subunit 6 OS=Homo sapiens OX=9606 GN=SF3B6 PE=1 SV=1	SF3B6	23926.1	25354.5	24233.2	23633.7	0.985145	1.04396	0.99779	0.973106	0.975261	1.0597
Q9BXP5	Serrate RNA effector molecule homolog OS=Homo sapiens OX=9606 GN=SRRT PE=1 SV=1	SRRT	36473.8	38058.1	29642	27457.5	1.10836	1.15651	0.900758	0.834375	0.926304	1.04344
Q9NRA0	Sphingosine kinase 2 OS=Homo sapiens OX=9606 GN=SPHK2 PE=1 SV=2	SPHK2	1552.33	1150.49			1.14867	0.851326				0.741138
Q96GP6	Scavenger receptor class F member 2 OS=Homo sapiens OX=9606 GN=SCARF2 PE=1 SV=5	SCARF2	2871.48	3817.48	3592		0.837902	1.11395	1.04815			1.32945
P43307	Translocon-associated protein subunit alpha OS=Homo sapiens OX=9606 GN=SSR1 PE=1 SV=3	SSR1	33392	35168.5	45629.7	44479.6	0.841799	0.886583	1.15031	1.12131	0.974795	1.0532
O43805	Sjoegren syndrome nuclear autoantigen 1 OS=Homo sapiens OX=9606 GN=SSNA1 PE=1 SV=2	SSNA1	1878.07	1201.75			1.2196	0.780403				0.639886
Q9BRA2	Thioredoxin domain-containing protein 17 OS=Homo sapiens OX=9606 GN=TXNDC17 PE=1 SV=1	TXNDC17	37364.3	36660.6	20922.9	20794.4	1.29129	1.26697	0.723086	0.718645	0.993858	0.981167
Q9HCS7	Pre-mRNA-splicing factor SYF1 OS=Homo sapiens OX=9606 GN=XAB2 PE=1 SV=2	XAB2	11692.6	12917.8	11644.7	13030.4	0.948969	1.04841	0.945081	1.05754	1.119	1.10478
Q96RU2	Ubiquitin carboxyl-terminal hydrolase 28 OS=Homo sapiens OX=9606 GN=USP28 PE=1 SV=1	USP28	9247.64	9827.28	17260.7	11892	0.766999	0.815075	1.4316	0.986323	0.688964	1.06268
P19971	Thymidine phosphorylase OS=Homo sapiens OX=9606 GN=TYMP PE=1 SV=2	TYMP	2181.57		8317.01	9389.8	0.329072		1.25455	1.41637	1.12899
Q17R31	Putative deoxyribonuclease TATDN3 OS=Homo sapiens OX=9606 GN=TATDN3 PE=1 SV=1	TATDN3	3849.16	4050.24			0.974545	1.02546				1.05224
Q92844	TRAF family member-associated NF-kappa-B activator OS=Homo sapiens OX=9606 GN=TANK PE=1 SV=2	TANK	768.959	267.362			1.48402	0.515983				0.347693
Q9NXF1	Testis-expressed protein 10 OS=Homo sapiens OX=9606 GN=TEX10 PE=1 SV=2	TEX10	15119.3	15144.6	18176.6	15545.8	0.945159	0.94674	1.13628	0.971821	0.855264	1.00167
P04004	Vitronectin OS=Homo sapiens OX=9606 GN=VTN PE=1 SV=1	VTN	19796.9	24440.1	801639	895775	0.045467	0.0561309	1.8411	2.0573	1.11743	1.23454
P98155	Very low-density lipoprotein receptor OS=Homo sapiens OX=9606 GN=VLDLR PE=1 SV=1	VLDLR	2096.79		29127.4	28529.2	0.105272		1.46238	1.43235	0.979463
Q96EI5	Transcription elongation factor A protein-like 4 OS=Homo sapiens OX=9606 GN=TCEAL4 PE=1 SV=2	TCEAL4	3670.98	3771.05	1504.55		1.23097	1.26452	0.504511			1.02726
Q6YHU6	Thyroid adenoma-associated protein OS=Homo sapiens OX=9606 GN=THADA PE=1 SV=1	THADA	4288.86	2924.56	8598.69	5221.24	0.81563	0.556176	1.63525	0.992945	0.607213	0.681897
Q15629	Translocating chain-associated membrane protein 1 OS=Homo sapiens OX=9606 GN=TRAM1 PE=1 SV=3	TRAM1	22612	21628.2	11585.8	10701	1.35957	1.30042	0.696607	0.643408	0.923631	0.956492
Q9UI30	Multifunctional methyltransferase subunit TRM112-like protein OS=Homo sapiens OX=9606 GN=TRMT112 PE=1 SV=1	TRMT112	23431.6	24661.4	29889.4	26991.9	0.892851	0.939712	1.13892	1.02851	0.903059	1.05248
Q4KMP7	TBC1 domain family member 10B OS=Homo sapiens OX=9606 GN=TBC1D10B PE=1 SV=3	TBC1D10B	7292.47	6367.48	7118.14	9021.45	0.97887	0.854708	0.95547	1.21095	1.26739	0.873158
Q9ULW0	Targeting protein for Xklp2 OS=Homo sapiens OX=9606 GN=TPX2 PE=1 SV=2	TPX2	6561.84	7407.2	7948.86	8331.18	0.867708	0.979494	1.05112	1.10168	1.0481	1.12883
Q9BTW9	Tubulin-specific chaperone D OS=Homo sapiens OX=9606 GN=TBCD PE=1 SV=2	TBCD	12056	11578.7	15888.2	13252	0.913768	0.877591	1.20422	1.00442	0.834078	0.96041
Q15025	TNFAIP3-interacting protein 1 OS=Homo sapiens OX=9606 GN=TNIP1 PE=1 SV=2	TNIP1	4088.83	5023.36	12831.8	11662.8	0.486667	0.597898	1.52729	1.38815	0.908898	1.22856
Q5BJH2	Transmembrane protein 128 OS=Homo sapiens OX=9606 GN=TMEM128 PE=1 SV=2	TMEM128	3663.55	3985.03			0.957969	1.04203				1.08775
Q9UBN6	Tumor necrosis factor receptor superfamily member 10D OS=Homo sapiens OX=9606 GN=TNFRSF10D PE=1 SV=1	TNFRSF10D	6764.22	8113.85	32060.2	29369.4	0.354576	0.425323	1.68058	1.53953	0.91607	1.19952
P25445	Tumor necrosis factor receptor superfamily member 6 OS=Homo sapiens OX=9606 GN=FAS PE=1 SV=1	FAS	5477.26	5863.38	4653.3	3353.64	1.13239	1.21222	0.962043	0.693346	0.720701	1.0705
Q96EY4	Translation machinery-associated protein 16 OS=Homo sapiens OX=9606 GN=TMA16 PE=1 SV=2	TMA16	5387.64	6125.7	4879.1	2691.55	1.12925	1.28395	1.02266	0.564148	0.551649	1.13699
P55327	Tumor protein D52 OS=Homo sapiens OX=9606 GN=TPD52 PE=1 SV=2	TPD52	39532.5	39413.3	28370.2	21293.9	1.22953	1.22582	0.882364	0.662279	0.750573	0.996985
Q6ZT21	Transmembrane protein with metallophosphoesterase domain OS=Homo sapiens OX=9606 GN=TMPPE PE=1 SV=2	TMPPE	2749.68	2248.77	3886.69	4712.07	0.808895	0.661539	1.14338	1.38619	1.21236	0.81783
Q5JTD0	Tight junction-associated protein 1 OS=Homo sapiens OX=9606 GN=TJAP1 PE=1 SV=1	TJAP1	2695.21	1856.03	3591.14	3907.06	0.894717	0.616138	1.19214	1.29701	1.08797	0.68864
Q9BVT8	Transmembrane and ubiquitin-like domain-containing protein 1 OS=Homo sapiens OX=9606 GN=TMUB1 PE=1 SV=1	TMUB1	16222.3	16194.9	14131.6	14367.6	1.06522	1.06342	0.927934	0.943431	1.0167	0.998311
Q15361	Transcription termination factor 1 OS=Homo sapiens OX=9606 GN=TTF1 PE=1 SV=3	TTF1	3168.18	2930.8	3884.07	3222.27	0.959668	0.887763	1.17652	0.976052	0.829612	0.925074
Q9UHP3	Ubiquitin carboxyl-terminal hydrolase 25 OS=Homo sapiens OX=9606 GN=USP25 PE=1 SV=4	USP25	1774	1811.88	11430.2	3922.52	0.374685	0.382685	2.41416	0.828471	0.343172	1.02135
Q9BZV1	UBX domain-containing protein 6 OS=Homo sapiens OX=9606 GN=UBXN6 PE=1 SV=1	UBXN6	1835.61	1656.38	3046.27	2116.26	0.848394	0.765556	1.40794	0.978106	0.694705	0.902359
Q495T6	Membrane metallo-endopeptidase-like 1 OS=Homo sapiens OX=9606 GN=MMEL1 PE=2 SV=2	MMEL1			7252.45	5797.37			1.1115	0.888498	0.799367
Q15742	NGFI-A-binding protein 2 OS=Homo sapiens OX=9606 GN=NAB2 PE=1 SV=1	NAB2	13650.2	14816.7	8805.65	8186.71	1.20109	1.30373	0.774817	0.720356	0.929711	1.08546
Q9BQT8	Mitochondrial 2-oxodicarboxylate carrier OS=Homo sapiens OX=9606 GN=SLC25A21 PE=1 SV=1	SLC25A21	5277.39	4977.6	9115.55	10611.2	0.704081	0.664084	1.21615	1.41569	1.16408	0.943194
Q99436	Proteasome subunit beta type-7 OS=Homo sapiens OX=9606 GN=PSMB7 PE=1 SV=1	PSMB7	16929	18816.3	25792.3	21183.9	0.818602	0.909863	1.24719	1.02435	0.821327	1.11148
P01112	GTPase HRas OS=Homo sapiens OX=9606 GN=HRAS PE=1 SV=1	HRAS	20070.2	19992.6	22579.3	19987.6	0.971573	0.967817	1.09304	0.967575	0.885218	0.996134
P20339	Ras-related protein Rab-5A OS=Homo sapiens OX=9606 GN=RAB5A PE=1 SV=2	RAB5A	20677.1	24648	36344.6	39911.8	0.680271	0.810913	1.19573	1.31309	1.09815	1.19204
Q96I51	RCC1-like G exchanging factor-like protein OS=Homo sapiens OX=9606 GN=RCC1L PE=1 SV=2	RCC1L	28351.4	29719.9	30686.1	29998.8	0.954945	1.00104	1.03358	1.01043	0.977602	1.04827
P06400	Retinoblastoma-associated protein OS=Homo sapiens OX=9606 GN=RB1 PE=1 SV=2	RB1	1660.27	1954.15	2843.38	2162.18	0.770429	0.9068	1.31944	1.00333	0.760426	1.17701
Q9H0T7	Ras-related protein Rab-17 OS=Homo sapiens OX=9606 GN=RAB17 PE=1 SV=2	RAB17	11702.4	12621.8	11360.5	18598.5	0.862322	0.93007	0.837128	1.37048	1.63712	1.07857
Q5HYI8	Rab-like protein 3 OS=Homo sapiens OX=9606 GN=RABL3 PE=1 SV=1	RABL3	5269.45	4352.33	1835.6	2496.36	1.51055	1.24765	0.526196	0.71561	1.35997	0.825955
P61254	60S ribosomal protein L26 OS=Homo sapiens OX=9606 GN=RPL26 PE=1 SV=1	RPL26	56207.3	49552.2	30679.7	15659.3	1.47818	1.30316	0.806838	0.41182	0.510412	0.881597
P36578	60S ribosomal protein L4 OS=Homo sapiens OX=9606 GN=RPL4 PE=1 SV=5	RPL4	290891	299378	221798	172395	1.18193	1.21641	0.901195	0.700464	0.777261	1.02918
Q8N983	39S ribosomal protein L43, mitochondrial OS=Homo sapiens OX=9606 GN=MRPL43 PE=1 SV=1	MRPL43	23649.3	25740.1	13983.3	17878.7	1.16425	1.26718	0.688397	0.880167	1.27858	1.08841
O75116	Rho-associated protein kinase 2 OS=Homo sapiens OX=9606 GN=ROCK2 PE=1 SV=4	ROCK2	11205.7	10107.2	15766.2	12866.3	0.897436	0.80946	1.26267	1.03043	0.816069	0.90197
P10155	60 kDa SS-A/Ro ribonucleoprotein OS=Homo sapiens OX=9606 GN=RO60 PE=1 SV=2	RO60	26085.5	23743.4	22775.8	20483.1	1.1209	1.02026	0.97868	0.880163	0.899336	0.910214
P12757	Ski-like protein OS=Homo sapiens OX=9606 GN=SKIL PE=1 SV=2	SKIL	567.303	666.913			0.919293	1.08071				1.17559
Q15573	TATA box-binding protein-associated factor RNA polymerase I subunit A OS=Homo sapiens OX=9606 GN=TAF1A PE=1 SV=1	TAF1A	1089.91	1226.38	1012.49		0.982261	1.10525	0.912487			1.12521
Q24JP5	Transmembrane protein 132A OS=Homo sapiens OX=9606 GN=TMEM132A PE=1 SV=1	TMEM132A	2534.75	3594.47	4345.92	8119.68	0.545259	0.77322	0.934867	1.74665	1.86835	1.41808
Q9C0D5	Protein TANC1 OS=Homo sapiens OX=9606 GN=TANC1 PE=1 SV=3	TANC1	4106.08	4281.62		2991.23	1.08255	1.12883		0.788623		1.04275
Q01995	Transgelin OS=Homo sapiens OX=9606 GN=TAGLN PE=1 SV=4	TAGLN	85812	79034.5	12929.6	12947.6	1.79971	1.65757	0.271169	0.271547	1.00139	0.921019
Q86TJ2	Transcriptional adapter 2-beta OS=Homo sapiens OX=9606 GN=TADA2B PE=1 SV=2	TADA2B	4146.93	4283.02	6479.74	5391.86	0.817067	0.84388	1.2767	1.06235	0.832111	1.03282
O75528	Transcriptional adapter 3 OS=Homo sapiens OX=9606 GN=TADA3 PE=1 SV=1	TADA3	2005.81	2145.79	3518.64	5023.3	0.632073	0.676183	1.1088	1.58295	1.42763	1.06979
Q68CQ4	U3 small nucleolar RNA-associated protein 25 homolog OS=Homo sapiens OX=9606 GN=UTP25 PE=1 SV=2	UTP25	13059.7	14253.6	13868.1	9175.5	1.03737	1.13221	1.10158	0.728838	0.661626	1.09142
P52735	Guanine nucleotide exchange factor VAV2 OS=Homo sapiens OX=9606 GN=VAV2 PE=1 SV=2	VAV2	2040.33	1913.81	3257.39		0.848778	0.796146	1.35508			0.93799
Q969X6	U3 small nucleolar RNA-associated protein 4 homolog OS=Homo sapiens OX=9606 GN=UTP4 PE=1 SV=1	UTP4	20978.9	21775.8	16667.1	15201	1.12453	1.16725	0.893405	0.814818	0.912036	1.03799
P46939	Utrophin OS=Homo sapiens OX=9606 GN=UTRN PE=1 SV=2	UTRN	8384.48	8124.04	6294.46	4551.77	1.22604	1.18795	0.920419	0.665591	0.723139	0.968938
Q96BW1	Uracil phosphoribosyltransferase homolog OS=Homo sapiens OX=9606 GN=UPRT PE=1 SV=1	UPRT	783.388	1094.69	2615.09		0.523053	0.730903	1.74604			1.39738
P19320	Vascular cell adhesion protein 1 OS=Homo sapiens OX=9606 GN=VCAM1 PE=1 SV=1	VCAM1			53422.8	61970			0.92593	1.07407	1.15999
Q9BWD1	Acetyl-CoA acetyltransferase, cytosolic OS=Homo sapiens OX=9606 GN=ACAT2 PE=1 SV=2	ACAT2	33051.7	32038.1	118019	76808.9	0.508649	0.49305	1.81625	1.18205	0.650818	0.969333
P50991	T-complex protein 1 subunit delta OS=Homo sapiens OX=9606 GN=CCT4 PE=1 SV=4	CCT4	127682	127387	121875	113906	1.0405	1.03809	0.993175	0.928235	0.934613	0.99769
Q99832	T-complex protein 1 subunit eta OS=Homo sapiens OX=9606 GN=CCT7 PE=1 SV=2	CCT7	135540	132524	107364	91207	1.16185	1.136	0.920325	0.781827	0.849512	0.977748
Q15814	Tubulin-specific chaperone C OS=Homo sapiens OX=9606 GN=TBCC PE=1 SV=2	TBCC	7472.46	7348.06	10272.5	11444.2	0.818066	0.804447	1.12461	1.25288	1.11406	0.983352
Q9P0S9	Transmembrane protein 14C OS=Homo sapiens OX=9606 GN=TMEM14C PE=1 SV=1	TMEM14C	10831.1	12490.4	6267.43	7097.28	1.18095	1.36186	0.683355	0.773836	1.13241	1.1532
Q9NZ01	Very-long-chain enoyl-CoA reductase OS=Homo sapiens OX=9606 GN=TECR PE=1 SV=1	TECR	90525.3	87585.9	50632.3	38273.5	1.3561	1.31206	0.758488	0.573349	0.755911	0.96753
Q9C0C2	182 kDa tankyrase-1-binding protein OS=Homo sapiens OX=9606 GN=TNKS1BP1 PE=1 SV=4	TNKS1BP1	13457.6	14072.1	12726.7	10126	1.06844	1.11722	1.01041	0.803932	0.79565	1.04566
O60504	Vinexin OS=Homo sapiens OX=9606 GN=SORBS3 PE=1 SV=2	SORBS3	3893.27	4083.48	8063.67	7571.38	0.659546	0.691769	1.36604	1.28264	0.93895	1.04886
Q12888	TP53-binding protein 1 OS=Homo sapiens OX=9606 GN=TP53BP1 PE=1 SV=2	TP53BP1	18024.8	17396.9	19132.7	19433.7	0.97447	0.940524	1.03437	1.05064	1.01573	0.965165
Q969Z4	Tumor necrosis factor receptor superfamily member 19L OS=Homo sapiens OX=9606 GN=RELT PE=1 SV=1	RELT	3773.83	3818.05	4016.23	6506.4	0.833328	0.843092	0.886854	1.43673	1.62003	1.01172
P61165	Transmembrane protein 258 OS=Homo sapiens OX=9606 GN=TMEM258 PE=1 SV=1	TMEM258	4098.49	3568.43			1.06914	0.930864				0.870669
Q9Y5J7	Mitochondrial import inner membrane translocase subunit Tim9 OS=Homo sapiens OX=9606 GN=TIMM9 PE=1 SV=1	TIMM9	18146	17946.4	24645.7	21142	0.886467	0.876716	1.20399	1.03283	0.857837	0.989
Q9Y4A5	Transformation/transcription domain-associated protein OS=Homo sapiens OX=9606 GN=TRRAP PE=1 SV=3	TRRAP	8895.03	9089.68	10999.2	11390.9	0.881246	0.90053	1.08971	1.12852	1.03561	1.02188
Q8N584	Tetratricopeptide repeat protein 39C OS=Homo sapiens OX=9606 GN=TTC39C PE=2 SV=2	TTC39C	2793.54	2384.65			1.07896	0.921036				0.85363
Q14694	Ubiquitin carboxyl-terminal hydrolase 10 OS=Homo sapiens OX=9606 GN=USP10 PE=1 SV=2	USP10	18370.7	19892.1	11846.1	9616.57	1.23034	1.33224	0.79337	0.644052	0.811792	1.08282
P49427	Ubiquitin-conjugating enzyme E2 R1 OS=Homo sapiens OX=9606 GN=CDC34 PE=1 SV=2	CDC34	2197.15	2697.56	2675.53	3445.8	0.7978	0.979503	0.971503	1.25119	1.28789	1.22775
Q9C0J8	pre-mRNA 3' end processing protein WDR33 OS=Homo sapiens OX=9606 GN=WDR33 PE=1 SV=2	WDR33	8398.88	8671.68	11132.4	8890.09	0.905709	0.935127	1.20048	0.95868	0.798578	1.03248
P12956	X-ray repair cross-complementing protein 6 OS=Homo sapiens OX=9606 GN=XRCC6 PE=1 SV=2	XRCC6	202418	211628	125205	95760.2	1.27505	1.33307	0.788679	0.603203	0.764827	1.0455
Q15061	WD repeat-containing protein 43 OS=Homo sapiens OX=9606 GN=WDR43 PE=1 SV=3	WDR43	32585.8	35837.5	35665.6	36634.4	0.926238	1.01867	1.01378	1.04132	1.02716	1.09979
Q2TB10	Zinc finger protein 800 OS=Homo sapiens OX=9606 GN=ZNF800 PE=1 SV=1	ZNF800	5000.4	5703.51	6265.19	4699.36	0.923074	1.05287	1.15655	0.867502	0.750075	1.14061
Q8TF68	Zinc finger protein 384 OS=Homo sapiens OX=9606 GN=ZNF384 PE=1 SV=2	ZNF384	4436.73	3797.29	4735.65		1.02626	0.878347	1.0954			0.855876
O43617	Trafficking protein particle complex subunit 3 OS=Homo sapiens OX=9606 GN=TRAPPC3 PE=1 SV=1	TRAPPC3	9739.54	9529.45	8968.31	7197.1	1.09944	1.07573	1.01238	0.812442	0.802503	0.978429
Q9Y5U2	Protein TSSC4 OS=Homo sapiens OX=9606 GN=TSSC4 PE=1 SV=3	TSSC4	6089.24	6629.55	5594.25	5094.25	1.04057	1.1329	0.955984	0.870541	0.910623	1.08873
P60604	Ubiquitin-conjugating enzyme E2 G2 OS=Homo sapiens OX=9606 GN=UBE2G2 PE=1 SV=1	UBE2G2	4806.77	7406.49	6341.52	16351.3	0.550823	0.848734	0.726695	1.87375	2.57845	1.54085
Q9NQW7	Xaa-Pro aminopeptidase 1 OS=Homo sapiens OX=9606 GN=XPNPEP1 PE=1 SV=3	XPNPEP1	19111.7	16483.6	19459.7	15651.3	1.08119	0.932511	1.10088	0.885426	0.804293	0.862487
P62699	Protein yippee-like 5 OS=Homo sapiens OX=9606 GN=YPEL5 PE=1 SV=1	YPEL5	5338.9	5462.37	2321.28		1.22055	1.24877	0.530677			1.02313
Q9UBD5	Origin recognition complex subunit 3 OS=Homo sapiens OX=9606 GN=ORC3 PE=1 SV=1	ORC3	14335.9	15761.1	14086	8816.17	1.08197	1.18954	1.06311	0.665382	0.625882	1.09941
O15504	Nucleoporin NUP42 OS=Homo sapiens OX=9606 GN=NUP42 PE=1 SV=1	NUP42	7898.72	9116.15	10185.8	8610.89	0.882254	1.01824	1.13771	0.9618	0.845382	1.15413
Q13332	Receptor-type tyrosine-protein phosphatase S OS=Homo sapiens OX=9606 GN=PTPRS PE=1 SV=3	PTPRS	1578.34	1618.96	17230.8	14794	0.179244	0.183857	1.95682	1.68008	0.858579	1.02574
Q9BT73	Proteasome assembly chaperone 3 OS=Homo sapiens OX=9606 GN=PSMG3 PE=1 SV=1	PSMG3	2884.1	3108.15	2107.16	2266.49	1.11292	1.19937	0.813112	0.874595	1.07561	1.07768
Q9UNM6	26S proteasome non-ATPase regulatory subunit 13 OS=Homo sapiens OX=9606 GN=PSMD13 PE=1 SV=2	PSMD13	38371.6	38059.5	29576.9	23691.3	1.1834	1.17378	0.912168	0.730653	0.801007	0.991866
Q02878	60S ribosomal protein L6 OS=Homo sapiens OX=9606 GN=RPL6 PE=1 SV=3	RPL6	158838	169683	48122.8	33715.2	1.54828	1.654	0.46908	0.328641	0.700608	1.06828
P51991	Heterogeneous nuclear ribonucleoprotein A3 OS=Homo sapiens OX=9606 GN=HNRNPA3 PE=1 SV=2	HNRNPA3	193811	193908	209314	182177	0.99491	0.995408	1.07449	0.935188	0.870353	1.0005
Q13151	Heterogeneous nuclear ribonucleoprotein A0 OS=Homo sapiens OX=9606 GN=HNRNPA0 PE=1 SV=1	HNRNPA0	57846.6	58430.4	63584.2	62512.4	0.954668	0.964303	1.04936	1.03167	0.983144	1.01009
Q9NX00	Transmembrane protein 160 OS=Homo sapiens OX=9606 GN=TMEM160 PE=1 SV=1	TMEM160	17149.5	17572.3	14598.8	18387.1	1.01315	1.03813	0.86246	1.08626	1.25949	1.02465
P06753	Tropomyosin alpha-3 chain OS=Homo sapiens OX=9606 GN=TPM3 PE=1 SV=2	TPM3	204393	183797	117950	55944.7	1.45454	1.30797	0.839375	0.398123	0.474309	0.899233
O75204	Transmembrane protein 127 OS=Homo sapiens OX=9606 GN=TMEM127 PE=1 SV=1	TMEM127	1527.57	1299.47	3460.13	4522.73	0.565249	0.480844	1.28036	1.67355	1.3071	0.850678
Q8IY95	Transmembrane protein 192 OS=Homo sapiens OX=9606 GN=TMEM192 PE=1 SV=1	TMEM192	19731.6	19943.2	21034.4	19329.6	0.986102	0.996677	1.05121	0.966011	0.918952	1.01072
Q86TN4	tRNA 2'-phosphotransferase 1 OS=Homo sapiens OX=9606 GN=TRPT1 PE=1 SV=2	TRPT1	2504.11	2952.91			0.917757	1.08224				1.17923
Q99816	Tumor susceptibility gene 101 protein OS=Homo sapiens OX=9606 GN=TSG101 PE=1 SV=2	TSG101	8316	8479.79	6061.1	6467.42	1.13435	1.15669	0.826768	0.882192	1.06704	1.0197
A0JNW5	UHRF1-binding protein 1-like OS=Homo sapiens OX=9606 GN=UHRF1BP1L PE=1 SV=2	UHRF1BP1L	1316.99	1567.31	1815.07	1403.46	0.8632	1.02727	1.18966	0.919875	0.773226	1.19007
O43396	Thioredoxin-like protein 1 OS=Homo sapiens OX=9606 GN=TXNL1 PE=1 SV=3	TXNL1	30337.6	27348.1	19348.8	13704	1.33736	1.20558	0.852948	0.60411	0.708261	0.901459
Q16864	V-type proton ATPase subunit F OS=Homo sapiens OX=9606 GN=ATP6V1F PE=1 SV=2	ATP6V1F	13851.9	17933.8	21436.3	18186.6	0.775923	1.00457	1.20077	1.01873	0.848402	1.29468
Q15836	Vesicle-associated membrane protein 3 OS=Homo sapiens OX=9606 GN=VAMP3 PE=1 SV=3	VAMP3	50732.2	47017.6	60544.3	52689.6	0.961822	0.891398	1.14785	0.998932	0.870265	0.92678
Q14119	Vascular endothelial zinc finger 1 OS=Homo sapiens OX=9606 GN=VEZF1 PE=1 SV=2	VEZF1	1345.57	1630.57	1148.93		0.97858	1.18585	0.835571			1.21181
Q14146	Unhealthy ribosome biogenesis protein 2 homolog OS=Homo sapiens OX=9606 GN=URB2 PE=1 SV=2	URB2	13916.9	15016	16229.1	17946.5	0.882094	0.951758	1.02865	1.1375	1.10582	1.07898
O75348	V-type proton ATPase subunit G 1 OS=Homo sapiens OX=9606 GN=ATP6V1G1 PE=1 SV=3	ATP6V1G1	50420.4	48101.8	40094.3	18776.3	1.28139	1.22247	1.01896	0.477183	0.468303	0.954015
Q9Y2X9	Zinc finger protein 281 OS=Homo sapiens OX=9606 GN=ZNF281 PE=1 SV=1	ZNF281	908.059	1037.11	1611.89		0.765851	0.874692	1.35946			1.14212
Q9H9H4	Vacuolar protein sorting-associated protein 37B OS=Homo sapiens OX=9606 GN=VPS37B PE=1 SV=1	VPS37B	4615.4	4659.9	2390.74	938.936	1.46463	1.47875	0.758665	0.297957	0.392739	1.00964
Q9P2L0	WD repeat-containing protein 35 OS=Homo sapiens OX=9606 GN=WDR35 PE=1 SV=3	WDR35	636.371	596.132	596.27		1.04393	0.977921	0.978148			0.936768
O00308	NEDD4-like E3 ubiquitin-protein ligase WWP2 OS=Homo sapiens OX=9606 GN=WWP2 PE=1 SV=2	WWP2	2631.04	2355.69	4186.75		0.860428	0.77038	1.36919			0.895346
Q5JSH3	WD repeat-containing protein 44 OS=Homo sapiens OX=9606 GN=WDR44 PE=1 SV=1	WDR44	8595.12	7844.14	9022.69	8129.48	1.02349	0.934064	1.0744	0.968042	0.901004	0.912627
Q9UK33	Zinc finger protein 580 OS=Homo sapiens OX=9606 GN=ZNF580 PE=1 SV=1	ZNF580	567.31	1054.47			0.699614	1.30039				1.85872
Q13438	Protein OS-9 OS=Homo sapiens OX=9606 GN=OS9 PE=1 SV=1	OS9	18444.2	19020.8	16999.8	16270.1	1.043	1.07561	0.961325	0.920061	0.957076	1.03126
P39656	Dolichyl-diphosphooligosaccharide--protein glycosyltransferase 48 kDa subunit OS=Homo sapiens OX=9606 GN=DDOST PE=1 SV=4	DDOST	200446	196541	204261	192621	1.00997	0.990294	1.02919	0.970543	0.943014	0.980518
Q8NEB9	Phosphatidylinositol 3-kinase catalytic subunit type 3 OS=Homo sapiens OX=9606 GN=PIK3C3 PE=1 SV=1	PIK3C3	3509.18	3307.74		3482.01	1.0222	0.96352		1.01428		0.942596
O43660	Pleiotropic regulator 1 OS=Homo sapiens OX=9606 GN=PLRG1 PE=1 SV=1	PLRG1	13791.3	14572.6	12672.8	12716.1	1.02628	1.08442	0.943043	0.946265	1.00342	1.05665
Q99496	E3 ubiquitin-protein ligase RING2 OS=Homo sapiens OX=9606 GN=RNF2 PE=1 SV=1	RNF2	17729.9	15615.3	16776.1	18051	1.0403	0.916226	0.984335	1.05914	1.076	0.880733
P60900	Proteasome subunit alpha type-6 OS=Homo sapiens OX=9606 GN=PSMA6 PE=1 SV=1	PSMA6	98479	100215	80329.3	71545.2	1.12365	1.14346	0.91656	0.816333	0.890649	1.01763
Q8TF05	Serine/threonine-protein phosphatase 4 regulatory subunit 1 OS=Homo sapiens OX=9606 GN=PPP4R1 PE=1 SV=1	PPP4R1	7306.79	7200.51	12222	12127.7	0.752172	0.741232	1.25815	1.24844	0.992284	0.985455
P62888	60S ribosomal protein L30 OS=Homo sapiens OX=9606 GN=RPL30 PE=1 SV=2	RPL30	203704	216389	202849	182293	1.0119	1.07491	1.00765	0.905539	0.898664	1.06227
P05387	60S acidic ribosomal protein P2 OS=Homo sapiens OX=9606 GN=RPLP2 PE=1 SV=1	RPLP2	281098	289379	161265	97316.2	1.35623	1.39618	0.778064	0.469527	0.603455	1.02946
Q92622	Run domain Beclin-1-interacting and cysteine-rich domain-containing protein OS=Homo sapiens OX=9606 GN=RUBCN PE=1 SV=4	RUBCN	1467.81	1388.92		1742.27	0.957476	0.906014		1.13651		0.946253
Q9HA77	Probable cysteine--tRNA ligase, mitochondrial OS=Homo sapiens OX=9606 GN=CARS2 PE=1 SV=1	CARS2	5959.6	6483.71	5710.13	5472.28	1.009	1.09774	0.966765	0.926495	0.958346	1.08794
Q07352	mRNA decay activator protein ZFP36L1 OS=Homo sapiens OX=9606 GN=ZFP36L1 PE=1 SV=1	ZFP36L1	3654.82	3511.16	3923.83	3453.24	1.00524	0.965729	1.07923	0.949798	0.880069	0.960693
Q9H2G4	Testis-specific Y-encoded-like protein 2 OS=Homo sapiens OX=9606 GN=TSPYL2 PE=1 SV=1	TSPYL2	2822.13	2154.08	2096.96		1.19697	0.913627	0.8894			0.763282
P30536	Translocator protein OS=Homo sapiens OX=9606 GN=TSPO PE=1 SV=3	TSPO	12790.9	10823.6	10994.2	9727.59	1.15399	0.9765	0.991892	0.877619	0.884793	0.846195
Q9H1C4	Protein unc-93 homolog B1 OS=Homo sapiens OX=9606 GN=UNC93B1 PE=1 SV=2	UNC93B1	4863.05	4929.33	7368.23	9115.55	0.740298	0.750388	1.12166	1.38765	1.23714	1.01363
Q16851	UTP--glucose-1-phosphate uridylyltransferase OS=Homo sapiens OX=9606 GN=UGP2 PE=1 SV=5	UGP2	34396.2	32503.1	36787.8	29182.2	1.03549	0.978498	1.10749	0.878523	0.793258	0.944962
O95258	Brain mitochondrial carrier protein 1 OS=Homo sapiens OX=9606 GN=SLC25A14 PE=2 SV=1	SLC25A14	1619.73	1462.34			1.05107	0.948934				0.902829
Q8NBM4	Ubiquitin-associated domain-containing protein 2 OS=Homo sapiens OX=9606 GN=UBAC2 PE=1 SV=1	UBAC2	1820.17	1986.8	4700.64		0.641838	0.700596	1.65757			1.09155
Q5T6F2	Ubiquitin-associated protein 2 OS=Homo sapiens OX=9606 GN=UBAP2 PE=1 SV=1	UBAP2	5137.15	6575.67	5434.91	6550.49	0.867095	1.1099	0.917353	1.10565	1.20526	1.28002
Q06418	Tyrosine-protein kinase receptor TYRO3 OS=Homo sapiens OX=9606 GN=TYRO3 PE=1 SV=1	TYRO3	2868.07	2959.65	2845.4	2546.11	1.02256	1.05521	1.01447	0.907766	0.894816	1.03193
P61421	V-type proton ATPase subunit d 1 OS=Homo sapiens OX=9606 GN=ATP6V0D1 PE=1 SV=1	ATP6V0D1	78375	66312.4	43033.7	43449.3	1.35614	1.14742	0.744623	0.751814	1.00966	0.846091
Q9HBM0	Vezatin OS=Homo sapiens OX=9606 GN=VEZT PE=1 SV=3	VEZT	5788.21	5576.74	8215.42	9561.21	0.794495	0.765468	1.12766	1.31238	1.16381	0.963465
Q15008	26S proteasome non-ATPase regulatory subunit 6 OS=Homo sapiens OX=9606 GN=PSMD6 PE=1 SV=1	PSMD6	57635.4	53277.1	45631	40573.3	1.16957	1.08113	0.925969	0.823335	0.889161	0.924382
Q9UL46	Proteasome activator complex subunit 2 OS=Homo sapiens OX=9606 GN=PSME2 PE=1 SV=4	PSME2	44940	42148.3	39886.6	23331.9	1.19595	1.12166	1.06147	0.620914	0.584956	0.937879
Q9UDW1	Cytochrome b-c1 complex subunit 9 OS=Homo sapiens OX=9606 GN=UQCR10 PE=1 SV=3	UQCR10	40393.8	41517	5018.09	4139.92	1.77421	1.82354	0.220409	0.181837	0.824999	1.02781
Q6VN20	Ran-binding protein 10 OS=Homo sapiens OX=9606 GN=RANBP10 PE=1 SV=1	RANBP10	13642.3	13458.1	13290.5	11283.7	1.05602	1.04176	1.02878	0.873443	0.849005	0.986498
Q6ZS17	Rho family-interacting cell polarization regulator 1 OS=Homo sapiens OX=9606 GN=RIPOR1 PE=1 SV=1	RIPOR1	2267.04	2150.89	2484.09	3659.78	0.858581	0.814592	0.940783	1.38604	1.47329	0.948766
Q5JTH9	RRP12-like protein OS=Homo sapiens OX=9606 GN=RRP12 PE=1 SV=2	RRP12	42773.3	43484	42111.9	45630.9	0.983294	0.999632	0.968089	1.04899	1.08356	1.01662
P18583	Protein SON OS=Homo sapiens OX=9606 GN=SON PE=1 SV=4	SON	27497.5	30738.5	24663.1	26889.7	1.00183	1.11991	0.898565	0.979688	1.09028	1.11787
P46783	40S ribosomal protein S10 OS=Homo sapiens OX=9606 GN=RPS10 PE=1 SV=1	RPS10	300797	320849	106513	46318.2	1.55355	1.65711	0.550116	0.239223	0.43486	1.06666
Q9BUL9	Ribonuclease P protein subunit p25 OS=Homo sapiens OX=9606 GN=RPP25 PE=1 SV=1	RPP25	10577.3	12711.3	2830.36	1365.66	1.53938	1.84995	0.411919	0.198753	0.482504	1.20175
P78345	Ribonuclease P protein subunit p38 OS=Homo sapiens OX=9606 GN=RPP38 PE=1 SV=2	RPP38	6154.77	5291.83	9040.02	10045.5	0.806334	0.69328	1.18433	1.31606	1.11123	0.859793
Q9Y4P3	Transducin beta-like protein 2 OS=Homo sapiens OX=9606 GN=TBL2 PE=1 SV=1	TBL2	10723.8	10664.3	16873.6	18079.6	0.761346	0.757121	1.19796	1.28358	1.07147	0.994452
P23258	Tubulin gamma-1 chain OS=Homo sapiens OX=9606 GN=TUBG1 PE=1 SV=2	TUBG1	15787.8	17120	18514.4	23367.3	0.844386	0.915637	0.990214	1.24976	1.26211	1.08438
Q6ZVM7	TOM1-like protein 2 OS=Homo sapiens OX=9606 GN=TOM1L2 PE=1 SV=1	TOM1L2	18045.4	18433.7	29164.5	28747	0.764712	0.781167	1.23591	1.21821	0.985685	1.02152
Q12899	Tripartite motif-containing protein 26 OS=Homo sapiens OX=9606 GN=TRIM26 PE=1 SV=1	TRIM26	2111.8	1882.53	4570.33	3486.64	0.700937	0.624839	1.51696	1.15727	0.762886	0.891434
O43156	TELO2-interacting protein 1 homolog OS=Homo sapiens OX=9606 GN=TTI1 PE=1 SV=3	TTI1	3486.76	3310.81	2599.78	1584.82	1.26997	1.20589	0.946909	0.577234	0.609598	0.949538
Q8WUA8	Tsukushi OS=Homo sapiens OX=9606 GN=TSKU PE=1 SV=3	TSKU	6014.84	6314.15	15488.1	13849.6	0.577424	0.606158	1.48686	1.32956	0.894209	1.04976
P07996	Thrombospondin-1 OS=Homo sapiens OX=9606 GN=THBS1 PE=1 SV=2	THBS1	4287.93	8443.47	12756	23225.8	0.352096	0.693321	1.04744	1.90715	1.82077	1.96912
Q96S82	Ubiquitin-like protein 7 OS=Homo sapiens OX=9606 GN=UBL7 PE=1 SV=2	UBL7	6477.87	5894.33	6309.47	4220.04	1.13142	1.0295	1.10201	0.73707	0.668842	0.909918
Q15631	Translin OS=Homo sapiens OX=9606 GN=TSN PE=1 SV=1	TSN	24245.6	22402.3	24442.8	18974.7	1.0768	0.994935	1.08556	0.842708	0.77629	0.923974
Q2YD98	UV-stimulated scaffold protein A OS=Homo sapiens OX=9606 GN=UVSSA PE=1 SV=2	UVSSA	624.471	614.096			1.00838	0.991623				0.983386
Q8N3Z6	Zinc finger CCHC domain-containing protein 7 OS=Homo sapiens OX=9606 GN=ZCCHC7 PE=1 SV=2	ZCCHC7	2678.82	2898.48	2220.5		1.03061	1.11511	0.854279			1.082
Q9H974	Queuine tRNA-ribosyltransferase accessory subunit 2 OS=Homo sapiens OX=9606 GN=QTRT2 PE=1 SV=1	QTRT2	4906.97	5002.45	3500.65	1811.63	1.28947	1.31456	0.91991	0.476065	0.517512	1.01946
P42696	RNA-binding protein 34 OS=Homo sapiens OX=9606 GN=RBM34 PE=1 SV=2	RBM34	18455.4	22002.1	12987.5	11296.7	1.14025	1.35938	0.802419	0.697955	0.869813	1.19218
Q9ULC3	Ras-related protein Rab-23 OS=Homo sapiens OX=9606 GN=RAB23 PE=1 SV=1	RAB23	16672.4	17713.1	18359.6	13970	0.999618	1.06201	1.10078	0.837591	0.76091	1.06242
Q9BZG1	Ras-related protein Rab-34 OS=Homo sapiens OX=9606 GN=RAB34 PE=1 SV=1	RAB34	50228.2	57073.1	51151.8	51072.9	0.958892	1.08957	0.976524	0.975018	0.998458	1.13628
Q00765	Receptor expression-enhancing protein 5 OS=Homo sapiens OX=9606 GN=REEP5 PE=1 SV=3	REEP5	36278	40768.2	42434.3	39776.6	0.911181	1.02396	1.06581	0.999054	0.937369	1.12377
Q8N5L8	Ribonuclease P protein subunit p25-like protein OS=Homo sapiens OX=9606 GN=RPP25L PE=1 SV=1	RPP25L	6405.24	5753.87			1.05357	0.946429				0.898307
O94955	Rho-related BTB domain-containing protein 3 OS=Homo sapiens OX=9606 GN=RHOBTB3 PE=1 SV=2	RHOBTB3	2318.54	3069.17	11319.7	19382.6	0.256973	0.340168	1.25461	2.14825	1.71229	1.32375
P61586	Transforming protein RhoA OS=Homo sapiens OX=9606 GN=RHOA PE=1 SV=1	RHOA	45348.9	44621.6	57914.2	60906.8	0.868788	0.854855	1.10951	1.16684	1.05167	0.983962
Q9UBS8	E3 ubiquitin-protein ligase RNF14 OS=Homo sapiens OX=9606 GN=RNF14 PE=1 SV=1	RNF14	2921.96	2767.85	4652.44	4810.08	0.771356	0.730673	1.22818	1.26979	1.03388	0.947258
P08134	Rho-related GTP-binding protein RhoC OS=Homo sapiens OX=9606 GN=RHOC PE=1 SV=1	RHOC	82578.3	92440.6	111383	102893	0.848491	0.949826	1.14446	1.05722	0.923777	1.11943
P52758	2-iminobutanoate/2-iminopropanoate deaminase OS=Homo sapiens OX=9606 GN=RIDA PE=1 SV=1	RIDA	6591.3	7431.51	7427.43	5764.36	0.968789	1.09228	1.09168	0.847245	0.776091	1.12747
Q15287	RNA-binding protein with serine-rich domain 1 OS=Homo sapiens OX=9606 GN=RNPS1 PE=1 SV=1	RNPS1	37491.2	46839.1	37499.5	52281	0.861318	1.07608	0.861509	1.2011	1.39418	1.24934
Q969G6	Riboflavin kinase OS=Homo sapiens OX=9606 GN=RFK PE=1 SV=2	RFK	6239.68	7361.48	6123.65	8078.83	0.897678	1.05907	0.880985	1.16227	1.31928	1.17978
A6NKT7	RanBP2-like and GRIP domain-containing protein 3 OS=Homo sapiens OX=9606 GN=RGPD3 PE=3 SV=2	RGPD3	5572.68	5102.83			1.04401	0.955988				0.915687
A1A4S6	Rho GTPase-activating protein 10 OS=Homo sapiens OX=9606 GN=ARHGAP10 PE=1 SV=1	ARHGAP10	2030.09	1861.84			1.04323	0.95677				0.917122
Q9NVU0	DNA-directed RNA polymerase III subunit RPC5 OS=Homo sapiens OX=9606 GN=POLR3E PE=1 SV=1	POLR3E	3136.67	2850.17	4185.73	4311.95	0.866213	0.787094	1.15592	1.19077	1.03015	0.908661
O95602	DNA-directed RNA polymerase I subunit RPA1 OS=Homo sapiens OX=9606 GN=POLR1A PE=1 SV=2	POLR1A	11154.8	12048.8	12520.6	13296.1	0.910219	0.983168	1.02167	1.08495	1.06194	1.08014
Q8N5N7	39S ribosomal protein L50, mitochondrial OS=Homo sapiens OX=9606 GN=MRPL50 PE=1 SV=2	MRPL50	34363.2	35617.3	40710.9	40097.7	0.911557	0.944824	1.07994	1.06368	0.984938	1.0365
Q9H1D9	DNA-directed RNA polymerase III subunit RPC6 OS=Homo sapiens OX=9606 GN=POLR3F PE=1 SV=1	POLR3F	7893.18	6269.2	4270.46		1.28464	1.02033	0.69503			0.794255
Q4U2R6	39S ribosomal protein L51, mitochondrial OS=Homo sapiens OX=9606 GN=MRPL51 PE=1 SV=1	MRPL51	6770.78	8142.56			0.908017	1.09198				1.2026
O15318	DNA-directed RNA polymerase III subunit RPC7 OS=Homo sapiens OX=9606 GN=POLR3G PE=1 SV=2	POLR3G	1891.11	2209.99			0.922245	1.07775				1.16862
Q9H9Y6	DNA-directed RNA polymerase I subunit RPA2 OS=Homo sapiens OX=9606 GN=POLR1B PE=1 SV=2	POLR1B	5078.38	5889.9	6115.08	7698.58	0.81969	0.950676	0.987022	1.24261	1.25895	1.1598
Q86TS9	39S ribosomal protein L52, mitochondrial OS=Homo sapiens OX=9606 GN=MRPL52 PE=1 SV=2	MRPL52	1584.04	1309.51	1129.7		1.18116	0.976457	0.842379			0.82669
Q9Y535	DNA-directed RNA polymerase III subunit RPC8 OS=Homo sapiens OX=9606 GN=POLR3H PE=1 SV=1	POLR3H	3112.91	2675.05			1.07565	0.92435				0.859341
Q96EL3	39S ribosomal protein L53, mitochondrial OS=Homo sapiens OX=9606 GN=MRPL53 PE=1 SV=1	MRPL53	14256.1	15644.1	18774.3	22104.4	0.805669	0.884111	1.06101	1.24921	1.17738	1.09736
Q6P161	39S ribosomal protein L54, mitochondrial OS=Homo sapiens OX=9606 GN=MRPL54 PE=1 SV=1	MRPL54	15733	14478.1	7757.34		1.24311	1.14396	0.612931			0.920238
O15446	DNA-directed RNA polymerase I subunit RPA34 OS=Homo sapiens OX=9606 GN=POLR1G PE=1 SV=1	POLR1G	12658.3	12194.6	10709.1	5994.7	1.21841	1.17378	1.03079	0.577014	0.559776	0.963368
Q7Z7F7	39S ribosomal protein L55, mitochondrial OS=Homo sapiens OX=9606 GN=MRPL55 PE=1 SV=1	MRPL55	5191.89	5288.04	8154.84	9710.5	0.732664	0.746232	1.15079	1.37032	1.19077	1.01852
Q3KRB8	Inactive Rho GTPase-activating protein 11B OS=Homo sapiens OX=9606 GN=ARHGAP11B PE=1 SV=1	ARHGAP11B	1641.25	1394.24	393.368		1.43597	1.21986	0.344168			0.849499
P50914	60S ribosomal protein L14 OS=Homo sapiens OX=9606 GN=RPL14 PE=1 SV=4	RPL14	176127	236623	76229.8	47421.7	1.3134	1.76452	0.568453	0.353628	0.622089	1.34348
P40429	60S ribosomal protein L13a OS=Homo sapiens OX=9606 GN=RPL13A PE=1 SV=2	RPL13A	141325	155256	96775.3	83369.9	1.1858	1.30268	0.811999	0.69952	0.861479	1.09857
Q8IUX1	Complex I assembly factor TMEM126B, mitochondrial OS=Homo sapiens OX=9606 GN=TMEM126B PE=1 SV=2	TMEM126B	7692.32	8287.56	7844.45	5914.85	1.03464	1.1147	1.0551	0.795563	0.754017	1.07738
Q9Y4K3	TNF receptor-associated factor 6 OS=Homo sapiens OX=9606 GN=TRAF6 PE=1 SV=1	TRAF6	2887.54	3153.98			0.955899	1.0441				1.09227
P47974	mRNA decay activator protein ZFP36L2 OS=Homo sapiens OX=9606 GN=ZFP36L2 PE=1 SV=3	ZFP36L2	4656.74	5534.11		7860.09	0.773933	0.919749		1.30632		1.18841
Q9NNX1	Tuftelin OS=Homo sapiens OX=9606 GN=TUFT1 PE=1 SV=1	TUFT1	550.681	926.47		1881.82	0.49183	0.827459		1.68071		1.68241
O95857	Tetraspanin-13 OS=Homo sapiens OX=9606 GN=TSPAN13 PE=2 SV=1	TSPAN13	3294.28	3298.49			0.999361	1.00064				1.00128
Q9UPT9	Ubiquitin carboxyl-terminal hydrolase 22 OS=Homo sapiens OX=9606 GN=USP22 PE=1 SV=2	USP22	3336.41	4665.74	6419.67	4947.46	0.689011	0.963534	1.32574	1.02171	0.770672	1.39843
Q6PHR2	Serine/threonine-protein kinase ULK3 OS=Homo sapiens OX=9606 GN=ULK3 PE=1 SV=2	ULK3			23813.1	25664.6			0.962579	1.03742	1.07775
Q9NRR5	Ubiquilin-4 OS=Homo sapiens OX=9606 GN=UBQLN4 PE=1 SV=2	UBQLN4	9299.88	10864	12813.1	14673.3	0.780678	0.911978	1.07559	1.23175	1.14518	1.16819
Q5TAX3	Terminal uridylyltransferase 4 OS=Homo sapiens OX=9606 GN=TUT4 PE=1 SV=3	TUT4	1886.96	1165.4			1.23639	0.763606				0.617607
Q15906	Vacuolar protein sorting-associated protein 72 homolog OS=Homo sapiens OX=9606 GN=VPS72 PE=1 SV=1	VPS72	7811.91	7836.7	8236.66	10917.6	0.897847	0.900696	0.946664	1.25479	1.32549	1.00317
Q8IVQ6	Palmitoyltransferase ZDHHC21 OS=Homo sapiens OX=9606 GN=ZDHHC21 PE=1 SV=1	ZDHHC21	2746.03	2971.52		7074.18	0.644017	0.6969		1.65908		1.08211
O95625	Zinc finger and BTB domain-containing protein 11 OS=Homo sapiens OX=9606 GN=ZBTB11 PE=1 SV=2	ZBTB11		755.75				1
P62891	60S ribosomal protein L39 OS=Homo sapiens OX=9606 GN=RPL39 PE=1 SV=2	RPL39	114196	119926	39755.1	22758.5	1.53988	1.61715	0.53608	0.306888	0.572467	1.05018
Q13129	Zinc finger protein Rlf OS=Homo sapiens OX=9606 GN=RLF PE=1 SV=2	RLF	3589.22	3743.23	7442.63	6956.58	0.660644	0.688991	1.36991	1.28045	0.934694	1.04291
Q6DKI1	60S ribosomal protein L7-like 1 OS=Homo sapiens OX=9606 GN=RPL7L1 PE=1 SV=2	RPL7L1	39650.5	43902.5	24180.8	21708.1	1.22528	1.35667	0.747233	0.670821	0.897741	1.10724
P62875	DNA-directed RNA polymerases I, II, and III subunit RPABC5 OS=Homo sapiens OX=9606 GN=POLR2L PE=1 SV=1	POLR2L	1953.31	3116.55	319.265		1.08736	1.73491	0.177727			1.59552
Q9H9Y2	Ribosome production factor 1 OS=Homo sapiens OX=9606 GN=RPF1 PE=1 SV=2	RPF1	6473.06	6550.64	5534.13	7451.93	0.995482	1.00741	0.851085	1.14602	1.34654	1.01199
O15160	DNA-directed RNA polymerases I and III subunit RPAC1 OS=Homo sapiens OX=9606 GN=POLR1C PE=1 SV=1	POLR1C	15226.9	15015.4	16826.2	19415.9	0.916119	0.903394	1.01234	1.16815	1.15391	0.98611
O94763	Unconventional prefoldin RPB5 interactor 1 OS=Homo sapiens OX=9606 GN=URI1 PE=1 SV=3	URI1	2455.65	2629.79			0.965757	1.03424				1.07091
P0DPB6	DNA-directed RNA polymerases I and III subunit RPAC2 OS=Homo sapiens OX=9606 GN=POLR1D PE=1 SV=1	POLR1D	7447.22	7505.12	8103.38	8511.42	0.943667	0.951004	1.02681	1.07852	1.05035	1.00777
P52435	DNA-directed RNA polymerase II subunit RPB11-a OS=Homo sapiens OX=9606 GN=POLR2J PE=1 SV=1	POLR2J	8634.27	8462.47	9923.68	9910.9	0.93517	0.916563	1.07483	1.07344	0.998712	0.980103
P52815	39S ribosomal protein L12, mitochondrial OS=Homo sapiens OX=9606 GN=MRPL12 PE=1 SV=2	MRPL12	69459.9	81212.5	36008.2	33803.8	1.26013	1.47335	0.653256	0.613264	0.938781	1.1692
Q9P015	39S ribosomal protein L15, mitochondrial OS=Homo sapiens OX=9606 GN=MRPL15 PE=1 SV=1	MRPL15	18813.2	19771.6	21338.6	23978.6	0.896913	0.942604	1.01731	1.14317	1.12372	1.05094
Q9NX20	39S ribosomal protein L16, mitochondrial OS=Homo sapiens OX=9606 GN=MRPL16 PE=1 SV=1	MRPL16	13035.4	12434	14059.7	13946.4	0.975056	0.930071	1.05167	1.0432	0.991942	0.953864
P51571	Translocon-associated protein subunit delta OS=Homo sapiens OX=9606 GN=SSR4 PE=1 SV=1	SSR4	53227.8	47802.9	38495.1	35994.9	1.21303	1.0894	0.877278	0.8203	0.935051	0.898081
Q9GZX9	Twisted gastrulation protein homolog 1 OS=Homo sapiens OX=9606 GN=TWSG1 PE=1 SV=1	TWSG1	1801.12	1927.08	1087.57	1157.84	1.20605	1.2904	0.72825	0.775303	1.06461	1.06993
Q6NXT6	Transmembrane anterior posterior transformation protein 1 homolog OS=Homo sapiens OX=9606 GN=TAPT1 PE=1 SV=1	TAPT1	7256.51	6203.8	7112.96	7044.76	1.05098	0.898514	1.03019	1.02031	0.990412	0.854929
Q9NUM4	Transmembrane protein 106B OS=Homo sapiens OX=9606 GN=TMEM106B PE=1 SV=2	TMEM106B	27495.4	27497.8	31721.5	31545.7	0.929995	0.930076	1.07294	1.06699	0.994458	1.00009
Q15542	Transcription initiation factor TFIID subunit 5 OS=Homo sapiens OX=9606 GN=TAF5 PE=1 SV=3	TAF5	2606.95	3554.91	3107.9	2004.86	0.924891	1.26121	1.10262	0.711283	0.645085	1.36363
P50990	T-complex protein 1 subunit theta OS=Homo sapiens OX=9606 GN=CCT8 PE=1 SV=4	CCT8	306648	312620	168797	142927	1.31751	1.34317	0.725235	0.614085	0.846739	1.01948
Q9NXG2	THUMP domain-containing protein 1 OS=Homo sapiens OX=9606 GN=THUMPD1 PE=1 SV=2	THUMPD1	8721.27	7978.22	7287.78		1.09074	0.997807	0.911456			0.9148
Q9HC07	Transmembrane protein 165 OS=Homo sapiens OX=9606 GN=TMEM165 PE=1 SV=1	TMEM165	17131.1	16682.6	15410.2	14648	1.07284	1.04475	0.965069	0.917336	0.950539	0.97382
Q9Y296	Trafficking protein particle complex subunit 4 OS=Homo sapiens OX=9606 GN=TRAPPC4 PE=1 SV=1	TRAPPC4	4183.79	4994.36	4214.01	3271.06	1.00432	1.19889	1.01157	0.785217	0.776235	1.19374
Q15813	Tubulin-specific chaperone E OS=Homo sapiens OX=9606 GN=TBCE PE=1 SV=1	TBCE	14195.1	14288.6	18518.3	22465.8	0.817363	0.822747	1.0663	1.2936	1.21317	1.00659
O75954	Tetraspanin-9 OS=Homo sapiens OX=9606 GN=TSPAN9 PE=1 SV=1	TSPAN9	2842.56	4462.52	9548.49	9862.87	0.42559	0.668131	1.42961	1.47667	1.03292	1.56989
Q9H3U1	Protein unc-45 homolog A OS=Homo sapiens OX=9606 GN=UNC45A PE=1 SV=1	UNC45A	18135.2	18877.3	17042.9	17461.1	1.01432	1.05583	0.953229	0.976619	1.02454	1.04092
Q14157	Ubiquitin-associated protein 2-like OS=Homo sapiens OX=9606 GN=UBAP2L PE=1 SV=2	UBAP2L	23670.6	27332.9	19708	15330.3	1.10042	1.27068	0.916206	0.712691	0.777872	1.15472
O95881	Thioredoxin domain-containing protein 12 OS=Homo sapiens OX=9606 GN=TXNDC12 PE=1 SV=1	TXNDC12	138442	141164	53444.5	43672.8	1.46996	1.49886	0.567467	0.463712	0.817162	1.01966
Q9NUQ3	Gamma-taxilin OS=Homo sapiens OX=9606 GN=TXLNG PE=1 SV=2	TXLNG	7327.9	6988.48	6801.62	5838.66	1.08736	1.03699	1.00927	0.866377	0.858422	0.953681
Q9NZ09	Ubiquitin-associated protein 1 OS=Homo sapiens OX=9606 GN=UBAP1 PE=1 SV=1	UBAP1	4179.46	4994.59	3489.2		0.990139	1.18325	0.826612			1.19503
P13010	X-ray repair cross-complementing protein 5 OS=Homo sapiens OX=9606 GN=XRCC5 PE=1 SV=3	XRCC5	151295	145326	74102.1	55394.9	1.42022	1.36419	0.695602	0.519996	0.747548	0.960547
P37275	Zinc finger E-box-binding homeobox 1 OS=Homo sapiens OX=9606 GN=ZEB1 PE=1 SV=2	ZEB1	2783.34	4117.93	44062.6	39569.8	0.122975	0.18194	1.94679	1.74829	0.898036	1.47949
Q9NP79	Vacuolar protein sorting-associated protein VTA1 homolog OS=Homo sapiens OX=9606 GN=VTA1 PE=1 SV=1	VTA1	21633.8	22948.2	18079.2	16801.2	1.08901	1.15517	0.910076	0.845743	0.929311	1.06076
Q9UHA3	Probable ribosome biogenesis protein RLP24 OS=Homo sapiens OX=9606 GN=RSL24D1 PE=1 SV=1	RSL24D1	14790.8	17593.6	5719.52	4298.47	1.39528	1.65968	0.539547	0.405493	0.751544	1.1895
Q8IXW5	Putative RNA polymerase II subunit B1 CTD phosphatase RPAP2 OS=Homo sapiens OX=9606 GN=RPAP2 PE=1 SV=1	RPAP2	838.895	1067.82			0.879937	1.12006				1.27289
Q9P2E9	Ribosome-binding protein 1 OS=Homo sapiens OX=9606 GN=RRBP1 PE=1 SV=5	RRBP1	22359.4	21581.5	17044	16615.6	1.15254	1.11244	0.878551	0.856469	0.974865	0.965209
P39019	40S ribosomal protein S19 OS=Homo sapiens OX=9606 GN=RPS19 PE=1 SV=2	RPS19	169012	168181	120094	107913	1.19612	1.19024	0.849922	0.763715	0.898571	0.995083
P62249	40S ribosomal protein S16 OS=Homo sapiens OX=9606 GN=RPS16 PE=1 SV=2	RPS16	169628	194468	289507	271508	0.733438	0.840842	1.25177	1.17395	0.937829	1.14644
P62857	40S ribosomal protein S28 OS=Homo sapiens OX=9606 GN=RPS28 PE=1 SV=1	RPS28	288172	282575	75408.3	67317.4	1.6156	1.58422	0.422768	0.377407	0.892705	0.980578
Q92925	SWI/SNF-related matrix-associated actin-dependent regulator of chromatin subfamily D member 2 OS=Homo sapiens OX=9606 GN=SMARCD2 PE=1 SV=3	SMARCD2	5731.53	6708.78	4055.1	4719.59	1.08066	1.26491	0.764572	0.889859	1.16387	1.1705
P08047	Transcription factor Sp1 OS=Homo sapiens OX=9606 GN=SP1 PE=1 SV=3	SP1	2677.49	2245.77			1.08769	0.91231				0.838759
Q14683	Structural maintenance of chromosomes protein 1A OS=Homo sapiens OX=9606 GN=SMC1A PE=1 SV=2	SMC1A	14820.6	16536.5	15286.5	15106.6	0.960036	1.07119	0.990215	0.978562	0.988231	1.11578
O76094	Signal recognition particle subunit SRP72 OS=Homo sapiens OX=9606 GN=SRP72 PE=1 SV=3	SRP72	39601	39282.6	31733.7	27337.3	1.14823	1.139	0.92012	0.792646	0.86146	0.99196
Q8WW59	SPRY domain-containing protein 4 OS=Homo sapiens OX=9606 GN=SPRYD4 PE=1 SV=2	SPRYD4	13600	13303.7	18937.4	16673.3	0.8702	0.851241	1.21171	1.06685	0.880443	0.978213
O43597	Protein sprouty homolog 2 OS=Homo sapiens OX=9606 GN=SPRY2 PE=1 SV=1	SPRY2	12100.3	12139.6	20927.2	21312.4	0.728062	0.730427	1.25917	1.28234	1.01841	1.00325
Q6ZRS2	Helicase SRCAP OS=Homo sapiens OX=9606 GN=SRCAP PE=1 SV=3	SRCAP	5891.77	5947.08	5753.45	5885.57	1.0038	1.01322	0.980234	1.00274	1.02296	1.00939
Q7Z698	Sprouty-related, EVH1 domain-containing protein 2 OS=Homo sapiens OX=9606 GN=SPRED2 PE=1 SV=2	SPRED2	4078.42	4597.99	7373.18	7024.21	0.707022	0.797093	1.27819	1.21769	0.95267	1.12739
P37108	Signal recognition particle 14 kDa protein OS=Homo sapiens OX=9606 GN=SRP14 PE=1 SV=2	SRP14	218743	232196	103414	89100.1	1.35981	1.44344	0.642869	0.553887	0.861586	1.0615
Q9Y5J6	Mitochondrial import inner membrane translocase subunit Tim10 B OS=Homo sapiens OX=9606 GN=TIMM10B PE=1 SV=1	TIMM10B	6499.43	6663.04	7403.89	5297.05	1.00519	1.0305	1.14508	0.819235	0.715441	1.02517
Q9NYB0	Telomeric repeat-binding factor 2-interacting protein 1 OS=Homo sapiens OX=9606 GN=TERF2IP PE=1 SV=1	TERF2IP	5046.82	5309.95	2619.18	2245.29	1.32626	1.39541	0.688296	0.590041	0.857249	1.05214
Q9UHD2	Serine/threonine-protein kinase TBK1 OS=Homo sapiens OX=9606 GN=TBK1 PE=1 SV=1	TBK1	12660.7	12710.1	11982.4	14270.6	0.980997	0.984825	0.92844	1.10574	1.19096	1.0039
Q86VP1	Tax1-binding protein 1 OS=Homo sapiens OX=9606 GN=TAX1BP1 PE=1 SV=2	TAX1BP1	46460.9	48546.2	54514.3	56441.6	0.902315	0.942814	1.05872	1.09615	1.03535	1.04488
Q8TEA7	TBC domain-containing protein kinase-like protein OS=Homo sapiens OX=9606 GN=TBCK PE=1 SV=4	TBCK	893.262	1318.09	1384.98	1024.16	0.773305	1.14108	1.19899	0.886624	0.739476	1.47559
Q8TC07	TBC1 domain family member 15 OS=Homo sapiens OX=9606 GN=TBC1D15 PE=1 SV=2	TBC1D15	12546.4	11155.5	12158.8	10577.6	1.08069	0.960888	1.04731	0.91111	0.869954	0.88914
O14776	Transcription elongation regulator 1 OS=Homo sapiens OX=9606 GN=TCERG1 PE=1 SV=2	TCERG1	33674.5	36482	24061.5	24783.6	1.1319	1.22627	0.808779	0.833051	1.03001	1.08337
P20226	TATA-box-binding protein OS=Homo sapiens OX=9606 GN=TBP PE=1 SV=2	TBP	3587.55	3915.1	4714.79	5020.23	0.832491	0.908499	1.09407	1.16494	1.06478	1.0913
Q9C040	Tripartite motif-containing protein 2 OS=Homo sapiens OX=9606 GN=TRIM2 PE=1 SV=1	TRIM2	8083.32	7842.97	7656.17		1.0283	0.997729	0.973966			0.970266
Q12893	Transmembrane protein 115 OS=Homo sapiens OX=9606 GN=TMEM115 PE=1 SV=1	TMEM115	9615.68	9830.27	8692.91	12833	0.938759	0.959709	0.848671	1.25286	1.47626	1.02232
P29144	Tripeptidyl-peptidase 2 OS=Homo sapiens OX=9606 GN=TPP2 PE=1 SV=4	TPP2	8735.36	7336.73	15369.1	14965.9	0.752933	0.63238	1.32472	1.28997	0.973766	0.839889
Q93096	Protein tyrosine phosphatase type IVA 1 OS=Homo sapiens OX=9606 GN=PTP4A1 PE=1 SV=2	PTP4A1	4892.73	5969.09	5536.17	5610.37	0.889249	1.08488	1.00619	1.01968	1.0134	1.21999
Q9BSA4	Protein tweety homolog 2 OS=Homo sapiens OX=9606 GN=TTYH2 PE=1 SV=3	TTYH2	3891.67	3898.84	2788.24	2739.81	1.1688	1.17095	0.8374	0.822855	0.982631	1.00184
Q96RL1	BRCA1-A complex subunit RAP80 OS=Homo sapiens OX=9606 GN=UIMC1 PE=1 SV=2	UIMC1	3415.76	3266.87	1565.35	1493.56	1.40255	1.34142	0.642753	0.613275	0.954138	0.956411
Q9Y3A2	Probable U3 small nucleolar RNA-associated protein 11 OS=Homo sapiens OX=9606 GN=UTP11 PE=1 SV=2	UTP11	5314.19	5959.81	5607.66	11916.8	0.738121	0.827796	0.778883	1.6552	2.12509	1.12149
Q9H0D6	5'-3' exoribonuclease 2 OS=Homo sapiens OX=9606 GN=XRN2 PE=1 SV=1	XRN2	54587.2	57359.1	44376.1	43512.7	1.09264	1.14813	0.888254	0.870972	0.980544	1.05078
O15213	WD repeat-containing protein 46 OS=Homo sapiens OX=9606 GN=WDR46 PE=1 SV=3	WDR46	17181.9	17160.4	21139.5	23437.2	0.870863	0.869773	1.07145	1.18791	1.10869	0.998749
Q8TBZ3	WD repeat-containing protein 20 OS=Homo sapiens OX=9606 GN=WDR20 PE=1 SV=2	WDR20	3008.81	3316.82	7099.88		0.672334	0.741161	1.58651			1.10237
Q9H977	WD repeat-containing protein 54 OS=Homo sapiens OX=9606 GN=WDR54 PE=1 SV=1	WDR54	2153.73	1370.34	2270.46	4095.77	0.871047	0.554216	0.918257	1.65648	1.80394	0.636264
Q9C0E2	Exportin-4 OS=Homo sapiens OX=9606 GN=XPO4 PE=1 SV=2	XPO4	1669.61	1726.09	2590.08	1412.98	0.902643	0.933178	1.40028	0.763901	0.545535	1.03383
O75554	WW domain-binding protein 4 OS=Homo sapiens OX=9606 GN=WBP4 PE=1 SV=1	WBP4	6391.61	7854.83	8958.44		0.826327	1.0155	1.15818			1.22893
Q709C8	Vacuolar protein sorting-associated protein 13C OS=Homo sapiens OX=9606 GN=VPS13C PE=1 SV=1	VPS13C	5901.77	5875.16	7005.53	7487.46	0.898635	0.894584	1.0667	1.14008	1.06879	0.995491
Q9BQ24	Zinc finger FYVE domain-containing protein 21 OS=Homo sapiens OX=9606 GN=ZFYVE21 PE=1 SV=1	ZFYVE21	1774.62	1795.03	3572.96	3950.94	0.639875	0.647234	1.2883	1.42459	1.10579	1.0115
Q9HBF4	Zinc finger FYVE domain-containing protein 1 OS=Homo sapiens OX=9606 GN=ZFYVE1 PE=1 SV=1	ZFYVE1	1578.82	3158.59			0.666533	1.33347				2.0006
Q86UD4	Zinc finger protein 329 OS=Homo sapiens OX=9606 GN=ZNF329 PE=1 SV=2	ZNF329	1420.28	1631.47			0.930797	1.0692				1.1487
O76080	AN1-type zinc finger protein 5 OS=Homo sapiens OX=9606 GN=ZFAND5 PE=1 SV=1	ZFAND5	4646.01	4845.88	3734.84		1.05378	1.09911	0.847112			1.04302
Q9BYJ9	YTH domain-containing family protein 1 OS=Homo sapiens OX=9606 GN=YTHDF1 PE=1 SV=1	YTHDF1	5410.28	5720.46	4663.78		1.02762	1.08654	0.885835			1.05733
Q9UBU8	Mortality factor 4-like protein 1 OS=Homo sapiens OX=9606 GN=MORF4L1 PE=1 SV=2	MORF4L1	8149.66	7899.59	5120.27	4659.88	1.26207	1.22335	0.792937	0.72164	0.910085	0.969315
Q9BU76	Multiple myeloma tumor-associated protein 2 OS=Homo sapiens OX=9606 GN=MMTAG2 PE=1 SV=1	MMTAG2	17560.1	17513.5	12847.5	13754.4	1.13887	1.13585	0.833232	0.89205	1.07059	0.997346
Q9UNF0	Protein kinase C and casein kinase substrate in neurons protein 2 OS=Homo sapiens OX=9606 GN=PACSIN2 PE=1 SV=2	PACSIN2	6827.47	5871.8	9289.89	8588.31	0.893137	0.768121	1.21526	1.12348	0.924479	0.860026
Q9BV20	Methylthioribose-1-phosphate isomerase OS=Homo sapiens OX=9606 GN=MRI1 PE=1 SV=1	MRI1	4039.94	3104.97	4275.44	4175.84	1.03614	0.796341	1.09653	1.07099	0.976704	0.768568
Q14CX7	N-alpha-acetyltransferase 25, NatB auxiliary subunit OS=Homo sapiens OX=9606 GN=NAA25 PE=1 SV=1	NAA25	9725.56	9643.26	11367.7	8757.1	0.985026	0.97669	1.15135	0.886938	0.770349	0.991538
Q8N9F0	N-acetylaspartate synthetase OS=Homo sapiens OX=9606 GN=NAT8L PE=1 SV=3	NAT8L	4572.3	5347.12	2610.64	3195.95	1.16299	1.36007	0.664031	0.812908	1.2242	1.16946
Q9H792	Inactive tyrosine-protein kinase PEAK1 OS=Homo sapiens OX=9606 GN=PEAK1 PE=1 SV=4	PEAK1	3346.85	3226.59	3935.66	3853.63	0.932093	0.898601	1.09608	1.07323	0.979157	0.964068
O43920	NADH dehydrogenase [ubiquinone] iron-sulfur protein 5 OS=Homo sapiens OX=9606 GN=NDUFS5 PE=1 SV=3	NDUFS5	21416.5	22017.1	25651.6	24966.9	0.910836	0.936379	1.09095	1.06183	0.973308	1.02804
Q13232	Nucleoside diphosphate kinase 3 OS=Homo sapiens OX=9606 GN=NME3 PE=1 SV=2	NME3	24840.7	25792.6	8271.42	5578.09	1.54092	1.59997	0.513093	0.34602	0.674381	1.03832
Q99946	Proline-rich transmembrane protein 1 OS=Homo sapiens OX=9606 GN=PRRT1 PE=1 SV=2	PRRT1	3132.43	3195.95			0.989963	1.01004				1.02028
Q12980	GATOR complex protein NPRL3 OS=Homo sapiens OX=9606 GN=NPRL3 PE=1 SV=1	NPRL3	2041.76	1743.44			1.07881	0.921188				0.853891
Q96PU9	Outer dense fiber protein 3 OS=Homo sapiens OX=9606 GN=ODF3 PE=1 SV=1	ODF3	1193.55	1434.56	2176.54	2078.63	0.693594	0.833649	1.26483	1.20793	0.955016	1.20193
P36957	Dihydrolipoyllysine-residue succinyltransferase component of 2-oxoglutarate dehydrogenase complex, mitochondrial OS=Homo sapiens OX=9606 GN=DLST PE=1 SV=4	DLST	67216	65839.3	82934.4	90419.2	0.877468	0.859496	1.08266	1.18037	1.09025	0.979518
P08559	Pyruvate dehydrogenase E1 component subunit alpha, somatic form, mitochondrial OS=Homo sapiens OX=9606 GN=PDHA1 PE=1 SV=3	PDHA1	95557.5	84869.4	123929	131151	0.877667	0.7795	1.13825	1.20458	1.05828	0.88815
Q02218	2-oxoglutarate dehydrogenase, mitochondrial OS=Homo sapiens OX=9606 GN=OGDH PE=1 SV=3	OGDH	25313.8	25839.4	24403.9	24032.3	1.01673	1.03784	0.980181	0.965255	0.984773	1.02076
Q9UKG9	Peroxisomal carnitine O-octanoyltransferase OS=Homo sapiens OX=9606 GN=CROT PE=1 SV=2	CROT	1580.05	1436.53	1731.81	1299.1	1.04509	0.950166	1.14547	0.859266	0.75014	0.909167
Q6DKJ4	Nucleoredoxin OS=Homo sapiens OX=9606 GN=NXN PE=1 SV=2	NXN	18393.8	18472.5	4363.41	3753.21	1.63563	1.64262	0.388006	0.333745	0.860155	1.00428
Q9BVK8	Transmembrane protein 147 OS=Homo sapiens OX=9606 GN=TMEM147 PE=1 SV=1	TMEM147	7190	7933.17	9216.91	10189	0.832921	0.919013	1.06773	1.18034	1.10547	1.10336
Q6ZT07	TBC1 domain family member 9 OS=Homo sapiens OX=9606 GN=TBC1D9 PE=2 SV=2	TBC1D9	366.834	510.789			0.835972	1.16403				1.39243
Q9BVW5	TIMELESS-interacting protein OS=Homo sapiens OX=9606 GN=TIPIN PE=1 SV=2	TIPIN	3833.8	3863.89			0.996091	1.00391				1.00785
Q9BRZ2	E3 ubiquitin-protein ligase TRIM56 OS=Homo sapiens OX=9606 GN=TRIM56 PE=1 SV=3	TRIM56	3735.77	3686.16	5319.09	7045.41	0.755219	0.74519	1.0753	1.42429	1.32455	0.98672
P19438	Tumor necrosis factor receptor superfamily member 1A OS=Homo sapiens OX=9606 GN=TNFRSF1A PE=1 SV=1	TNFRSF1A	6772.77	6559.41	25355.4	27556.5	0.408959	0.396075	1.53103	1.66394	1.08681	0.968497
P00750	Tissue-type plasminogen activator OS=Homo sapiens OX=9606 GN=PLAT PE=1 SV=1	PLAT	780.333	721.963			1.03885	0.961146				0.925199
Q9HD45	Transmembrane 9 superfamily member 3 OS=Homo sapiens OX=9606 GN=TM9SF3 PE=1 SV=2	TM9SF3	44864.3	45436.1	50761.1	53168.1	0.923944	0.935719	1.04538	1.09495	1.04742	1.01275
Q8N5M4	Tetratricopeptide repeat protein 9C OS=Homo sapiens OX=9606 GN=TTC9C PE=1 SV=1	TTC9C	6107.4	7097.03	1779.15	5652.36	1.18384	1.37566	0.344864	1.09563	3.177	1.16204
Q712K3	Ubiquitin-conjugating enzyme E2 R2 OS=Homo sapiens OX=9606 GN=UBE2R2 PE=1 SV=1	UBE2R2	5416.49	5053.31	5345.15	5850.7	1.00001	0.932963	0.986843	1.08018	1.09458	0.932949
Q9P275	Ubiquitin carboxyl-terminal hydrolase 36 OS=Homo sapiens OX=9606 GN=USP36 PE=1 SV=4	USP36	2168.81	2167.79	2553.06	2200.5	0.954355	0.953906	1.12344	0.9683	0.861907	0.99953
O43818	U3 small nucleolar RNA-interacting protein 2 OS=Homo sapiens OX=9606 GN=RRP9 PE=1 SV=1	RRP9	19146.1	28309.4	28415.8	27023.7	0.744297	1.10052	1.10465	1.05054	0.95101	1.4786
Q5VYS8	Terminal uridylyltransferase 7 OS=Homo sapiens OX=9606 GN=TUT7 PE=1 SV=1	TUT7	4686.5	4890.64	5719.35	4749.93	0.93513	0.975863	1.14122	0.947786	0.830502	1.04356
O94967	WD repeat-containing protein 47 OS=Homo sapiens OX=9606 GN=WDR47 PE=1 SV=1	WDR47	1446.2	1233.93	821.472		1.23903	1.05717	0.703797			0.853222
Q5SVZ6	Zinc finger MYM-type protein 1 OS=Homo sapiens OX=9606 GN=ZMYM1 PE=1 SV=1	ZMYM1	2019.36	2337.99	3179.92	2761.66	0.784299	0.908052	1.23505	1.0726	0.868468	1.15779
Q8WUA2	Peptidyl-prolyl cis-trans isomerase-like 4 OS=Homo sapiens OX=9606 GN=PPIL4 PE=1 SV=1	PPIL4	14600.3	15786.8	11333.6	12831.3	1.07056	1.15756	0.831031	0.940849	1.13215	1.08127
P51665	26S proteasome non-ATPase regulatory subunit 7 OS=Homo sapiens OX=9606 GN=PSMD7 PE=1 SV=2	PSMD7	66258.9	64178.3	28981.4	22117.3	1.45996	1.41412	0.638582	0.487337	0.763155	0.968599
Q9NXS2	Glutaminyl-peptide cyclotransferase-like protein OS=Homo sapiens OX=9606 GN=QPCTL PE=1 SV=2	QPCTL	32022.2	26051.5	53662.9	52304.9	0.780832	0.635242	1.30852	1.27541	0.974694	0.813545
Q2TAL8	Transcriptional regulator QRICH1 OS=Homo sapiens OX=9606 GN=QRICH1 PE=1 SV=1	QRICH1	10865.6	10369.6	4663.33	5047.44	1.40446	1.34035	0.602771	0.65242	1.08237	0.954351
Q70E73	Ras-associated and pleckstrin homology domains-containing protein 1 OS=Homo sapiens OX=9606 GN=RAPH1 PE=1 SV=3	RAPH1	3528.36	2830.92	2062.02	4188.65	1.11923	0.897996	0.654093	1.32868	2.03133	0.802333
Q96T37	RNA-binding protein 15 OS=Homo sapiens OX=9606 GN=RBM15 PE=1 SV=2	RBM15	17638.8	18138.7	16702.1	20832.3	0.962398	0.989673	0.91129	1.13664	1.24729	1.02834
Q8TC12	Retinol dehydrogenase 11 OS=Homo sapiens OX=9606 GN=RDH11 PE=1 SV=2	RDH11	45666.3	48101	44404.6	41082.3	1.01903	1.07336	0.990874	0.916738	0.925181	1.05332
P51151	Ras-related protein Rab-9A OS=Homo sapiens OX=9606 GN=RAB9A PE=1 SV=1	RAB9A	44923.4	46599	24028.2	15727.9	1.3688	1.41985	0.732129	0.479222	0.65456	1.0373
P83731	60S ribosomal protein L24 OS=Homo sapiens OX=9606 GN=RPL24 PE=1 SV=1	RPL24	61197.1	63071	40857.7	26791.7	1.27549	1.31454	0.851568	0.5584	0.655732	1.03062
P18621	60S ribosomal protein L17 OS=Homo sapiens OX=9606 GN=RPL17 PE=1 SV=3	RPL17	73349.2	85108.6	92142.3	79339.4	0.889244	1.03181	1.11708	0.961866	0.861053	1.16032
P62899	60S ribosomal protein L31 OS=Homo sapiens OX=9606 GN=RPL31 PE=1 SV=1	RPL31	253240	217342	115412	49359.3	1.59433	1.36832	0.7266	0.310752	0.427679	0.858245
Q7L3T8	Probable proline--tRNA ligase, mitochondrial OS=Homo sapiens OX=9606 GN=PARS2 PE=1 SV=1	PARS2	1464.79	1144.08		2851.48	0.804778	0.628575		1.56665		0.781054
Q96BW9	Phosphatidate cytidylyltransferase, mitochondrial OS=Homo sapiens OX=9606 GN=TAMM41 PE=1 SV=2	TAMM41	10667.6	10330.1	13165.7	13160.7	0.901663	0.873137	1.11281	1.11239	0.99962	0.968362
O15455	Toll-like receptor 3 OS=Homo sapiens OX=9606 GN=TLR3 PE=1 SV=1	TLR3	2375.19	1856.42	7643.08	4603.39	0.57657	0.45064	1.85533	1.11746	0.602295	0.781588
Q9Y3C4	EKC/KEOPS complex subunit TPRKB OS=Homo sapiens OX=9606 GN=TPRKB PE=1 SV=1	TPRKB	5525.35	4978.96	6220.17	2998.39	1.1206	1.00978	1.26151	0.608104	0.482043	0.901112
Q9NP84	Tumor necrosis factor receptor superfamily member 12A OS=Homo sapiens OX=9606 GN=TNFRSF12A PE=1 SV=1	TNFRSF12A	2717.44	3618.21	3267.27	2658.04	0.886534	1.1804	1.06591	0.867156	0.813535	1.33148
Q92544	Transmembrane 9 superfamily member 4 OS=Homo sapiens OX=9606 GN=TM9SF4 PE=1 SV=2	TM9SF4	19138.7	20172.8	33136.1	31796	0.734384	0.774064	1.27149	1.22007	0.959558	1.05403
Q5JTV8	Torsin-1A-interacting protein 1 OS=Homo sapiens OX=9606 GN=TOR1AIP1 PE=1 SV=2	TOR1AIP1	41719	37983.4	34301.3	35450.8	1.11657	1.01659	0.91804	0.948805	1.03351	0.910458
Q9Y2S6	Translation machinery-associated protein 7 OS=Homo sapiens OX=9606 GN=TMA7 PE=1 SV=1	TMA7	27245.7	25024.5	16197.6	12615.2	1.34409	1.23451	0.799063	0.622335	0.778831	0.918475
Q5SWH9	Transmembrane protein 69 OS=Homo sapiens OX=9606 GN=TMEM69 PE=1 SV=1	TMEM69	2115.05	2501.79	4385.12	5623.21	0.578468	0.684242	1.19934	1.53795	1.28234	1.18285
P62995	Transformer-2 protein homolog beta OS=Homo sapiens OX=9606 GN=TRA2B PE=1 SV=1	TRA2B	33029	42112.5	30727	32400.3	0.955501	1.21828	0.888906	0.937313	1.05446	1.27502
Q8N2U0	Transmembrane protein 256 OS=Homo sapiens OX=9606 GN=TMEM256 PE=3 SV=1	TMEM256	10546.8	9509.77	9686.72	12771.8	0.992288	0.894719	0.911368	1.20163	1.31849	0.901673
Q96KB5	Lymphokine-activated killer T-cell-originated protein kinase OS=Homo sapiens OX=9606 GN=PBK PE=1 SV=3	PBK	12873.3	12667.8	10054	12093.3	1.07978	1.06255	0.843308	1.01436	1.20283	0.984037
Q96JJ7	Protein disulfide-isomerase TMX3 OS=Homo sapiens OX=9606 GN=TMX3 PE=1 SV=2	TMX3	32798.3	30280.9	21570.4	16099.1	1.30218	1.20223	0.856404	0.639178	0.746351	0.923246
Q96HA7	Tonsoku-like protein OS=Homo sapiens OX=9606 GN=TONSL PE=1 SV=2	TONSL	1898.68	2440.38	4736.18	3735.52	0.592839	0.761978	1.47881	1.16637	0.78872	1.2853
P02787	Serotransferrin OS=Homo sapiens OX=9606 GN=TF PE=1 SV=3	TF	1838.35	42281.3	19270	20314.2	0.0878502	2.02052	0.920866	0.970765	1.05419	22.9996
Q9BTV4	Transmembrane protein 43 OS=Homo sapiens OX=9606 GN=TMEM43 PE=1 SV=1	TMEM43	62092.3	62062.9	38661.4	37126.4	1.2422	1.24161	0.773448	0.74274	0.960296	0.999527
Q8NG11	Tetraspanin-14 OS=Homo sapiens OX=9606 GN=TSPAN14 PE=1 SV=1	TSPAN14		921.756	5032.65	3899.23		0.280634	1.53222	1.18714	0.774787
Q9Y5T5	Ubiquitin carboxyl-terminal hydrolase 16 OS=Homo sapiens OX=9606 GN=USP16 PE=1 SV=1	USP16	3773.75	4228.27	2785.57		1.04947	1.17587	0.77466			1.12044
Q9Y385	Ubiquitin-conjugating enzyme E2 J1 OS=Homo sapiens OX=9606 GN=UBE2J1 PE=1 SV=2	UBE2J1	5073.61	5751.04	2259.96	2385.11	1.31188	1.48704	0.584357	0.616717	1.05538	1.13352
Q13564	NEDD8-activating enzyme E1 regulatory subunit OS=Homo sapiens OX=9606 GN=NAE1 PE=1 SV=1	NAE1	34591	32791.9	28812	28646.6	1.10832	1.05067	0.923155	0.917855	0.994259	0.947989
O14907	Tax1-binding protein 3 OS=Homo sapiens OX=9606 GN=TAX1BP3 PE=1 SV=2	TAX1BP3	17738.9	15812.9	16245.5	13000.3	1.12991	1.00723	1.03478	0.828076	0.80024	0.891425
O75362	Zinc finger protein 217 OS=Homo sapiens OX=9606 GN=ZNF217 PE=1 SV=1	ZNF217	3810.33	3713.35	4750.28	5309.33	0.866807	0.844745	1.08064	1.20781	1.11769	0.974548
Q9H8U3	AN1-type zinc finger protein 3 OS=Homo sapiens OX=9606 GN=ZFAND3 PE=1 SV=1	ZFAND3	3564.86	3641.32			0.98939	1.01061				1.02145
Q9H4B0	Probable tRNA N6-adenosine threonylcarbamoyltransferase, mitochondrial OS=Homo sapiens OX=9606 GN=OSGEPL1 PE=2 SV=2	OSGEPL1	7295.39	7135.87	6326.75	4818.94	1.14093	1.11598	0.989446	0.753638	0.761677	0.978134
Q8NFH4	Nucleoporin Nup37 OS=Homo sapiens OX=9606 GN=NUP37 PE=1 SV=1	NUP37	25990.7	25885	25233.3	26121.1	1.0071	1.003	0.97775	1.01215	1.03518	0.995933
Q9Y5N6	Origin recognition complex subunit 6 OS=Homo sapiens OX=9606 GN=ORC6 PE=1 SV=1	ORC6	1476.75	2304.02	1643.85	2412.09	0.75376	1.17601	0.839051	1.23117	1.46734	1.5602
Q8N1F7	Nuclear pore complex protein Nup93 OS=Homo sapiens OX=9606 GN=NUP93 PE=1 SV=2	NUP93	80450.5	74932.8	76238.5	76397.4	1.04475	0.973093	0.990049	0.992112	1.00208	0.931415
Q6ZW49	PAX-interacting protein 1 OS=Homo sapiens OX=9606 GN=PAXIP1 PE=1 SV=2	PAXIP1	2548.06	2936.02	1970.12	1941.9	1.08473	1.24989	0.838697	0.826683	0.985676	1.15226
P10619	Lysosomal protective protein OS=Homo sapiens OX=9606 GN=CTSA PE=1 SV=2	CTSA	21041.4	18955.2	11997.2	12337.3	1.30832	1.1786	0.745966	0.767113	1.02835	0.900853
Q9UKL0	REST corepressor 1 OS=Homo sapiens OX=9606 GN=RCOR1 PE=1 SV=2	RCOR1	13011.4	14279.5	12619.4	13170.5	0.980498	1.07606	0.950958	0.992487	1.04367	1.09746
P18124	60S ribosomal protein L7 OS=Homo sapiens OX=9606 GN=RPL7 PE=1 SV=1	RPL7	76033.9	73836.9	176424	149955	0.638605	0.620153	1.48178	1.25947	0.849969	0.971105
P05388	60S acidic ribosomal protein P0 OS=Homo sapiens OX=9606 GN=RPLP0 PE=1 SV=1	RPLP0	156555	141997	126608	105243	1.18065	1.07086	0.954806	0.793683	0.831251	0.90701
A8MWL7	Transmembrane protein 14DP OS=Homo sapiens OX=9606 GN=TMEM14DP PE=5 SV=2	TMEM14DP	1034.4	1024.71			1.00471	0.995294				0.990632
Q6NUQ4	Transmembrane protein 214 OS=Homo sapiens OX=9606 GN=TMEM214 PE=1 SV=2	TMEM214	12477.8	13743.4	12081.8	12770.8	0.977237	1.07636	0.946223	1.00018	1.05703	1.10143
Q13049	E3 ubiquitin-protein ligase TRIM32 OS=Homo sapiens OX=9606 GN=TRIM32 PE=1 SV=2	TRIM32	3577.23	3992.84	10015.9	10186.2	0.515225	0.575085	1.44258	1.46711	1.017	1.11618
O60507	Protein-tyrosine sulfotransferase 1 OS=Homo sapiens OX=9606 GN=TPST1 PE=1 SV=1	TPST1	338.901	308.662	1251.39	1020.91	0.46427	0.422844	1.71431	1.39857	0.815821	0.910773
O43715	TP53-regulated inhibitor of apoptosis 1 OS=Homo sapiens OX=9606 GN=TRIAP1 PE=1 SV=1	TRIAP1	9923.63	13499.2	4849.8	5849.03	1.16332	1.58248	0.56853	0.685668	1.20604	1.36031
Q9NS68	Tumor necrosis factor receptor superfamily member 19 OS=Homo sapiens OX=9606 GN=TNFRSF19 PE=1 SV=1	TNFRSF19	15891.7	15294.7			1.01914	0.980857				0.962433
Q8NE00	Transmembrane protein 104 OS=Homo sapiens OX=9606 GN=TMEM104 PE=1 SV=2	TMEM104	2351.87	2582.86			0.953191	1.04681				1.09822
O14763	Tumor necrosis factor receptor superfamily member 10B OS=Homo sapiens OX=9606 GN=TNFRSF10B PE=1 SV=2	TNFRSF10B	42310.4	38685	56191.9	74186.1	0.800676	0.732069	1.06337	1.40389	1.32023	0.914314
Q9NS69	Mitochondrial import receptor subunit TOM22 homolog OS=Homo sapiens OX=9606 GN=TOMM22 PE=1 SV=3	TOMM22	50269.6	53513.4	22005	12847.6	1.45041	1.544	0.634902	0.370687	0.583849	1.06453
O43399	Tumor protein D54 OS=Homo sapiens OX=9606 GN=TPD52L2 PE=1 SV=2	TPD52L2	54904	52492.5	39819.4	28919.7	1.24686	1.19209	0.90429	0.65676	0.726272	0.956078
Q8WUH6	Transmembrane protein 263 OS=Homo sapiens OX=9606 GN=TMEM263 PE=1 SV=1	TMEM263	10127.7	11089.1	10684.7	9310.63	0.982982	1.07629	1.03704	0.903679	0.871398	1.09493
Q92547	DNA topoisomerase 2-binding protein 1 OS=Homo sapiens OX=9606 GN=TOPBP1 PE=1 SV=3	TOPBP1	5918.18	6441.63	10226.8	16220.9	0.610004	0.663957	1.05411	1.67193	1.58612	1.08845
Q9Y320	Thioredoxin-related transmembrane protein 2 OS=Homo sapiens OX=9606 GN=TMX2 PE=1 SV=1	TMX2	16781.7	18662.1	17668.9	19198.6	0.928303	1.03232	0.97738	1.062	1.08658	1.11205
Q5JU69	Torsin-2A OS=Homo sapiens OX=9606 GN=TOR2A PE=2 SV=1	TOR2A	5963.61	5886.5	2635.4	2740.2	1.38482	1.36691	0.611969	0.636305	1.03977	0.98707
Q96DA6	Mitochondrial import inner membrane translocase subunit TIM14 OS=Homo sapiens OX=9606 GN=DNAJC19 PE=1 SV=3	DNAJC19	17787	18117.9	21756.5	30521.4	0.806824	0.821834	0.986882	1.38446	1.40286	1.0186
Q6P3X3	Tetratricopeptide repeat protein 27 OS=Homo sapiens OX=9606 GN=TTC27 PE=1 SV=1	TTC27	3867.67	3859.98	3909.72	4149.02	0.980001	0.978053	0.990656	1.05129	1.06121	0.998012
Q9Y5K5	Ubiquitin carboxyl-terminal hydrolase isozyme L5 OS=Homo sapiens OX=9606 GN=UCHL5 PE=1 SV=3	UCHL5	26794.5	26931.8	14053.7	10332.6	1.3721	1.37913	0.719664	0.529113	0.735223	1.00512
P29597	Non-receptor tyrosine-protein kinase TYK2 OS=Homo sapiens OX=9606 GN=TYK2 PE=1 SV=3	TYK2	2210.58	2122.94	5205.77	4289.08	0.639433	0.614082	1.50582	1.24066	0.823909	0.960354
Q9Y277	Voltage-dependent anion-selective channel protein 3 OS=Homo sapiens OX=9606 GN=VDAC3 PE=1 SV=1	VDAC3	84256.8	84046.8	91766.4	90193.2	0.962211	0.959813	1.04797	1.03	0.982856	0.997508
Q5T9L3	Protein wntless homolog OS=Homo sapiens OX=9606 GN=WLS PE=1 SV=2	WLS			9487.32	10747			0.937745	1.06225	1.13278
O75152	Zinc finger CCCH domain-containing protein 11A OS=Homo sapiens OX=9606 GN=ZC3H11A PE=1 SV=3	ZC3H11A	12039.3	12384	10755.5	11314.6	1.03579	1.06544	0.925336	0.973437	1.05198	1.02863
P62277	40S ribosomal protein S13 OS=Homo sapiens OX=9606 GN=RPS13 PE=1 SV=2	RPS13	156563	167137	141483	115029	1.07935	1.15225	0.975388	0.793014	0.813023	1.06754
P62244	40S ribosomal protein S15a OS=Homo sapiens OX=9606 GN=RPS15A PE=1 SV=2	RPS15A	121165	152756	98825.6	91491.6	1.04399	1.31619	0.851508	0.788316	0.925788	1.26073
Q9UQ90	Paraplegin OS=Homo sapiens OX=9606 GN=SPG7 PE=1 SV=2	SPG7	5444.55	5639.87	10680.3	10419.5	0.676673	0.700948	1.3274	1.29498	0.975581	1.03587
O60701	UDP-glucose 6-dehydrogenase OS=Homo sapiens OX=9606 GN=UGDH PE=1 SV=1	UGDH	16439.2	15890.1	11784.6	14901.1	1.11424	1.07702	0.798753	1.00999	1.26446	0.966598
P07814	Bifunctional glutamate/proline--tRNA ligase OS=Homo sapiens OX=9606 GN=EPRS1 PE=1 SV=5	EPRS1	39045.3	38614	37195.3	35388.2	1.03953	1.02804	0.990272	0.94216	0.951416	0.988954
A2VDJ0	Transmembrane protein 131-like OS=Homo sapiens OX=9606 GN=TMEM131L PE=1 SV=2	TMEM131L	6782.66	8169.86	12736	16593	0.612685	0.737993	1.15046	1.49886	1.30284	1.20452
Q13509	Tubulin beta-3 chain OS=Homo sapiens OX=9606 GN=TUBB3 PE=1 SV=2	TUBB3	195764	187623	193500	136784	1.09722	1.05159	1.08453	0.76665	0.706894	0.958414
A6NHL2	Tubulin alpha chain-like 3 OS=Homo sapiens OX=9606 GN=TUBAL3 PE=1 SV=2	TUBAL3	26486.3	24540.1	60804.6	54399.9	0.637338	0.590506	1.46314	1.30902	0.894668	0.926521
P10636	Microtubule-associated protein tau OS=Homo sapiens OX=9606 GN=MAPT PE=1 SV=5	MAPT	477.35	1085.07			0.611039	1.38896				2.27311
Q12788	Transducin beta-like protein 3 OS=Homo sapiens OX=9606 GN=TBL3 PE=1 SV=2	TBL3	22916.3	25299.5	26240.4	29494.1	0.881818	0.973523	1.00973	1.13493	1.124	1.104
Q6UW68	Transmembrane protein 205 OS=Homo sapiens OX=9606 GN=TMEM205 PE=1 SV=1	TMEM205	45061.1	42293	53445.1	54973.5	0.920682	0.864125	1.09198	1.12321	1.0286	0.93857
Q92994	Transcription factor IIIB 90 kDa subunit OS=Homo sapiens OX=9606 GN=BRF1 PE=1 SV=1	BRF1	887.17	1284.84			0.816912	1.18309				1.44825
Q99805	Transmembrane 9 superfamily member 2 OS=Homo sapiens OX=9606 GN=TM9SF2 PE=1 SV=1	TM9SF2	25884.2	28310.6	73082.1	77938	0.504529	0.551823	1.4245	1.51915	1.06644	1.09374
Q13641	Trophoblast glycoprotein OS=Homo sapiens OX=9606 GN=TPBG PE=1 SV=1	TPBG	34861.2	36140.5	26922.2	34153.1	1.05578	1.09453	0.815349	1.03434	1.26859	1.0367
Q9BUB7	Transmembrane protein 70, mitochondrial OS=Homo sapiens OX=9606 GN=TMEM70 PE=1 SV=2	TMEM70	43199.5	41208.4	34311.7	30888.3	1.15501	1.10177	0.917377	0.825847	0.900226	0.953909
A5PLN9	Trafficking protein particle complex subunit 13 OS=Homo sapiens OX=9606 GN=TRAPPC13 PE=1 SV=2	TRAPPC13	1029.36	1202.91			0.922254	1.07775				1.1686
Q8WZ42	Titin OS=Homo sapiens OX=9606 GN=TTN PE=1 SV=4	TTN	19820.4	20885.3	51617.1	34684.6	0.624228	0.657766	1.62564	1.09236	0.671959	1.05373
Q9NYL9	Tropomodulin-3 OS=Homo sapiens OX=9606 GN=TMOD3 PE=1 SV=1	TMOD3	7496.45	7619.53	10187.1	9056.23	0.872713	0.887041	1.18595	1.0543	0.88899	1.01642
O94826	Mitochondrial import receptor subunit TOM70 OS=Homo sapiens OX=9606 GN=TOMM70 PE=1 SV=1	TOMM70	38300.9	38462.8	31399.3	36887.1	1.05621	1.06068	0.865888	1.01722	1.17477	1.00423
Q71RG4	Transmembrane and ubiquitin-like domain-containing protein 2 OS=Homo sapiens OX=9606 GN=TMUB2 PE=1 SV=2	TMUB2	2324.83	1651.06			1.16946	0.830536				0.710185
Q0VDI3	Transmembrane protein 267 OS=Homo sapiens OX=9606 GN=TMEM267 PE=1 SV=1	TMEM267	701.776	871.962			0.891859	1.10814				1.24251
Q8WWH5	Probable tRNA pseudouridine synthase 1 OS=Homo sapiens OX=9606 GN=TRUB1 PE=1 SV=1	TRUB1	7071.61	7157	10639	11430.1	0.77929	0.7887	1.17242	1.25959	1.07436	1.01208
O95900	Mitochondrial mRNA pseudouridine synthase TRUB2 OS=Homo sapiens OX=9606 GN=TRUB2 PE=1 SV=1	TRUB2	4278.09	4650.23	4730.9	4600.89	0.937144	1.01866	1.03634	1.00786	0.972519	1.08699
Q9Y606	tRNA pseudouridine synthase A OS=Homo sapiens OX=9606 GN=PUS1 PE=1 SV=3	PUS1	16739.3	17126.9	18213.1	20825.8	0.918416	0.939682	0.999277	1.14263	1.14345	1.02316
Q92574	Hamartin OS=Homo sapiens OX=9606 GN=TSC1 PE=1 SV=2	TSC1	2662.15	2037.94	1188.45		1.35627	1.03826	0.605473			0.765524
Q13454	Tumor suppressor candidate 3 OS=Homo sapiens OX=9606 GN=TUSC3 PE=1 SV=1	TUSC3	17846.4	19854.2	18540.9	19965.3	0.936735	1.04212	0.973189	1.04795	1.07682	1.1125
P21281	V-type proton ATPase subunit B, brain isoform OS=Homo sapiens OX=9606 GN=ATP6V1B2 PE=1 SV=3	ATP6V1B2	35977.8	33512.1	52192.4	48946.8	0.843415	0.785613	1.22353	1.14744	0.937815	0.931466
Q9UBK9	Protein UXT OS=Homo sapiens OX=9606 GN=UXT PE=1 SV=1	UXT	3341.12	4143.71			0.892771	1.10723				1.24022
Q8TED0	U3 small nucleolar RNA-associated protein 15 homolog OS=Homo sapiens OX=9606 GN=UTP15 PE=1 SV=3	UTP15	19937.7	19675.7	14396.5	15388.7	1.14917	1.13407	0.829786	0.886975	1.06892	0.986859
Q641Q2	WASH complex subunit 2A OS=Homo sapiens OX=9606 GN=WASHC2A PE=1 SV=3	WASHC2A	4213.37	4582.41	3392.02	2812.01	1.12358	1.22199	0.90455	0.749879	0.829007	1.08759
P02774	Vitamin D-binding protein OS=Homo sapiens OX=9606 GN=GC PE=1 SV=2	GC	2769.68	3687.07	10513.8	8318.62	0.438082	0.583186	1.66297	1.31576	0.79121	1.33123
Q6PJT7	Zinc finger CCCH domain-containing protein 14 OS=Homo sapiens OX=9606 GN=ZC3H14 PE=1 SV=1	ZC3H14	22497.9	21957.6	16435.6	16819.2	1.15804	1.13023	0.845993	0.865739	1.02334	0.975984
P23025	DNA repair protein complementing XP-A cells OS=Homo sapiens OX=9606 GN=XPA PE=1 SV=1	XPA	4482.4	3273.13			1.15592	0.844076				0.730218
Q9HAV4	Exportin-5 OS=Homo sapiens OX=9606 GN=XPO5 PE=1 SV=1	XPO5	21876.5	22900.5	15871	18103.7	1.11116	1.16317	0.806129	0.919533	1.14068	1.04681
Q6FIF0	AN1-type zinc finger protein 6 OS=Homo sapiens OX=9606 GN=ZFAND6 PE=1 SV=2	ZFAND6	6691.25	7174.96	4664.13	3019.17	1.24202	1.33181	0.865751	0.560416	0.647317	1.07229
Q9H4Z2	Zinc finger protein 335 OS=Homo sapiens OX=9606 GN=ZNF335 PE=1 SV=1	ZNF335	1487.55	1722.76			0.926733	1.07327				1.15812
Q8TBK6	Zinc finger CCHC domain-containing protein 10 OS=Homo sapiens OX=9606 GN=ZCCHC10 PE=1 SV=1	ZCCHC10	3495.09	2544.51	1540.52		1.38326	1.00705	0.609695			0.728024
Q8ND82	Zinc finger protein 280C OS=Homo sapiens OX=9606 GN=ZNF280C PE=1 SV=1	ZNF280C	22659.8	21412.4	17055.9	22213.8	1.08756	1.02769	0.818599	1.06615	1.30241	0.944951
Q86U90	YrdC domain-containing protein, mitochondrial OS=Homo sapiens OX=9606 GN=YRDC PE=1 SV=1	YRDC	9299.05	9607.21	7594.35	7425.3	1.0964	1.13273	0.895404	0.875472	0.97774	1.03314
Q96GR4	Palmitoyltransferase ZDHHC12 OS=Homo sapiens OX=9606 GN=ZDHHC12 PE=2 SV=2	ZDHHC12	7088.63	7278.17	17392.8	18762.2	0.561233	0.57624	1.37705	1.48547	1.07873	1.02674
Q9GZS3	WD repeat-containing protein 61 OS=Homo sapiens OX=9606 GN=WDR61 PE=1 SV=1	WDR61	15952	17312	9528.17	11095.8	1.18409	1.28504	0.707258	0.82362	1.16453	1.08526
P67809	Y-box-binding protein 1 OS=Homo sapiens OX=9606 GN=YBX1 PE=1 SV=3	YBX1	150966	171485	159072	153958	0.950247	1.0794	1.00127	0.96908	0.967851	1.13592
P16989	Y-box-binding protein 3 OS=Homo sapiens OX=9606 GN=YBX3 PE=1 SV=4	YBX3	49522.5	47538.9	37726.6	33716.4	1.17558	1.12849	0.895564	0.800368	0.893704	0.959945
Q8NB15	Zinc finger protein 511 OS=Homo sapiens OX=9606 GN=ZNF511 PE=1 SV=2	ZNF511	2153.4	2626.85			0.900957	1.09904				1.21986
Q86UK7	E3 ubiquitin-protein ligase ZNF598 OS=Homo sapiens OX=9606 GN=ZNF598 PE=1 SV=1	ZNF598	15762.5	16385.4	12159.2	11593.3	1.1279	1.17247	0.870062	0.829568	0.953459	1.03952
Q9C0D3	Protein zyg-11 homolog B OS=Homo sapiens OX=9606 GN=ZYG11B PE=1 SV=2	ZYG11B	1359.87	839.271			1.23673	0.763272				0.61717
P63220	40S ribosomal protein S21 OS=Homo sapiens OX=9606 GN=RPS21 PE=1 SV=1	RPS21	102168	104568	49767	36218.6	1.39611	1.42891	0.680059	0.494922	0.727763	1.02349
Q96IZ7	Serine/Arginine-related protein 53 OS=Homo sapiens OX=9606 GN=RSRC1 PE=1 SV=1	RSRC1	4225.27	5444.52	5279.77	4791.03	0.856159	1.10321	1.06983	0.970798	0.907432	1.28856
P51398	28S ribosomal protein S29, mitochondrial OS=Homo sapiens OX=9606 GN=DAP3 PE=1 SV=1	DAP3	56134.9	59502	31247.1	46136.8	1.16329	1.23307	0.647539	0.9561	1.47651	1.05998
Q96GQ5	RUS family member 1 OS=Homo sapiens OX=9606 GN=RUSF1 PE=1 SV=2	RUSF1	6786.91	6992.35	5017.76		1.08319	1.11598	0.800833			1.03027
Q9Y2Q9	28S ribosomal protein S28, mitochondrial OS=Homo sapiens OX=9606 GN=MRPS28 PE=1 SV=1	MRPS28	17324.8	18868.5	20591.9	24393	0.853668	0.929732	1.01465	1.20195	1.18459	1.0891
Q6NW29	RWD domain-containing protein 4 OS=Homo sapiens OX=9606 GN=RWDD4 PE=1 SV=3	RWDD4	5111.44	4263.35	5732.6	3092.98	1.12337	0.936981	1.25989	0.679762	0.539542	0.83408
Q9BZR6	Reticulon-4 receptor OS=Homo sapiens OX=9606 GN=RTN4R PE=1 SV=1	RTN4R	1978.12	2171.73	13842.8	10755.2	0.275237	0.302176	1.9261	1.49649	0.776953	1.09788
Q9Y399	28S ribosomal protein S2, mitochondrial OS=Homo sapiens OX=9606 GN=MRPS2 PE=1 SV=1	MRPS2	23166.3	21491	3828.23	2952.55	1.80149	1.67121	0.297696	0.2296	0.771257	0.927684
Q9NVS2	39S ribosomal protein S18a, mitochondrial OS=Homo sapiens OX=9606 GN=MRPS18A PE=1 SV=1	MRPS18A	38195.6	41197.3	47847.4	53204	0.846701	0.913241	1.06066	1.1794	1.11195	1.07859
Q5VWQ0	Lysine-specific demethylase 9 OS=Homo sapiens OX=9606 GN=RSBN1 PE=1 SV=2	RSBN1	3070.67	2703.92	6026.63	5187.37	0.722996	0.636644	1.41898	1.22138	0.860741	0.880564
Q3KQZ1	Solute carrier family 25 member 35 OS=Homo sapiens OX=9606 GN=SLC25A35 PE=1 SV=1	SLC25A35	7536.39	6722.18	7076.03	6788.08	1.07193	0.956122	1.00645	0.965495	0.959306	0.891963
Q8N1F8	Serine/threonine-protein kinase 11-interacting protein OS=Homo sapiens OX=9606 GN=STK11IP PE=1 SV=4	STK11IP	11005	9893.21	9817	10792.1	1.06054	0.953394	0.94605	1.04002	1.09933	0.898974
Q9UP95	Solute carrier family 12 member 4 OS=Homo sapiens OX=9606 GN=SLC12A4 PE=1 SV=2	SLC12A4	12427.2	11285.6	10190.4	11442.6	1.09622	0.995514	0.898906	1.00936	1.12288	0.908137
Q86W42	THO complex subunit 6 homolog OS=Homo sapiens OX=9606 GN=THOC6 PE=1 SV=1	THOC6	12902.9	12965.2	12127.4	11174	1.04967	1.05474	0.986579	0.909019	0.921385	1.00483
Q96KG9	N-terminal kinase-like protein OS=Homo sapiens OX=9606 GN=SCYL1 PE=1 SV=1	SCYL1	16915.3	19746.8	26616.3	25959.9	0.758208	0.885127	1.19304	1.16362	0.975338	1.16739
P35499	Sodium channel protein type 4 subunit alpha OS=Homo sapiens OX=9606 GN=SCN4A PE=1 SV=4	SCN4A		4949.02				1
P48643	T-complex protein 1 subunit epsilon OS=Homo sapiens OX=9606 GN=CCT5 PE=1 SV=1	CCT5	78740.6	79975.9	72008.9	63727.3	1.06965	1.08643	0.978207	0.865705	0.884992	1.01569
Q70HW3	S-adenosylmethionine mitochondrial carrier protein OS=Homo sapiens OX=9606 GN=SLC25A26 PE=1 SV=2	SLC25A26	988.698	1429.98		2831.24	0.564979	0.817144		1.61788		1.44633
Q8WTV0	Scavenger receptor class B member 1 OS=Homo sapiens OX=9606 GN=SCARB1 PE=1 SV=1	SCARB1	55973.1	52256.3	69589.9	71555.1	0.897816	0.838198	1.11623	1.14775	1.02824	0.933597
Q8N357	Solute carrier family 35 member F6 OS=Homo sapiens OX=9606 GN=SLC35F6 PE=1 SV=1	SLC35F6	7481.93	3945.76	7822.83	8257.29	1.08797	0.573766	1.13754	1.20072	1.05554	0.527372
P50443	Sulfate transporter OS=Homo sapiens OX=9606 GN=SLC26A2 PE=1 SV=2	SLC26A2	4019.17	4738.71	3892.48	3360.42	1.00412	1.18388	0.972465	0.839539	0.863311	1.17903
Q5T011	KICSTOR complex protein SZT2 OS=Homo sapiens OX=9606 GN=SZT2 PE=1 SV=3	SZT2	1647.02	1605.88			1.01265	0.987353				0.975022
Q13885	Tubulin beta-2A chain OS=Homo sapiens OX=9606 GN=TUBB2A PE=1 SV=1	TUBB2A	12007.5	11842.9	5404.38	3956.24	1.44621	1.42638	0.650914	0.476497	0.732043	0.986292
O75347	Tubulin-specific chaperone A OS=Homo sapiens OX=9606 GN=TBCA PE=1 SV=3	TBCA	26839.6	30535.8	21821.5	15937.2	1.1285	1.28391	0.917505	0.670094	0.730344	1.13771
Q9BZK7	F-box-like/WD repeat-containing protein TBL1XR1 OS=Homo sapiens OX=9606 GN=TBL1XR1 PE=1 SV=1	TBL1XR1	14851.5	14989.3	16425.3	14596.8	0.976063	0.985119	1.0795	0.959323	0.888678	1.00928
O95379	Tumor necrosis factor alpha-induced protein 8 OS=Homo sapiens OX=9606 GN=TNFAIP8 PE=1 SV=1	TNFAIP8	678.625	1019.08			0.799462	1.20054				1.50168
Q9NVG8	TBC1 domain family member 13 OS=Homo sapiens OX=9606 GN=TBC1D13 PE=1 SV=3	TBC1D13	4279.85	3536.48	3487.22		1.13589	0.938594	0.92552			0.826309
Q86TI0	TBC1 domain family member 1 OS=Homo sapiens OX=9606 GN=TBC1D1 PE=1 SV=2	TBC1D1	2555.69	1905.25			1.14581	0.854192				0.745493
Q8WV44	E3 ubiquitin-protein ligase TRIM41 OS=Homo sapiens OX=9606 GN=TRIM41 PE=1 SV=3	TRIM41	1870.31	2404.09			0.875122	1.12488				1.2854
Q9C037	E3 ubiquitin-protein ligase TRIM4 OS=Homo sapiens OX=9606 GN=TRIM4 PE=1 SV=2	TRIM4	3564.19	3548.89	3150.56	3683.36	1.02221	1.01782	0.903581	1.05639	1.16911	0.995707
P57088	Transmembrane protein 33 OS=Homo sapiens OX=9606 GN=TMEM33 PE=1 SV=2	TMEM33	82548.9	84116	88745.9	87019.8	0.96427	0.982576	1.03666	1.0165	0.98055	1.01898
Q99614	Tetratricopeptide repeat protein 1 OS=Homo sapiens OX=9606 GN=TTC1 PE=1 SV=1	TTC1	23158.4	19811.1	18175.9	18510.8	1.16292	0.99483	0.912717	0.929535	1.01843	0.855461
P51784	Ubiquitin carboxyl-terminal hydrolase 11 OS=Homo sapiens OX=9606 GN=USP11 PE=1 SV=3	USP11	12289.3	11386.2	21428.1	23309.7	0.718533	0.66573	1.25286	1.36288	1.08781	0.926513
Q9NYU1	UDP-glucose:glycoprotein glucosyltransferase 2 OS=Homo sapiens OX=9606 GN=UGGT2 PE=1 SV=4	UGGT2	1920.2	1886.77	2186.05		0.961218	0.944484	1.0943			0.98259
Q9BZF9	Uveal autoantigen with coiled-coil domains and ankyrin repeats OS=Homo sapiens OX=9606 GN=UACA PE=1 SV=2	UACA	3949.56	4091.65	7203.66	6848.96	0.715052	0.740777	1.30419	1.23998	0.950761	1.03598
P47985	Cytochrome b-c1 complex subunit Rieske, mitochondrial OS=Homo sapiens OX=9606 GN=UQCRFS1 PE=1 SV=2	UQCRFS1	61686.8	57762.9	78782.3	80612.3	0.884892	0.828604	1.13013	1.15638	1.02323	0.93639
Q13404	Ubiquitin-conjugating enzyme E2 variant 1 OS=Homo sapiens OX=9606 GN=UBE2V1 PE=1 SV=2	UBE2V1	84884	80884.3	91758	73465.3	1.02581	0.977479	1.10889	0.887821	0.800642	0.95288
Q04323	UBX domain-containing protein 1 OS=Homo sapiens OX=9606 GN=UBXN1 PE=1 SV=2	UBXN1	29793.4	29091.9	26469.3	27304.6	1.05782	1.03292	0.939801	0.969458	1.03156	0.976455
P38435	Vitamin K-dependent gamma-carboxylase OS=Homo sapiens OX=9606 GN=GGCX PE=1 SV=2	GGCX	6537.53	6682.14	7006.2	6530.17	0.977354	0.998973	1.04742	0.976254	0.932056	1.02212
Q96AX1	Vacuolar protein sorting-associated protein 33A OS=Homo sapiens OX=9606 GN=VPS33A PE=1 SV=1	VPS33A	20305.5	18379.1	25754.9	23654	0.921998	0.834527	1.16943	1.07404	0.918427	0.905129
Q96KR1	Zinc finger RNA-binding protein OS=Homo sapiens OX=9606 GN=ZFR PE=1 SV=2	ZFR	18229.6	18872.2	13665.6	13036.8	1.14285	1.18313	0.856721	0.8173	0.953987	1.03525
Q9ULJ6	Zinc finger MIZ domain-containing protein 1 OS=Homo sapiens OX=9606 GN=ZMIZ1 PE=1 SV=3	ZMIZ1	10058.7	8746.69	5246.94	6409.73	1.32082	1.14854	0.68898	0.841667	1.22161	0.869565
Q7Z2W4	Zinc finger CCCH-type antiviral protein 1 OS=Homo sapiens OX=9606 GN=ZC3HAV1 PE=1 SV=3	ZC3HAV1	15028	13672.8	14187.9	13736.7	1.06157	0.965842	1.00223	0.970356	0.968198	0.909822
Q9BXS9	Solute carrier family 26 member 6 OS=Homo sapiens OX=9606 GN=SLC26A6 PE=1 SV=1	SLC26A6	6065	7358.48	8687.18	9477.49	0.76801	0.931803	1.10006	1.20013	1.09097	1.21327
Q8NBT2	Kinetochore protein Spc24 OS=Homo sapiens OX=9606 GN=SPC24 PE=1 SV=2	SPC24	2727.28	2310.26	2022.47	5246.95	0.886419	0.750879	0.657342	1.70536	2.59433	0.847093
Q8WVK2	U4/U6.U5 small nuclear ribonucleoprotein 27 kDa protein OS=Homo sapiens OX=9606 GN=SNRNP27 PE=1 SV=1	SNRNP27	5202.4	6663.6		1140.12	1.19999	1.53703		0.262981		1.28087
Q9NXA8	NAD-dependent protein deacylase sirtuin-5, mitochondrial OS=Homo sapiens OX=9606 GN=SIRT5 PE=1 SV=2	SIRT5	5511.67	4561.92	4178.21	4048.18	1.20474	0.997142	0.913271	0.884849	0.968879	0.827684
P38935	DNA-binding protein SMUBP-2 OS=Homo sapiens OX=9606 GN=IGHMBP2 PE=1 SV=3	IGHMBP2	3521.65	3130.87	3104.69	2738.93	1.12728	1.00219	0.993808	0.876728	0.882191	0.889035
Q9H4L7	SWI/SNF-related matrix-associated actin-dependent regulator of chromatin subfamily A containing DEAD/H box 1 OS=Homo sapiens OX=9606 GN=SMARCAD1 PE=1 SV=2	SMARCAD1	10542.5	10470.8	6755.42	6080.11	1.24583	1.23736	0.798305	0.718502	0.900034	0.993199
O75368	SH3 domain-binding glutamic acid-rich-like protein OS=Homo sapiens OX=9606 GN=SH3BGRL PE=1 SV=1	SH3BGRL	14099	14006.2	17526.1	14595.9	0.936388	0.930224	1.164	0.969389	0.832809	0.993418
Q8WU79	Stromal membrane-associated protein 2 OS=Homo sapiens OX=9606 GN=SMAP2 PE=1 SV=1	SMAP2	3128.75	3242.84	2866.81		1.016	1.05305	0.930944			1.03647
Q8N0X7	Spartin OS=Homo sapiens OX=9606 GN=SPART PE=1 SV=1	SPART		1501.8	6955.66	5473.04		0.32342	1.49793	1.17865	0.786847
Q8TEV9	Guanine nucleotide exchange protein SMCR8 OS=Homo sapiens OX=9606 GN=SMCR8 PE=1 SV=2	SMCR8	2689.95	2869.32	3922.53		0.851088	0.90784	1.24107			1.06668
O60264	SWI/SNF-related matrix-associated actin-dependent regulator of chromatin subfamily A member 5 OS=Homo sapiens OX=9606 GN=SMARCA5 PE=1 SV=1	SMARCA5	57836.6	62170.4	44253.9	46890.2	1.09564	1.17774	0.838336	0.888278	1.05957	1.07493
Q96ES7	SAGA-associated factor 29 OS=Homo sapiens OX=9606 GN=SGF29 PE=1 SV=1	SGF29	2498.97	3136.81	2680.7	1006.84	1.07214	1.34579	1.15011	0.431966	0.375588	1.25524
O95347	Structural maintenance of chromosomes protein 2 OS=Homo sapiens OX=9606 GN=SMC2 PE=1 SV=2	SMC2	14740.3	16973.7	17949	15588	0.903606	1.04052	1.1003	0.955572	0.868461	1.15152
P62314	Small nuclear ribonucleoprotein Sm D1 OS=Homo sapiens OX=9606 GN=SNRPD1 PE=1 SV=1	SNRPD1	96475.3	108133	123225	119339	0.862981	0.96726	1.10226	1.0675	0.968464	1.12084
Q9UM00	Calcium load-activated calcium channel OS=Homo sapiens OX=9606 GN=TMCO1 PE=1 SV=2	TMCO1	19393.3	19713.2	20680.2	23245.7	0.934252	0.949663	0.996247	1.11984	1.12406	1.0165
O75494	Serine/arginine-rich splicing factor 10 OS=Homo sapiens OX=9606 GN=SRSF10 PE=1 SV=1	SRSF10	88770.7	90249.9	69071.4	61874.3	1.14555	1.16464	0.891341	0.798465	0.895802	1.01666
Q92783	Signal transducing adapter molecule 1 OS=Homo sapiens OX=9606 GN=STAM PE=1 SV=3	STAM	14394	15605.4	14752.3	15838.5	0.950253	1.03023	0.973907	1.04561	1.07363	1.08416
O14662	Syntaxin-16 OS=Homo sapiens OX=9606 GN=STX16 PE=1 SV=3	STX16	3418.6	3810.58	3737.55	4092.8	0.908023	1.01214	0.99274	1.0871	1.09505	1.11466
O15400	Syntaxin-7 OS=Homo sapiens OX=9606 GN=STX7 PE=1 SV=4	STX7	29651.6	29323.3	27319.4	27240.6	1.04467	1.0331	0.962502	0.959726	0.997116	0.988928
Q12846	Syntaxin-4 OS=Homo sapiens OX=9606 GN=STX4 PE=1 SV=2	STX4	36295.5	30503.8	34478.9	34595.8	1.0685	0.898003	1.01503	1.01847	1.00339	0.840429
Q16629	Serine/arginine-rich splicing factor 7 OS=Homo sapiens OX=9606 GN=SRSF7 PE=1 SV=1	SRSF7	174966	146805	87440.2	117358	1.3291	1.11518	0.664226	0.891492	1.34215	0.839049
Q96MV1	TLC domain-containing protein 4 OS=Homo sapiens OX=9606 GN=TLCD4 PE=1 SV=1	TLCD4	10669.7	9356.91	4030.13	4282.8	1.50598	1.32069	0.568835	0.604498	1.0627	0.876961
P61956	Small ubiquitin-related modifier 2 OS=Homo sapiens OX=9606 GN=SUMO2 PE=1 SV=3	SUMO2	131924	145095	41136	27828.1	1.52521	1.67748	0.475584	0.321728	0.67649	1.09984
P55854	Small ubiquitin-related modifier 3 OS=Homo sapiens OX=9606 GN=SUMO3 PE=1 SV=2	SUMO3	1958.7	1563.95			1.11206	0.887939				0.798463
O75683	Surfeit locus protein 6 OS=Homo sapiens OX=9606 GN=SURF6 PE=1 SV=3	SURF6	4391.34	5825.3			0.859645	1.14036				1.32654
Q9HD15	Steroid receptor RNA activator 1 OS=Homo sapiens OX=9606 GN=SRA1 PE=1 SV=1	SRA1	9811.09	9614.96			1.0101	0.989904				0.980009
Q8NEF9	Serum response factor-binding protein 1 OS=Homo sapiens OX=9606 GN=SRFBP1 PE=1 SV=1	SRFBP1	4683.06	4896.23	66180.9		0.185443	0.193884	2.62067			1.04552
Q12772	Sterol regulatory element-binding protein 2 OS=Homo sapiens OX=9606 GN=SREBF2 PE=1 SV=2	SREBF2	1206.4	1232.24	1229.74		0.986594	1.00773	1.00568			1.02142
Q08945	FACT complex subunit SSRP1 OS=Homo sapiens OX=9606 GN=SSRP1 PE=1 SV=1	SSRP1	86392.4	90076.2	44937.2	45704.5	1.29373	1.3489	0.672938	0.684429	1.01707	1.04264
P49590	Histidine--tRNA ligase, mitochondrial OS=Homo sapiens OX=9606 GN=HARS2 PE=1 SV=1	HARS2	12192.5	12652.5	12988	13065.1	0.958189	0.99434	1.02071	1.02677	1.00594	1.03773
O60907	F-box-like/WD repeat-containing protein TBL1X OS=Homo sapiens OX=9606 GN=TBL1X PE=1 SV=3	TBL1X	1101.24	955.351	1439.59	1030.2	0.973175	0.844252	1.27218	0.910396	0.71562	0.867523
Q8IX04	Ubiquitin-conjugating enzyme E2 variant 3 OS=Homo sapiens OX=9606 GN=UEVLD PE=1 SV=2	UEVLD	4962.76	4407.72	4453.08		1.07702	0.956567	0.966411			0.888159
Q92890	Ubiquitin recognition factor in ER-associated degradation protein 1 OS=Homo sapiens OX=9606 GN=UFD1 PE=1 SV=3	UFD1	68010.9	71525.9	47602.7	22956.1	1.29486	1.36178	0.906306	0.43706	0.482244	1.05168
O94782	Ubiquitin carboxyl-terminal hydrolase 1 OS=Homo sapiens OX=9606 GN=USP1 PE=1 SV=1	USP1	726.466	1080.88		1290.58	0.703502	1.04671		1.24978		1.48786
P13051	Uracil-DNA glycosylase OS=Homo sapiens OX=9606 GN=UNG PE=1 SV=2	UNG	12751.6	13005.5	15932.6	21528.1	0.806836	0.822901	1.00811	1.36215	1.3512	1.01991
Q9UID3	Vacuolar protein sorting-associated protein 51 homolog OS=Homo sapiens OX=9606 GN=VPS51 PE=1 SV=2	VPS51	10699.3	10839.2	9853.91	7807.15	1.09178	1.10605	1.00551	0.796657	0.79229	1.01308
O14628	Zinc finger protein 195 OS=Homo sapiens OX=9606 GN=ZNF195 PE=1 SV=2	ZNF195	683.255	1118.38			0.758483	1.24152				1.63684
Q96H79	Zinc finger CCCH-type antiviral protein 1-like OS=Homo sapiens OX=9606 GN=ZC3HAV1L PE=1 SV=2	ZC3HAV1L	4004.69	5669.64	6119.9	5123.63	0.765793	1.08417	1.17027	0.979762	0.837208	1.41575
Q9UEG4	Zinc finger protein 629 OS=Homo sapiens OX=9606 GN=ZNF629 PE=1 SV=2	ZNF629	11785.8	10247.8	5720.62	3407.11	1.51288	1.31545	0.734323	0.437351	0.595584	0.869504
Q9Y6M5	Zinc transporter 1 OS=Homo sapiens OX=9606 GN=SLC30A1 PE=1 SV=3	SLC30A1	13140.6	22382.9	21791.8	32286.6	0.586621	0.999215	0.972828	1.44134	1.48159	1.70334
Q8N1G0	Zinc finger protein 687 OS=Homo sapiens OX=9606 GN=ZNF687 PE=1 SV=1	ZNF687	5835.22	6576.22	8936.61	8320.53	0.78672	0.886624	1.20486	1.1218	0.931061	1.12699
Q69YN4	Protein virilizer homolog OS=Homo sapiens OX=9606 GN=VIRMA PE=1 SV=2	VIRMA	9025.79	9178.22	10726.5	11408.4	0.894996	0.910111	1.06364	1.13126	1.06357	1.01689
Q9Y4E6	WD repeat-containing protein 7 OS=Homo sapiens OX=9606 GN=WDR7 PE=1 SV=2	WDR7	4509.3	4300.95	5074.8	6869.72	0.869063	0.828908	0.97805	1.32398	1.35369	0.953795
Q8TAQ5	Zinc finger protein 420 OS=Homo sapiens OX=9606 GN=ZNF420 PE=1 SV=1	ZNF420	1430.85	953.681	951.196		1.28684	0.857697	0.855462			0.666514
Q92558	Wiskott-Aldrich syndrome protein family member 1 OS=Homo sapiens OX=9606 GN=WASF1 PE=1 SV=1	WASF1	2294.47	2585.8	3322.07		0.839201	0.945755	1.21504			1.12697
P07947	Tyrosine-protein kinase Yes OS=Homo sapiens OX=9606 GN=YES1 PE=1 SV=3	YES1	24780.4	25965.3	15662.6	20489.1	1.14067	1.19522	0.72097	0.94314	1.30815	1.04782
Q8IZN3	Palmitoyltransferase ZDHHC14 OS=Homo sapiens OX=9606 GN=ZDHHC14 PE=1 SV=1	ZDHHC14	6933.48	4970.21			1.16493	0.83507				0.716842
Q9ULT6	E3 ubiquitin-protein ligase ZNRF3 OS=Homo sapiens OX=9606 GN=ZNRF3 PE=1 SV=3	ZNRF3	1824.92	1546.65	2565.67	3006.43	0.816184	0.691729	1.14748	1.34461	1.17179	0.847517
Q8IYL2	Probable tRNA (uracil-O(2)-)-methyltransferase OS=Homo sapiens OX=9606 GN=TRMT44 PE=1 SV=2	TRMT44	15550.1	15248.2	18728.5	16830.2	0.93736	0.919162	1.12895	1.01452	0.898641	0.980585
P49746	Thrombospondin-3 OS=Homo sapiens OX=9606 GN=THBS3 PE=1 SV=1	THBS3	781.172	716.169	5577.37	5465.25	0.249178	0.228444	1.77907	1.74331	0.979897	0.916788
Q8IV63	Inactive serine/threonine-protein kinase VRK3 OS=Homo sapiens OX=9606 GN=VRK3 PE=1 SV=2	VRK3	1228.32	1553.99		1658.35	0.829823	1.04984		1.12034		1.26513
Q9GZM5	Protein YIPF3 OS=Homo sapiens OX=9606 GN=YIPF3 PE=1 SV=1	YIPF3	13359.5	11915.9	15140.5	15235	0.960236	0.856475	1.08825	1.09504	1.00624	0.891942
Q9NYG2	Palmitoyltransferase ZDHHC3 OS=Homo sapiens OX=9606 GN=ZDHHC3 PE=1 SV=2	ZDHHC3	646.019	676.028	451.654		1.09266	1.14342	0.763918			1.04645
P08048	Zinc finger Y-chromosomal protein OS=Homo sapiens OX=9606 GN=ZFY PE=1 SV=3	ZFY	2638.05	2657.64	3220.84	4196.72	0.830016	0.83618	1.01338	1.32042	1.30299	1.00743
Q8WU90	Zinc finger CCCH domain-containing protein 15 OS=Homo sapiens OX=9606 GN=ZC3H15 PE=1 SV=1	ZC3H15	28281	31710.5	19017.8	15515.4	1.19677	1.34189	0.804776	0.656565	0.815836	1.12127
Q9NW07	Zinc finger protein 358 OS=Homo sapiens OX=9606 GN=ZNF358 PE=1 SV=2	ZNF358	853.292	378.848			1.38506	0.614943				0.443984
Q6NXT4	Zinc transporter 6 OS=Homo sapiens OX=9606 GN=SLC30A6 PE=1 SV=2	SLC30A6	9523.83	10162.6	13092.3	11528	0.859809	0.917477	1.18197	1.04074	0.880518	1.06707
Q92575	UBX domain-containing protein 4 OS=Homo sapiens OX=9606 GN=UBXN4 PE=1 SV=2	UBXN4	19106.6	14077.7	10730.1	9888.75	1.42048	1.04661	0.79773	0.73518	0.92159	0.736798
P22415	Upstream stimulatory factor 1 OS=Homo sapiens OX=9606 GN=USF1 PE=1 SV=1	USF1	1546.74	1845.24			0.911998	1.088				1.19299
Q15904	V-type proton ATPase subunit S1 OS=Homo sapiens OX=9606 GN=ATP6AP1 PE=1 SV=2	ATP6AP1	34132.1	34926.9	33914	40047.7	0.954606	0.976835	0.948506	1.12005	1.18086	1.02329
Q15942	Zyxin OS=Homo sapiens OX=9606 GN=ZYX PE=1 SV=1	ZYX	31109.8	31524.9	14397.4	11384.8	1.40741	1.42619	0.651342	0.515051	0.790754	1.01334
Q7Z739	YTH domain-containing family protein 3 OS=Homo sapiens OX=9606 GN=YTHDF3 PE=1 SV=1	YTHDF3	14884	14997.9	10308.5	8608.15	1.22004	1.22937	0.844984	0.705607	0.835054	1.00765
Q96SK2	Transmembrane protein 209 OS=Homo sapiens OX=9606 GN=TMEM209 PE=1 SV=2	TMEM209	10516.1	9852.74	10590.4	10951.1	1.00368	0.940364	1.01077	1.04519	1.03406	0.93692
O75663	TIP41-like protein OS=Homo sapiens OX=9606 GN=TIPRL PE=1 SV=2	TIPRL	8339.36	8541.16	6213.52	6044.65	1.14478	1.17248	0.852958	0.829776	0.972822	1.0242
Q9Y5L4	Mitochondrial import inner membrane translocase subunit Tim13 OS=Homo sapiens OX=9606 GN=TIMM13 PE=1 SV=1	TIMM13	82294.3	88462.6	42827.2	37435.5	1.31136	1.40965	0.682452	0.596535	0.874106	1.07495
Q5VTQ0	Tetratricopeptide repeat protein 39B OS=Homo sapiens OX=9606 GN=TTC39B PE=1 SV=4	TTC39B	2803.36	2185.58	1696.42	2318.4	1.24542	0.970963	0.75365	1.02997	1.36664	0.779629
Q96T88	E3 ubiquitin-protein ligase UHRF1 OS=Homo sapiens OX=9606 GN=UHRF1 PE=1 SV=1	UHRF1	4615.28	5477.7	5775.76	4301.89	0.915248	1.08627	1.14538	0.8531	0.744818	1.18686
P51965	Ubiquitin-conjugating enzyme E2 E1 OS=Homo sapiens OX=9606 GN=UBE2E1 PE=1 SV=1	UBE2E1	19492	19501.9	22685.5	16497.1	0.997333	0.99784	1.16073	0.844095	0.727209	1.00051
Q8IWR0	Zinc finger CCCH domain-containing protein 7A OS=Homo sapiens OX=9606 GN=ZC3H7A PE=1 SV=1	ZC3H7A	5247.05	4779.44	4885.13	3293.16	1.1529	1.05015	1.07337	0.723581	0.674119	0.910881
Q12768	WASH complex subunit 5 OS=Homo sapiens OX=9606 GN=WASHC5 PE=1 SV=1	WASHC5	10835.3	8665.72	6956.46	6168.6	1.32842	1.06243	0.852871	0.756278	0.886744	0.799767
Q9BSR8	Protein YIPF4 OS=Homo sapiens OX=9606 GN=YIPF4 PE=1 SV=1	YIPF4	22172.9	22638.3	22339.9	21303.5	1.00268	1.02373	1.01023	0.963364	0.953608	1.02099
Q9NUD5	Zinc finger CCHC domain-containing protein 3 OS=Homo sapiens OX=9606 GN=ZCCHC3 PE=1 SV=2	ZCCHC3	8296.34	8683.06	16584.6	14824.1	0.685817	0.717785	1.37097	1.22543	0.893847	1.04661
Q96IR2	Zinc finger protein 845 OS=Homo sapiens OX=9606 GN=ZNF845 PE=1 SV=3	ZNF845	758.579				1
Q9H2Y7	Zinc finger protein 106 OS=Homo sapiens OX=9606 GN=ZNF106 PE=1 SV=1	ZNF106	914.186	1088.89			0.912782	1.08722				1.1911
P36406	E3 ubiquitin-protein ligase TRIM23 OS=Homo sapiens OX=9606 GN=TRIM23 PE=1 SV=1	TRIM23	6188.16	5438.15	10021.3	10689.2	0.765463	0.672688	1.23962	1.32223	1.06665	0.878799
P68371	Tubulin beta-4B chain OS=Homo sapiens OX=9606 GN=TUBB4B PE=1 SV=1	TUBB4B	123101	130426	98443.7	60275.5	1.19444	1.26552	0.955193	0.58485	0.612284	1.0595
Q9NS93	Transmembrane 7 superfamily member 3 OS=Homo sapiens OX=9606 GN=TM7SF3 PE=2 SV=1	TM7SF3	3149.57	3129.08		2652.14	1.05799	1.05111		0.890898		0.993494
Q5R3I4	Tetratricopeptide repeat protein 38 OS=Homo sapiens OX=9606 GN=TTC38 PE=1 SV=1	TTC38	3583.1	3374.29	8490.59	6272.08	0.659869	0.621414	1.56364	1.15508	0.73871	0.941724
Q9Y2K6	Ubiquitin carboxyl-terminal hydrolase 20 OS=Homo sapiens OX=9606 GN=USP20 PE=1 SV=2	USP20	1358.88	1240.86		1832.79	0.91971	0.839832		1.24046		0.913149
Q03405	Urokinase plasminogen activator surface receptor OS=Homo sapiens OX=9606 GN=PLAUR PE=1 SV=1	PLAUR	4344.86	5491.12	11567.9	13204.4	0.502176	0.63466	1.33701	1.52616	1.14147	1.26382
P61081	NEDD8-conjugating enzyme Ubc12 OS=Homo sapiens OX=9606 GN=UBE2M PE=1 SV=1	UBE2M	52736.5	50494.1	56166.2	47298.6	1.02056	0.977169	1.08694	0.91533	0.842119	0.957479
O14530	Thioredoxin domain-containing protein 9 OS=Homo sapiens OX=9606 GN=TXNDC9 PE=1 SV=2	TXNDC9	22256.6	18444.7	14778.1	14337.1	1.27515	1.05675	0.846682	0.821416	0.970159	0.828729
Q9NZI7	Upstream-binding protein 1 OS=Homo sapiens OX=9606 GN=UBP1 PE=1 SV=1	UBP1	7283.46	6856.5	5326	4260.34	1.22791	1.15593	0.897907	0.718248	0.799914	0.94138
Q6ZT12	E3 ubiquitin-protein ligase UBR3 OS=Homo sapiens OX=9606 GN=UBR3 PE=2 SV=2	UBR3	2536.41	2839.13	1639.15	1607.89	1.17664	1.31707	0.760399	0.745897	0.980929	1.11935
Q01081	Splicing factor U2AF 35 kDa subunit OS=Homo sapiens OX=9606 GN=U2AF1 PE=1 SV=3	U2AF1	25334.2	28939.2	24292.6	24390.2	0.984271	1.12433	0.943803	0.947595	1.00402	1.1423
P63027	Vesicle-associated membrane protein 2 OS=Homo sapiens OX=9606 GN=VAMP2 PE=1 SV=3	VAMP2	7965.58	8622.6	8631.6	7085.28	0.986295	1.06765	1.06876	0.877297	0.820854	1.08248
O75695	Protein XRP2 OS=Homo sapiens OX=9606 GN=RP2 PE=1 SV=4	RP2	20037	21211.7	47677.8	47560.7	0.58722	0.621647	1.39728	1.39385	0.997544	1.05863
Q6P4I2	WD repeat-containing protein 73 OS=Homo sapiens OX=9606 GN=WDR73 PE=1 SV=1	WDR73	3835.66	4235.2			0.950496	1.0495				1.10416
Q8NAF0	Zinc finger protein 579 OS=Homo sapiens OX=9606 GN=ZNF579 PE=1 SV=2	ZNF579	4026.92	4417.67	8143.43	8277.26	0.647798	0.710657	1.31001	1.33154	1.01643	1.09703
Q96K58	Zinc finger protein 668 OS=Homo sapiens OX=9606 GN=ZNF668 PE=1 SV=3	ZNF668	1678.06	1778.84	2493.44	2075.72	0.836306	0.886532	1.24267	1.03449	0.832472	1.06006
Q96C00	Zinc finger and BTB domain-containing protein 9 OS=Homo sapiens OX=9606 GN=ZBTB9 PE=1 SV=1	ZBTB9	8255.67	8220.11	9563.59	9296.88	0.934527	0.930502	1.08258	1.05239	0.972112	0.995693
Q9BV38	WD repeat-containing protein 18 OS=Homo sapiens OX=9606 GN=WDR18 PE=1 SV=2	WDR18	25207.4	25931.8	29373.7	26760.7	0.939929	0.966941	1.09528	0.997848	0.911043	1.02874
Q8N3P4	Vacuolar protein sorting-associated protein 8 homolog OS=Homo sapiens OX=9606 GN=VPS8 PE=1 SV=3	VPS8	2912.25	2678.95	5371.62	5171.89	0.721984	0.664146	1.33169	1.28218	0.962818	0.91989
A8K0Z3	WASH complex subunit 1 OS=Homo sapiens OX=9606 GN=WASHC1 PE=1 SV=2	WASHC1	9932.49	8839.61	2648.53		1.39106	1.238	0.370932			0.889969
O95159	Zinc finger protein-like 1 OS=Homo sapiens OX=9606 GN=ZFPL1 PE=1 SV=2	ZFPL1	24168.4	27043.1	20897.9	17285.1	1.08143	1.21006	0.935087	0.77343	0.827121	1.11894
Q8NC26	Zinc finger protein 114 OS=Homo sapiens OX=9606 GN=ZNF114 PE=1 SV=1	ZNF114	1494.97	1774.62			0.914469	1.08553				1.18706
Q14966	Zinc finger protein 638 OS=Homo sapiens OX=9606 GN=ZNF638 PE=1 SV=2	ZNF638	10734.1	10754.9	11125.9	10692.7	0.991429	0.99335	1.02762	0.987605	0.961064	1.00194
Q9UDY2	Tight junction protein ZO-2 OS=Homo sapiens OX=9606 GN=TJP2 PE=1 SV=2	TJP2	3398.01	3345.26	4113.93	2346.27	1.02943	1.01345	1.24632	0.710804	0.570323	0.984476
O95218	Zinc finger Ran-binding domain-containing protein 2 OS=Homo sapiens OX=9606 GN=ZRANB2 PE=1 SV=2	ZRANB2	15172.5	15588.4	11826.2	13559.7	1.08092	1.11055	0.84252	0.966018	1.14658	1.02741
O75717	WD repeat and HMG-box DNA-binding protein 1 OS=Homo sapiens OX=9606 GN=WDHD1 PE=1 SV=1	WDHD1	4705.21	5714.24	5076.74	4899.84	0.92277	1.12066	0.995633	0.96094	0.965155	1.21445
Q8IWB7	WD repeat and FYVE domain-containing protein 1 OS=Homo sapiens OX=9606 GN=WDFY1 PE=1 SV=1	WDFY1	14639.4	14746.2	19387.3	17881.4	0.878527	0.884936	1.16345	1.07308	0.922325	1.0073
Q8IY57	YY1-associated factor 2 OS=Homo sapiens OX=9606 GN=YAF2 PE=1 SV=3	YAF2	3132.21	2801.21	1768.53	1216.21	1.40487	1.25641	0.793226	0.545498	0.687695	0.894324
O43670	BUB3-interacting and GLEBS motif-containing protein ZNF207 OS=Homo sapiens OX=9606 GN=ZNF207 PE=1 SV=1	ZNF207	48123.6	51694	34314	29337.6	1.17756	1.26492	0.839644	0.717875	0.854975	1.07419
Q6NZY4	Zinc finger CCHC domain-containing protein 8 OS=Homo sapiens OX=9606 GN=ZCCHC8 PE=1 SV=2	ZCCHC8	39898.7	41696.1	39573.1	37373.8	1.00664	1.05199	0.998428	0.942939	0.944424	1.04505
P17029	Zinc finger protein with KRAB and SCAN domains 1 OS=Homo sapiens OX=9606 GN=ZKSCAN1 PE=1 SV=3	ZKSCAN1	531.027	629.298			0.915307	1.08469				1.18506
Q14202	Zinc finger MYM-type protein 3 OS=Homo sapiens OX=9606 GN=ZMYM3 PE=1 SV=2	ZMYM3	4620.71	5142.36	8292.96	7865.49	0.713031	0.793528	1.2797	1.21374	0.948454	1.11289
Q99986	Serine/threonine-protein kinase VRK1 OS=Homo sapiens OX=9606 GN=VRK1 PE=1 SV=1	VRK1	21794.7	28741.7	15675.8	17824.2	1.03739	1.36806	0.746143	0.848404	1.13705	1.31875
Q9Y5V0	Zinc finger protein 706 OS=Homo sapiens OX=9606 GN=ZNF706 PE=1 SV=1	ZNF706	4786.05	4829.16			0.995516	1.00448				1.00901
Q96MU7	YTH domain-containing protein 1 OS=Homo sapiens OX=9606 GN=YTHDC1 PE=1 SV=3	YTHDC1	13188.7	13607.9	13304.6	11877.7	1.01493	1.04719	1.02385	0.91404	0.892751	1.03178
Q6ZN55	Zinc finger protein 574 OS=Homo sapiens OX=9606 GN=ZNF574 PE=1 SV=2	ZNF574	1096.1	1514.91	1793.53	4490.03	0.49293	0.681274	0.806573	2.01922	2.50346	1.38209
Q96PM9	Zinc finger protein 385A OS=Homo sapiens OX=9606 GN=ZNF385A PE=1 SV=2	ZNF385A	1503.01	2084.09	3552.28	4621.48	0.511191	0.708822	1.20817	1.57182	1.30099	1.38661
Q9UGR2	Zinc finger CCCH domain-containing protein 7B OS=Homo sapiens OX=9606 GN=ZC3H7B PE=1 SV=2	ZC3H7B	6346.6	6624.74	2253.41	4750.93	1.27087	1.32656	0.451231	0.951343	2.10833	1.04383
O60765	Zinc finger protein 354A OS=Homo sapiens OX=9606 GN=ZNF354A PE=1 SV=2	ZNF354A	1198.47	1517.73	1190.48		0.920324	1.16549	0.914188			1.26639
P21796	Voltage-dependent anion-selective channel protein 1 OS=Homo sapiens OX=9606 GN=VDAC1 PE=1 SV=2	VDAC1	191385	186199	162325	157461	1.09775	1.06801	0.93107	0.90317	0.970035	0.972903
Q9H269	Vacuolar protein sorting-associated protein 16 homolog OS=Homo sapiens OX=9606 GN=VPS16 PE=1 SV=2	VPS16	10765.7	10905	15905.2	17310.9	0.784575	0.794727	1.15913	1.26157	1.08838	1.01294
Q96QK1	Vacuolar protein sorting-associated protein 35 OS=Homo sapiens OX=9606 GN=VPS35 PE=1 SV=2	VPS35	47230.4	47279.2	34630.3	31823.4	1.17369	1.17491	0.860576	0.790824	0.918947	1.00103
Q8NBI6	Xyloside xylosyltransferase 1 OS=Homo sapiens OX=9606 GN=XXYLT1 PE=1 SV=1	XXYLT1	7420.62	8165.66	7538.69	8521.95	0.937926	1.0321	0.95285	1.07713	1.13043	1.1004
Q9UPY5	Cystine/glutamate transporter OS=Homo sapiens OX=9606 GN=SLC7A11 PE=1 SV=1	SLC7A11	11822.1	12550.5	19913.8	22352.3	0.709624	0.753346	1.19533	1.3417	1.12245	1.06161
Q562E7	WD repeat-containing protein 81 OS=Homo sapiens OX=9606 GN=WDR81 PE=1 SV=2	WDR81	6216.42	5468.78	5945.18	6749.47	1.01993	0.897262	0.975425	1.10738	1.13528	0.879731
Q15326	Zinc finger MYND domain-containing protein 11 OS=Homo sapiens OX=9606 GN=ZMYND11 PE=1 SV=2	ZMYND11	1281.06	1339.15	1429.07	2064.96	0.838083	0.876086	0.934913	1.35092	1.44497	1.04535
Q9Y3S2	Zinc finger protein 330 OS=Homo sapiens OX=9606 GN=ZNF330 PE=1 SV=1	ZNF330	9104.47	8373.67	7416.7	8618.01	1.08668	0.999458	0.885237	1.02862	1.16197	0.919732
P23396	40S ribosomal protein S3 OS=Homo sapiens OX=9606 GN=RPS3 PE=1 SV=2	RPS3	256764	264127	258006	267951	0.981094	1.00923	0.985839	1.02384	1.03855	1.02868
Q8WW01	tRNA-splicing endonuclease subunit Sen15 OS=Homo sapiens OX=9606 GN=TSEN15 PE=1 SV=1	TSEN15	4355.31	5209.86	2497.43	2117.39	1.22858	1.46964	0.704494	0.59729	0.847828	1.19621
Q8IZQ5	Selenoprotein H OS=Homo sapiens OX=9606 GN=SELENOH PE=1 SV=2	SELENOH	3901.52	4285.64			0.953083	1.04692				1.09845
P55735	Protein SEC13 homolog OS=Homo sapiens OX=9606 GN=SEC13 PE=1 SV=3	SEC13	28597.5	31016.9	29656.2	29280.4	0.964901	1.04653	1.00062	0.987943	0.987328	1.0846
Q9HBR0	Putative sodium-coupled neutral amino acid transporter 10 OS=Homo sapiens OX=9606 GN=SLC38A10 PE=1 SV=2	SLC38A10	3997.04	3626.58	2317.98	1685.15	1.37512	1.24767	0.797464	0.579749	0.726991	0.907316
Q96EE3	Nucleoporin SEH1 OS=Homo sapiens OX=9606 GN=SEH1L PE=1 SV=3	SEH1L	26587.7	27464.1	15382.8	13430.3	1.28342	1.32573	0.742548	0.648299	0.873073	1.03296
Q9H853	Putative tubulin-like protein alpha-4B OS=Homo sapiens OX=9606 GN=TUBA4B PE=5 SV=2	TUBA4B	156743	154082	57283	23134.6	1.60251	1.57531	0.585652	0.236524	0.403865	0.983023
Q9UNH7	Sorting nexin-6 OS=Homo sapiens OX=9606 GN=SNX6 PE=1 SV=1	SNX6	16674.8	15237.4	15406.3	14874.7	1.07245	0.980004	0.990867	0.956677	0.965495	0.913798
Q16533	snRNA-activating protein complex subunit 1 OS=Homo sapiens OX=9606 GN=SNAPC1 PE=1 SV=1	SNAPC1	1334.46	1808.29	1660.16	2397.1	0.741366	1.0046	0.92231	1.33172	1.4439	1.35507
P50453	Serpin B9 OS=Homo sapiens OX=9606 GN=SERPINB9 PE=1 SV=1	SERPINB9	11347.1	10538.2	4097.31	3665.24	1.53092	1.42178	0.552797	0.494503	0.894548	0.928713
P35610	Sterol O-acyltransferase 1 OS=Homo sapiens OX=9606 GN=SOAT1 PE=1 SV=3	SOAT1	31875	32213	32572.3	34854.1	0.969476	0.979756	0.990684	1.06008	1.07005	1.0106
P35237	Serpin B6 OS=Homo sapiens OX=9606 GN=SERPINB6 PE=1 SV=3	SERPINB6	37137.6	33672.7	58502.4	45914.2	0.84776	0.768665	1.33547	1.04811	0.784826	0.906701
Q9NTG7	NAD-dependent protein deacetylase sirtuin-3, mitochondrial OS=Homo sapiens OX=9606 GN=SIRT3 PE=1 SV=2	SIRT3	4747.8	4899.22	4939.47	2005.31	1.14461	1.18112	1.19082	0.483446	0.405977	1.03189
Q99961	Endophilin-A2 OS=Homo sapiens OX=9606 GN=SH3GL1 PE=1 SV=1	SH3GL1	5919.63	5925.48	5576.71	7210.43	0.961281	0.962231	0.905595	1.17089	1.29295	1.00099
Q53GS9	U4/U6.U5 tri-snRNP-associated protein 2 OS=Homo sapiens OX=9606 GN=USP39 PE=1 SV=2	USP39	19006.7	19809.5	14534.2	13244.7	1.14163	1.18985	0.872989	0.795536	0.911278	1.04224
O95295	SNARE-associated protein Snapin OS=Homo sapiens OX=9606 GN=SNAPIN PE=1 SV=1	SNAPIN	5665.27	6472.46	8001.46	3005.96	0.979085	1.11859	1.38283	0.519497	0.375676	1.14248
P61009	Signal peptidase complex subunit 3 OS=Homo sapiens OX=9606 GN=SPCS3 PE=1 SV=1	SPCS3	18485.8	21451.4	13395.8	9318.69	1.18023	1.36957	0.855255	0.594952	0.695643	1.16043
Q9H2G2	STE20-like serine/threonine-protein kinase OS=Homo sapiens OX=9606 GN=SLK PE=1 SV=1	SLK	8440.21	7190.67	16356.7	15824.9	0.706109	0.601573	1.3684	1.32391	0.967487	0.851954
Q9BQ61	Telomerase RNA component interacting RNase OS=Homo sapiens OX=9606 GN=TRIR PE=1 SV=1	TRIR	4550.1	5411.49	5012.9	3538.25	0.983128	1.16925	1.08312	0.764501	0.705829	1.18931
Q9UQ13	Leucine-rich repeat protein SHOC-2 OS=Homo sapiens OX=9606 GN=SHOC2 PE=1 SV=2	SHOC2	3507.09	4221.42	6096.07	7330.17	0.663131	0.798198	1.15266	1.38601	1.20244	1.20368
P11387	DNA topoisomerase 1 OS=Homo sapiens OX=9606 GN=TOP1 PE=1 SV=2	TOP1	85334.4	98775.5	97216.3	93148.7	0.91151	1.05508	1.03843	0.994979	0.958159	1.15751
O14657	Torsin-1B OS=Homo sapiens OX=9606 GN=TOR1B PE=1 SV=2	TOR1B	14528.4	14335.9	16959.9	16979.4	0.925323	0.913062	1.08019	1.08143	1.00115	0.98675
Q9BSF4	Mitochondrial import inner membrane translocase subunit Tim29 OS=Homo sapiens OX=9606 GN=TIMM29 PE=1 SV=2	TIMM29	6795.28	4686.72	4728.4	5966.99	1.22562	0.845315	0.852833	1.07623	1.26195	0.689702
O43615	Mitochondrial import inner membrane translocase subunit TIM44 OS=Homo sapiens OX=9606 GN=TIMM44 PE=1 SV=2	TIMM44	62880.4	60489.1	67362.1	63909.6	0.987749	0.950186	1.05815	1.00392	0.948747	0.961971
O94804	Serine/threonine-protein kinase 10 OS=Homo sapiens OX=9606 GN=STK10 PE=1 SV=1	STK10	3843.13	4063.67	10110.1	11260.2	0.52507	0.555201	1.3813	1.53843	1.11376	1.05739
Q9UK28	Transmembrane protein 59-like OS=Homo sapiens OX=9606 GN=TMEM59L PE=2 SV=1	TMEM59L	2509.34	1875.27	7291.84	6928.02	0.539513	0.403187	1.56776	1.48954	0.950106	0.747316
Q56A73	Spindlin-4 OS=Homo sapiens OX=9606 GN=SPIN4 PE=1 SV=1	SPIN4	2011.71	1850.76			1.04167	0.95833				0.919993
Q8NCC5	Sugar phosphate exchanger 3 OS=Homo sapiens OX=9606 GN=SLC37A3 PE=2 SV=2	SLC37A3	1456.98	1454.86	1746.62	2100.21	0.862288	0.861033	1.03371	1.24297	1.20244	0.998545
P08240	Signal recognition particle receptor subunit alpha OS=Homo sapiens OX=9606 GN=SRPRA PE=1 SV=2	SRPRA	11093.3	11192.9	14098	12478	0.908129	0.916283	1.1541	1.02148	0.88509	1.00898
P51688	N-sulphoglucosamine sulphohydrolase OS=Homo sapiens OX=9606 GN=SGSH PE=1 SV=1	SGSH	5591.65	4249.27	5348.18	4803.19	1.11876	0.850182	1.07005	0.961008	0.898098	0.759931
P49903	Selenide, water dikinase 1 OS=Homo sapiens OX=9606 GN=SEPHS1 PE=1 SV=2	SEPHS1	15951.2	16129.2	10322	7800.58	1.27094	1.28512	0.822421	0.621523	0.755724	1.01116
Q9HA65	TBC1 domain family member 17 OS=Homo sapiens OX=9606 GN=TBC1D17 PE=1 SV=2	TBC1D17	2644.39	2975.27	5237.51	7384.69	0.579851	0.652405	1.14846	1.61928	1.40996	1.12513
Q9UPN9	E3 ubiquitin-protein ligase TRIM33 OS=Homo sapiens OX=9606 GN=TRIM33 PE=1 SV=3	TRIM33	3796.63	4278.46	6936.28	6463.86	0.707164	0.796911	1.29196	1.20397	0.931891	1.12691
Q8IZ69	tRNA (uracil-5-)-methyltransferase homolog A OS=Homo sapiens OX=9606 GN=TRMT2A PE=1 SV=2	TRMT2A	8237.28	9809.39	6246.12	7467.08	1.03745	1.23544	0.786668	0.940442	1.19547	1.19085
Q9Y2L5	Trafficking protein particle complex subunit 8 OS=Homo sapiens OX=9606 GN=TRAPPC8 PE=1 SV=2	TRAPPC8	5051.92	4607.67	7337.03	6621.29	0.855608	0.780369	1.24262	1.1214	0.902448	0.912063
O75674	TOM1-like protein 1 OS=Homo sapiens OX=9606 GN=TOM1L1 PE=1 SV=2	TOM1L1	6793.04	6980.58	8531.89	10076.1	0.839123	0.862289	1.05392	1.24467	1.18099	1.02761
P01033	Metalloproteinase inhibitor 1 OS=Homo sapiens OX=9606 GN=TIMP1 PE=1 SV=1	TIMP1	56162.9	44609.2	28477.8	32982.1	1.38476	1.09989	0.70215	0.813208	1.15817	0.794282
P35625	Metalloproteinase inhibitor 3 OS=Homo sapiens OX=9606 GN=TIMP3 PE=1 SV=2	TIMP3	2075.75	4013.7	16967.3	15294.1	0.216501	0.41863	1.76969	1.59518	0.901387	1.93361
Q6NXR4	TELO2-interacting protein 2 OS=Homo sapiens OX=9606 GN=TTI2 PE=1 SV=1	TTI2	1460.36	1899.49		524.372	1.12792	1.46708		0.405002		1.3007
Q8NBS9	Thioredoxin domain-containing protein 5 OS=Homo sapiens OX=9606 GN=TXNDC5 PE=1 SV=2	TXNDC5	146363	136697	94654.7	71433.7	1.30347	1.21739	0.84297	0.63617	0.754677	0.933959
Q9NYU2	UDP-glucose:glycoprotein glucosyltransferase 1 OS=Homo sapiens OX=9606 GN=UGGT1 PE=1 SV=3	UGGT1	27687.2	29340.6	23653.9	21825.2	1.0804	1.14492	0.923017	0.851658	0.922689	1.05972
Q9GZL7	Ribosome biogenesis protein WDR12 OS=Homo sapiens OX=9606 GN=WDR12 PE=1 SV=2	WDR12	34918.3	35991.5	27057.9	24852.7	1.13721	1.17217	0.881218	0.8094	0.918501	1.03073
Q969T9	WW domain-binding protein 2 OS=Homo sapiens OX=9606 GN=WBP2 PE=1 SV=1	WBP2	9722.34	8609.31	13604.1	9758.65	0.932724	0.825944	1.30512	0.936207	0.717332	0.885518
Q8IUH4	Palmitoyltransferase ZDHHC13 OS=Homo sapiens OX=9606 GN=ZDHHC13 PE=1 SV=3	ZDHHC13	56263.5	54403.2	73832	60756.9	0.91763	0.88729	1.20416	0.990916	0.822907	0.966936
Q96PM5	RING finger and CHY zinc finger domain-containing protein 1 OS=Homo sapiens OX=9606 GN=RCHY1 PE=1 SV=1	RCHY1	3012.09	2304.71			1.13305	0.866954				0.765153
Q9UL54	Serine/threonine-protein kinase TAO2 OS=Homo sapiens OX=9606 GN=TAOK2 PE=1 SV=2	TAOK2	4377.97	4470.81	8467.88	7640.59	0.701675	0.716555	1.35718	1.22459	0.902303	1.02121
O75529	TAF5-like RNA polymerase II p300/CBP-associated factor-associated factor 65 kDa subunit 5L OS=Homo sapiens OX=9606 GN=TAF5L PE=1 SV=1	TAF5L	1997.51	2206.66	1958.25	1376.51	1.05984	1.17081	1.03901	0.730348	0.702929	1.10471
P04216	Thy-1 membrane glycoprotein OS=Homo sapiens OX=9606 GN=THY1 PE=1 SV=2	THY1	1988.79	2157.89	21527.7	22111.9	0.166474	0.180628	1.802	1.8509	1.02714	1.08503
Q13207	T-box transcription factor TBX2 OS=Homo sapiens OX=9606 GN=TBX2 PE=1 SV=3	TBX2	2558.06	2839.98	5184.98		0.725141	0.805058	1.4698			1.11021
P21580	Tumor necrosis factor alpha-induced protein 3 OS=Homo sapiens OX=9606 GN=TNFAIP3 PE=1 SV=1	TNFAIP3	1310.42	1993.17	14316.7	15639.9	0.157596	0.239706	1.72178	1.88092	1.09242	1.52102
Q92609	TBC1 domain family member 5 OS=Homo sapiens OX=9606 GN=TBC1D5 PE=1 SV=1	TBC1D5	3680.76	4593.38	5647.2	4944.22	0.780419	0.973919	1.19736	1.04831	0.875517	1.24794
Q9BSI4	TERF1-interacting nuclear factor 2 OS=Homo sapiens OX=9606 GN=TINF2 PE=1 SV=1	TINF2		898.293				1
Q99598	Translin-associated protein X OS=Homo sapiens OX=9606 GN=TSNAX PE=1 SV=1	TSNAX	11023.4	9357.31	9530.79	7823.19	1.16852	0.991905	1.01029	0.829284	0.820833	0.848859
P04818	Thymidylate synthase OS=Homo sapiens OX=9606 GN=TYMS PE=1 SV=3	TYMS	28992.7	32651	23699.4	18041.4	1.12174	1.26328	0.916942	0.698031	0.76126	1.12618
Q12792	Twinfilin-1 OS=Homo sapiens OX=9606 GN=TWF1 PE=1 SV=3	TWF1	23230.4	23307.2	18967.4	18247	1.10949	1.11315	0.905884	0.871478	0.962019	1.00331
P62253	Ubiquitin-conjugating enzyme E2 G1 OS=Homo sapiens OX=9606 GN=UBE2G1 PE=1 SV=3	UBE2G1	9438.78	7974.43			1.08409	0.915906				0.844858
Q8N806	Putative E3 ubiquitin-protein ligase UBR7 OS=Homo sapiens OX=9606 GN=UBR7 PE=1 SV=2	UBR7	8339.91	9481.43	6618.7	8255.66	1.02031	1.15996	0.809733	1.01	1.24732	1.13687
Q15853	Upstream stimulatory factor 2 OS=Homo sapiens OX=9606 GN=USF2 PE=1 SV=1	USF2	3073.68	3416.53			0.947174	1.05283				1.11154
Q9BVJ6	U3 small nucleolar RNA-associated protein 14 homolog A OS=Homo sapiens OX=9606 GN=UTP14A PE=1 SV=1	UTP14A	16807.8	17874	13774.5	10785.3	1.13486	1.20685	0.930056	0.728225	0.78299	1.06343
Q96JC1	Vam6/Vps39-like protein OS=Homo sapiens OX=9606 GN=VPS39 PE=1 SV=2	VPS39	5620.03	5310.68	6320.81	3700.36	1.07294	1.01388	1.20673	0.706449	0.585425	0.944956
Q9UNX4	WD repeat-containing protein 3 OS=Homo sapiens OX=9606 GN=WDR3 PE=1 SV=1	WDR3	21693.1	22498.6	19544.2	23162.9	0.998545	1.03562	0.89963	1.0662	1.18515	1.03713
Q9H6R7	WD repeat and coiled-coil-containing protein OS=Homo sapiens OX=9606 GN=WDCP PE=1 SV=1	WDCP	1453.99	2020.79	5530.91	6289.13	0.380257	0.52849	1.44648	1.64477	1.13709	1.38982
Q9UPQ9	Trinucleotide repeat-containing gene 6B protein OS=Homo sapiens OX=9606 GN=TNRC6B PE=1 SV=4	TNRC6B	2644.19	2488.16		5260.36	0.763282	0.718242		1.51848		0.940991
Q9Y5L0	Transportin-3 OS=Homo sapiens OX=9606 GN=TNPO3 PE=1 SV=3	TNPO3	27175.6	28521.7	21185	21749.4	1.1021	1.1567	0.859156	0.882045	1.02664	1.04953
Q14669	E3 ubiquitin-protein ligase TRIP12 OS=Homo sapiens OX=9606 GN=TRIP12 PE=1 SV=1	TRIP12	19660.9	19999.6	13594.4	12763.3	1.19124	1.21176	0.823676	0.77332	0.938865	1.01723
Q15633	RISC-loading complex subunit TARBP2 OS=Homo sapiens OX=9606 GN=TARBP2 PE=1 SV=3	TARBP2	3887.82	4108.63	5115.9	5266.99	0.846128	0.894184	1.1134	1.14628	1.02953	1.0568
Q9NZ63	Telomere length and silencing protein 1 homolog OS=Homo sapiens OX=9606 GN=C9orf78 PE=1 SV=1	C9orf78	7160.22	7290.07	4063.28	2955.77	1.33404	1.35823	0.757039	0.550696	0.727434	1.01813
Q96GJ1	tRNA (uracil(54)-C(5))-methyltransferase homolog OS=Homo sapiens OX=9606 GN=TRMT2B PE=1 SV=1	TRMT2B	1713.64	1259.81			1.15263	0.847373				0.735166
Q96GM8	Target of EGR1 protein 1 OS=Homo sapiens OX=9606 GN=TOE1 PE=1 SV=1	TOE1	4331.69	4942.66	3797.25	2916.81	1.08371	1.23656	0.950001	0.729731	0.768137	1.14105
Q6PI78	Transmembrane protein 65 OS=Homo sapiens OX=9606 GN=TMEM65 PE=1 SV=2	TMEM65	4299.09	3919.33	4352.21	3069.79	1.09948	1.00236	1.11307	0.785091	0.705341	0.911665
O15533	Tapasin OS=Homo sapiens OX=9606 GN=TAPBP PE=1 SV=1	TAPBP	14790.8	15675.1	18169.5	20393	0.857085	0.908328	1.05287	1.18172	1.12238	1.05979
Q96MH6	Transmembrane protein 68 OS=Homo sapiens OX=9606 GN=TMEM68 PE=2 SV=2	TMEM68	7015.66	6669.7	9182.34	5633.17	0.984624	0.93607	1.28871	0.790596	0.613479	0.950687
O95985	DNA topoisomerase 3-beta-1 OS=Homo sapiens OX=9606 GN=TOP3B PE=1 SV=1	TOP3B	929.585	1770.99			0.688435	1.31157				1.90514
Q15388	Mitochondrial import receptor subunit TOM20 homolog OS=Homo sapiens OX=9606 GN=TOMM20 PE=1 SV=1	TOMM20	93102.6	112938	102500	88015.3	0.939112	1.13919	1.0339	0.887797	0.858686	1.21305
Q9H6L2	Transmembrane protein 231 OS=Homo sapiens OX=9606 GN=TMEM231 PE=1 SV=1	TMEM231	2710.12	2867.11	5145.39		0.758244	0.802167	1.43959			1.05793
Q9NWH2	Transmembrane protein 242 OS=Homo sapiens OX=9606 GN=TMEM242 PE=1 SV=1	TMEM242	3781.6	3412.9	2327.56	3273.42	1.18217	1.06691	0.727619	1.02331	1.40637	0.902502
Q9BVV7	Mitochondrial import inner membrane translocase subunit Tim21 OS=Homo sapiens OX=9606 GN=TIMM21 PE=1 SV=1	TIMM21	5690.67	6255.67	7434.79	11089.5	0.747037	0.821207	0.975994	1.45576	1.49157	1.09929
Q16881	Thioredoxin reductase 1, cytoplasmic OS=Homo sapiens OX=9606 GN=TXNRD1 PE=1 SV=3	TXNRD1	92653.8	90340.7	37857	26047.1	1.50108	1.46361	0.613321	0.421989	0.688039	0.975035
Q8NBP0	Tetratricopeptide repeat protein 13 OS=Homo sapiens OX=9606 GN=TTC13 PE=2 SV=3	TTC13	3976.2	4472.49	7599.75		0.743287	0.836061	1.42065			1.12482
O60637	Tetraspanin-3 OS=Homo sapiens OX=9606 GN=TSPAN3 PE=2 SV=1	TSPAN3	2639.52	2101	3267.47	3183.94	0.943365	0.750898	1.1678	1.13794	0.974436	0.795978
Q96K76	Ubiquitin carboxyl-terminal hydrolase 47 OS=Homo sapiens OX=9606 GN=USP47 PE=1 SV=3	USP47	7683.46	7730.45	6746.65	4960.45	1.13321	1.14014	0.995044	0.731603	0.735246	1.00612
A0AVT1	Ubiquitin-like modifier-activating enzyme 6 OS=Homo sapiens OX=9606 GN=UBA6 PE=1 SV=1	UBA6	18192.9	17061.7	21198.6	21277.2	0.936205	0.877994	1.09088	1.09492	1.00371	0.937822
Q8NB14	Ubiquitin carboxyl-terminal hydrolase 38 OS=Homo sapiens OX=9606 GN=USP38 PE=1 SV=2	USP38		601.072				1
Q9BSL1	Ubiquitin-associated domain-containing protein 1 OS=Homo sapiens OX=9606 GN=UBAC1 PE=1 SV=1	UBAC1	4223.37	3301.64	3128.94		1.18924	0.929695	0.881065			0.781755
Q8TCY9	Up-regulator of cell proliferation OS=Homo sapiens OX=9606 GN=URGCP PE=1 SV=2	URGCP	1901.48	1905.54	2959.74	3540.06	0.73795	0.739526	1.14865	1.37387	1.19607	1.00214
O95070	Protein YIF1A OS=Homo sapiens OX=9606 GN=YIF1A PE=1 SV=2	YIF1A	7906.67	7804.59	15992.9	15062.9	0.67626	0.667529	1.36788	1.28833	0.941849	0.987089
Q13426	DNA repair protein XRCC4 OS=Homo sapiens OX=9606 GN=XRCC4 PE=1 SV=2	XRCC4	4395.5	4424.25	2378.44	2425.77	1.29052	1.29896	0.698311	0.712207	1.0199	1.00654
Q9Y2I8	WD repeat-containing protein 37 OS=Homo sapiens OX=9606 GN=WDR37 PE=1 SV=2	WDR37	1634.17	1695.27		1515.94	1.01179	1.04962		0.938589		1.03739
Q9NZC7	WW domain-containing oxidoreductase OS=Homo sapiens OX=9606 GN=WWOX PE=1 SV=1	WWOX	2437	2496.6	2703.63	3183.5	0.900863	0.922895	0.999426	1.17682	1.17749	1.02446
Q9UPT8	Zinc finger CCCH domain-containing protein 4 OS=Homo sapiens OX=9606 GN=ZC3H4 PE=1 SV=3	ZC3H4	5302.86	5827.92	6174.02	6153.33	0.904226	0.993757	1.05277	1.04924	0.996649	1.09901
Q9UN37	Vacuolar protein sorting-associated protein 4A OS=Homo sapiens OX=9606 GN=VPS4A PE=1 SV=1	VPS4A	40447	38883.6	36777	34309.6	1.0756	1.03402	0.978	0.912385	0.932909	0.961347
P57081	tRNA (guanine-N(7)-)-methyltransferase non-catalytic subunit WDR4 OS=Homo sapiens OX=9606 GN=WDR4 PE=1 SV=2	WDR4	5208.09	5443.92	2843.45	2488.51	1.30333	1.36234	0.711575	0.622751	0.875173	1.04528
Q8N5P1	Zinc finger CCCH domain-containing protein 8 OS=Homo sapiens OX=9606 GN=ZC3H8 PE=1 SV=2	ZC3H8	1527.26	2027.88	1323.36	1454.92	0.964572	1.28075	0.835795	0.918884	1.09941	1.32779
O14972	Vacuolar protein sorting-associated protein 26C OS=Homo sapiens OX=9606 GN=VPS26C PE=1 SV=1	VPS26C	4252.84	4156.38	4027.42	3683.76	1.05527	1.03133	0.999335	0.914062	0.91467	0.977319
Q6PJI9	GATOR complex protein WDR59 OS=Homo sapiens OX=9606 GN=WDR59 PE=1 SV=2	WDR59	2876.6	2971.57	4035.78	4951.54	0.7756	0.801206	1.08814	1.33505	1.22691	1.03301
Q9Y2K1	Zinc finger and BTB domain-containing protein 1 OS=Homo sapiens OX=9606 GN=ZBTB1 PE=1 SV=3	ZBTB1	1363.2	1609.24	2451.48	1971.58	0.737313	0.870389	1.32593	1.06637	0.804241	1.18049
Q9ULJ3	Zinc finger and BTB domain-containing protein 21 OS=Homo sapiens OX=9606 GN=ZBTB21 PE=1 SV=2	ZBTB21	2888.68	2723.93	2999.32	2786.39	1.01372	0.955906	1.05255	0.977825	0.929007	0.942967
Q8IUH5	Palmitoyltransferase ZDHHC17 OS=Homo sapiens OX=9606 GN=ZDHHC17 PE=1 SV=2	ZDHHC17	5709.15	5117.33	6435.44	7460.72	0.923712	0.827959	1.04122	1.20711	1.15932	0.896338
P49750	YLP motif-containing protein 1 OS=Homo sapiens OX=9606 GN=YLPM1 PE=1 SV=4	YLPM1	6230.69	6071.83	10748.3	10965.5	0.732671	0.71399	1.2639	1.28944	1.02021	0.974504
Q53S58	Transmembrane protein 177 OS=Homo sapiens OX=9606 GN=TMEM177 PE=1 SV=1	TMEM177	4115.76	3608.05	5674.54	6955.38	0.808846	0.709069	1.11518	1.3669	1.22572	0.876642
Q9H6X4	Transmembrane protein 134 OS=Homo sapiens OX=9606 GN=TMEM134 PE=1 SV=1	TMEM134	5826.79				1
P83876	Thioredoxin-like protein 4A OS=Homo sapiens OX=9606 GN=TXNL4A PE=1 SV=1	TXNL4A	13255.3	14145.9	7839.56	6450.72	1.27175	1.3572	0.75215	0.618901	0.822842	1.06719
Q9Y6I9	Testis-expressed protein 264 OS=Homo sapiens OX=9606 GN=TEX264 PE=1 SV=1	TEX264	26142.2	24693.2	31824.1	29924	0.928811	0.877329	1.13068	1.06318	0.940294	0.944572
P22314	Ubiquitin-like modifier-activating enzyme 1 OS=Homo sapiens OX=9606 GN=UBA1 PE=1 SV=3	UBA1	143071	139766	131196	95106.8	1.12402	1.09806	1.03073	0.747196	0.724921	0.9769
P26368	Splicing factor U2AF 65 kDa subunit OS=Homo sapiens OX=9606 GN=U2AF2 PE=1 SV=4	U2AF2	54274.1	56366.6	33852.6	37222.5	1.1947	1.24076	0.745177	0.819356	1.09955	1.03855
Q93008	Probable ubiquitin carboxyl-terminal hydrolase FAF-X OS=Homo sapiens OX=9606 GN=USP9X PE=1 SV=4	USP9X	12194.5	12073.7	17867.8	20129.8	0.783383	0.775623	1.14784	1.29315	1.1266	0.990094
Q9UI12	V-type proton ATPase subunit H OS=Homo sapiens OX=9606 GN=ATP6V1H PE=1 SV=1	ATP6V1H	19046.2	18103.4	24498.3	19796.1	0.935426	0.889121	1.2032	0.972256	0.80806	0.950499
Q9BRT2	Ubiquinol-cytochrome-c reductase complex assembly factor 2 OS=Homo sapiens OX=9606 GN=UQCC2 PE=1 SV=1	UQCC2	7738.56	7760.58	7037.54	6175.95	1.07807	1.08114	0.98041	0.860381	0.877572	1.00285
Q13488	V-type proton ATPase 116 kDa subunit a3 OS=Homo sapiens OX=9606 GN=TCIRG1 PE=1 SV=3	TCIRG1	5136.12	3557.14	5341.36	5920.67	1.02953	0.713022	1.07067	1.18679	1.10846	0.692573
Q9Y487	V-type proton ATPase 116 kDa subunit a2 OS=Homo sapiens OX=9606 GN=ATP6V0A2 PE=1 SV=2	ATP6V0A2	10279.2	10884.5	12160.6	14334.1	0.86274	0.913543	1.02065	1.20307	1.17873	1.05889
Q9H4A3	Serine/threonine-protein kinase WNK1 OS=Homo sapiens OX=9606 GN=WNK1 PE=1 SV=2	WNK1	9759.23	8545.51	6338.47	9394.03	1.14689	1.00425	0.744886	1.10397	1.48207	0.875634
Q9NRW7	Vacuolar protein sorting-associated protein 45 OS=Homo sapiens OX=9606 GN=VPS45 PE=1 SV=1	VPS45	16433.9	17134.2	11485	10208.8	1.18953	1.24022	0.831314	0.738939	0.888881	1.04261
Q93050	V-type proton ATPase 116 kDa subunit a1 OS=Homo sapiens OX=9606 GN=ATP6V0A1 PE=1 SV=3	ATP6V0A1	50306.1	48778.5	52112.5	54564.6	0.977949	0.948252	1.01307	1.06073	1.04705	0.969634
Q9Y3C0	WASH complex subunit 3 OS=Homo sapiens OX=9606 GN=WASHC3 PE=1 SV=1	WASHC3	4897.1	5092.87	6948.2		0.867349	0.902022	1.23063			1.03998
Q9H1B5	Xylosyltransferase 2 OS=Homo sapiens OX=9606 GN=XYLT2 PE=1 SV=2	XYLT2	1598.07	1562.28			1.01132	0.988675				0.977604
Q969M3	Protein YIPF5 OS=Homo sapiens OX=9606 GN=YIPF5 PE=1 SV=1	YIPF5	10090.8	13799.1	3038.73		1.12417	1.5373	0.338532			1.36749
O60568	Multifunctional procollagen lysine hydroxylase and glycosyltransferase LH3 OS=Homo sapiens OX=9606 GN=PLOD3 PE=1 SV=1	PLOD3	17957.3	18022.7	14219.4	14415	1.11166	1.11571	0.880262	0.892371	1.01376	1.00364
Q9Y244	Proteasome maturation protein OS=Homo sapiens OX=9606 GN=POMP PE=1 SV=1	POMP	1421.89	1383.21			1.01379	0.986211				0.972797
P40306	Proteasome subunit beta type-10 OS=Homo sapiens OX=9606 GN=PSMB10 PE=1 SV=1	PSMB10	2195.77	1476.74			1.19579	0.804213				0.672539
O60508	Pre-mRNA-processing factor 17 OS=Homo sapiens OX=9606 GN=CDC40 PE=1 SV=1	CDC40	10648.1	10647.3	10469.4	12275.8	0.967117	0.967044	0.950886	1.11495	1.17254	0.999925
Q5VTL8	Pre-mRNA-splicing factor 38B OS=Homo sapiens OX=9606 GN=PRPF38B PE=1 SV=1	PRPF38B	12042.1	12573.2	9810.28	7958.46	1.13647	1.1866	0.925847	0.751081	0.811237	1.0441
P28074	Proteasome subunit beta type-5 OS=Homo sapiens OX=9606 GN=PSMB5 PE=1 SV=3	PSMB5	46462	46589.1	31721.1	28452.9	1.21291	1.21623	0.828091	0.742774	0.896971	1.00274
P25787	Proteasome subunit alpha type-2 OS=Homo sapiens OX=9606 GN=PSMA2 PE=1 SV=2	PSMA2	50549.9	50823.6	32707.1	22579	1.29069	1.29768	0.835113	0.576511	0.690339	1.00541
Q9H2H8	Peptidyl-prolyl cis-trans isomerase-like 3 OS=Homo sapiens OX=9606 GN=PPIL3 PE=1 SV=1	PPIL3	7320.97	6460.84	4594.92	5074.34	1.24872	1.10201	0.783746	0.86552	1.10434	0.882511
Q96FX7	tRNA (adenine(58)-N(1))-methyltransferase catalytic subunit TRMT61A OS=Homo sapiens OX=9606 GN=TRMT61A PE=1 SV=1	TRMT61A	5899.6	6900.2	5971.48	4989.57	0.993163	1.16161	1.00526	0.839965	0.835567	1.1696
Q9NNW7	Thioredoxin reductase 2, mitochondrial OS=Homo sapiens OX=9606 GN=TXNRD2 PE=1 SV=3	TXNRD2	12685.7	15057.1	15526.1	13897	0.887641	1.05357	1.08639	0.972398	0.895073	1.18693
O95801	Tetratricopeptide repeat protein 4 OS=Homo sapiens OX=9606 GN=TTC4 PE=1 SV=3	TTC4	6330.1	5889.68	6272.25	7192.42	0.985826	0.917237	0.976817	1.12012	1.1467	0.930424
P68036	Ubiquitin-conjugating enzyme E2 L3 OS=Homo sapiens OX=9606 GN=UBE2L3 PE=1 SV=1	UBE2L3	96649.4	96856.4	62481	34999.4	1.32858	1.33142	0.858886	0.481114	0.560161	1.00214
Q8TF42	Ubiquitin-associated and SH3 domain-containing protein B OS=Homo sapiens OX=9606 GN=UBASH3B PE=1 SV=2	UBASH3B	2522.41	2385.1	3079.5	3831.61	0.853707	0.807235	1.04225	1.2968	1.24423	0.945564
P36543	V-type proton ATPase subunit E 1 OS=Homo sapiens OX=9606 GN=ATP6V1E1 PE=1 SV=1	ATP6V1E1	19842.6	23532.8	21473.3	26709.4	0.866886	1.0281	0.938128	1.16688	1.24384	1.18597
Q9NW82	WD repeat-containing protein 70 OS=Homo sapiens OX=9606 GN=WDR70 PE=1 SV=1	WDR70	5569.39	5454.01	4436.6	5100.4	1.08352	1.06107	0.863135	0.992276	1.14962	0.979283
Q8N3J9	Zinc finger protein 664 OS=Homo sapiens OX=9606 GN=ZNF664 PE=1 SV=1	ZNF664	825.544	1282.28	837.424		0.840891	1.30612	0.852992			1.55325
Q5T7W0	Zinc finger protein 618 OS=Homo sapiens OX=9606 GN=ZNF618 PE=1 SV=1	ZNF618	950.611	738.348	869.94	963.281	1.07957	0.838513	0.987956	1.09396	1.1073	0.776709
Q9NRS6	Sorting nexin-15 OS=Homo sapiens OX=9606 GN=SNX15 PE=1 SV=1	SNX15	2634.56	3601.36			0.844963	1.15504				1.36697
Q9Y343	Sorting nexin-24 OS=Homo sapiens OX=9606 GN=SNX24 PE=1 SV=1	SNX24	2975.72	1818.7			1.24133	0.758674				0.61118
Q02086	Transcription factor Sp2 OS=Homo sapiens OX=9606 GN=SP2 PE=1 SV=3	SP2	2774.11	2289.64	2610.89	2374.65	1.1042	0.911364	1.03923	0.945201	0.909517	0.82536
Q96R06	Sperm-associated antigen 5 OS=Homo sapiens OX=9606 GN=SPAG5 PE=1 SV=2	SPAG5	4854.39	5264.72	5450.28	6624.25	0.874916	0.94887	0.982314	1.1939	1.2154	1.08453
O75044	SLIT-ROBO Rho GTPase-activating protein 2 OS=Homo sapiens OX=9606 GN=SRGAP2 PE=1 SV=3	SRGAP2	4117.48	4406.5	9894.07	8121.28	0.620585	0.664146	1.49123	1.22404	0.820823	1.07019
Q96PU4	E3 ubiquitin-protein ligase UHRF2 OS=Homo sapiens OX=9606 GN=UHRF2 PE=1 SV=1	UHRF2	4618.71	5525.58	14659.9	14231	0.473287	0.566215	1.50222	1.45827	0.970743	1.19635
P09936	Ubiquitin carboxyl-terminal hydrolase isozyme L1 OS=Homo sapiens OX=9606 GN=UCHL1 PE=1 SV=2	UCHL1	99960.2	91815.4	227731	160636	0.689211	0.633054	1.57017	1.10756	0.705376	0.91852
Q6P1X5	Transcription initiation factor TFIID subunit 2 OS=Homo sapiens OX=9606 GN=TAF2 PE=1 SV=3	TAF2	5303.7	5591.3	5666.38	6936.54	0.902837	0.951795	0.964576	1.18079	1.22416	1.05423
Q9P031	Thyroid transcription factor 1-associated protein 26 OS=Homo sapiens OX=9606 GN=CCDC59 PE=1 SV=2	CCDC59	5718.74	6298.17	4052.66	4018.6	1.13873	1.25411	0.806974	0.800192	0.991596	1.10132
O43542	DNA repair protein XRCC3 OS=Homo sapiens OX=9606 GN=XRCC3 PE=1 SV=1	XRCC3	2691.68	2842.92	4223.37	4440.53	0.7583	0.800907	1.18981	1.25099	1.05142	1.05619
Q96Q11	CCA tRNA nucleotidyltransferase 1, mitochondrial OS=Homo sapiens OX=9606 GN=TRNT1 PE=1 SV=2	TRNT1	18074	15978.5	15726	11417.6	1.18138	1.04441	1.02791	0.746296	0.726033	0.88406
Q9BZM6	UL16-binding protein 1 OS=Homo sapiens OX=9606 GN=ULBP1 PE=1 SV=1	ULBP1	1868.91	1775.34	9734.86	1430.96	0.504767	0.479495	2.62925	0.386483	0.146993	0.949933
Q96QD9	UAP56-interacting factor OS=Homo sapiens OX=9606 GN=FYTTD1 PE=1 SV=3	FYTTD1	4672.2	4775.19	3910.62	4957.78	1.02037	1.04286	0.854043	1.08273	1.26777	1.02204
Q9NUQ7	Ufm1-specific protease 2 OS=Homo sapiens OX=9606 GN=UFSP2 PE=1 SV=3	UFSP2	10134.8	10475.5	6964.93	5713.45	1.21781	1.25875	0.836913	0.686534	0.820317	1.03362
Q8TBC4	NEDD8-activating enzyme E1 catalytic subunit OS=Homo sapiens OX=9606 GN=UBA3 PE=1 SV=2	UBA3	18867.1	18360.5	19278.1	12107.3	1.09991	1.07038	1.12387	0.705831	0.628034	0.973149
O43298	Zinc finger and BTB domain-containing protein 43 OS=Homo sapiens OX=9606 GN=ZBTB43 PE=1 SV=1	ZBTB43	2311.62	2432.12			0.974598	1.0254				1.05213
Q15911	Zinc finger homeobox protein 3 OS=Homo sapiens OX=9606 GN=ZFHX3 PE=1 SV=2	ZFHX3	1691.75	1849.16	2763.85	2485.66	0.769815	0.841443	1.25766	1.13108	0.899347	1.09305
Q969S3	Zinc finger protein 622 OS=Homo sapiens OX=9606 GN=ZNF622 PE=1 SV=1	ZNF622	5740.99	5562.1	5914.54	4136.44	1.07539	1.04188	1.1079	0.774829	0.699368	0.96884
Q8IYB9	Zinc finger protein 595 OS=Homo sapiens OX=9606 GN=ZNF595 PE=1 SV=2	ZNF595	552.814	487.439			1.06285	0.937155				0.881741
Q9Y3Q8	TSC22 domain family protein 4 OS=Homo sapiens OX=9606 GN=TSC22D4 PE=1 SV=2	TSC22D4	2545.65	2671.21	5176.55	5101.41	0.657162	0.689575	1.33633	1.31693	0.985485	1.04932
P13693	Translationally-controlled tumor protein OS=Homo sapiens OX=9606 GN=TPT1 PE=1 SV=1	TPT1	20075.1	22801.8	23771	15087.4	0.982445	1.11589	1.16332	0.738354	0.634698	1.13582
Q7Z2T5	TRMT1-like protein OS=Homo sapiens OX=9606 GN=TRMT1L PE=1 SV=2	TRMT1L	23020.7	22831.6	17170.4	18171.4	1.13411	1.12479	0.845894	0.895208	1.0583	0.991786
Q5SNT2	Transmembrane protein 201 OS=Homo sapiens OX=9606 GN=TMEM201 PE=1 SV=1	TMEM201	5716.77	6525.65	8181.34	10052	0.750337	0.856504	1.07382	1.31934	1.22865	1.14149
Q9H0V1	Transmembrane protein 168 OS=Homo sapiens OX=9606 GN=TMEM168 PE=2 SV=2	TMEM168	6627.45	6591.92	7957.81	7481.6	0.925015	0.920056	1.1107	1.04423	0.940158	0.994639
P02766	Transthyretin OS=Homo sapiens OX=9606 GN=TTR PE=1 SV=1	TTR	12606.3	13127.9	15911	14515.5	0.897873	0.935024	1.13325	1.03385	0.912293	1.04138
Q86TV6	Tetratricopeptide repeat protein 7B OS=Homo sapiens OX=9606 GN=TTC7B PE=1 SV=3	TTC7B	3444.56	3004.96			1.06816	0.93184				0.872378
Q969E8	Pre-rRNA-processing protein TSR2 homolog OS=Homo sapiens OX=9606 GN=TSR2 PE=1 SV=1	TSR2	1259.58	414.616			1.5047	0.495302				0.32917
P49815	Tuberin OS=Homo sapiens OX=9606 GN=TSC2 PE=1 SV=2	TSC2	1676.28	1298.5	4860.43	2856.7	0.627121	0.485788	1.81836	1.06873	0.587746	0.774632
P11441	Ubiquitin-like protein 4A OS=Homo sapiens OX=9606 GN=UBL4A PE=1 SV=1	UBL4A	12782.1	11887	3429.29	3648.8	1.61049	1.49771	0.432075	0.459732	1.06401	0.929972
O95551	Tyrosyl-DNA phosphodiesterase 2 OS=Homo sapiens OX=9606 GN=TDP2 PE=1 SV=1	TDP2	3663.98	3565.44	4577.22		0.930996	0.905958	1.16305			0.973106
Q9Y6I4	Ubiquitin carboxyl-terminal hydrolase 3 OS=Homo sapiens OX=9606 GN=USP3 PE=1 SV=2	USP3	2888.81	2798.82	2936.55	3011.8	0.993061	0.962126	1.00947	1.03534	1.02563	0.968849
Q8IWV8	E3 ubiquitin-protein ligase UBR2 OS=Homo sapiens OX=9606 GN=UBR2 PE=1 SV=1	UBR2	3598.33	3088.66	3301.33	4554.76	0.989702	0.84952	0.908014	1.25276	1.37967	0.858359
O75379	Vesicle-associated membrane protein 4 OS=Homo sapiens OX=9606 GN=VAMP4 PE=1 SV=2	VAMP4	1815.2	2476.85			0.845843	1.15416				1.36451
Q6UW78	Ubiquinol-cytochrome-c reductase complex assembly factor 3 OS=Homo sapiens OX=9606 GN=UQCC3 PE=1 SV=2	UQCC3	4336.87	5261.6	9011.51	10785.8	0.590135	0.715967	1.22623	1.46767	1.19689	1.21323
Q2M389	WASH complex subunit 4 OS=Homo sapiens OX=9606 GN=WASHC4 PE=1 SV=2	WASHC4	7570.5	7384.14	11438.8	12878.4	0.771087	0.752105	1.16509	1.31172	1.12585	0.975383
Q9H1Z4	WD repeat-containing protein 13 OS=Homo sapiens OX=9606 GN=WDR13 PE=1 SV=2	WDR13	7812.48	6660.12	2467.37		1.38356	1.17948	0.436961			0.852498
Q16670	Zinc finger and SCAN domain-containing protein 26 OS=Homo sapiens OX=9606 GN=ZSCAN26 PE=1 SV=2	ZSCAN26	3221.68	2765.67			1.07616	0.923838				0.858456
O95229	ZW10 interactor OS=Homo sapiens OX=9606 GN=ZWINT PE=1 SV=2	ZWINT	2815.92	3422.81	6836.33		0.646097	0.785345	1.56856			1.21552
Q8TAD4	Zinc transporter 5 OS=Homo sapiens OX=9606 GN=SLC30A5 PE=1 SV=1	SLC30A5	4721.73	4746.4	3896.86	3054.34	1.15029	1.1563	0.949335	0.744084	0.783795	1.00522
Q9BTM9	Ubiquitin-related modifier 1 OS=Homo sapiens OX=9606 GN=URM1 PE=1 SV=1	URM1	8750.73	15731.3	8342.38	6978.41	0.879408	1.58092	0.838371	0.701298	0.836501	1.79771
Q8TEU8	WAP, Kazal, immunoglobulin, Kunitz and NTR domain-containing protein 2 OS=Homo sapiens OX=9606 GN=WFIKKN2 PE=1 SV=1	WFIKKN2			23888.9				1
Q9HAD4	WD repeat-containing protein 41 OS=Homo sapiens OX=9606 GN=WDR41 PE=1 SV=3	WDR41	2778.87	3121.21	2907.41		0.946536	1.06314	0.99032			1.12319
Q9H7D7	WD repeat-containing protein 26 OS=Homo sapiens OX=9606 GN=WDR26 PE=1 SV=3	WDR26	13922.1	14021.5	9083.35	10162.3	1.18011	1.18853	0.769951	0.861408	1.11878	1.00714
Q64LD2	WD repeat-containing protein 25 OS=Homo sapiens OX=9606 GN=WDR25 PE=1 SV=3	WDR25	2588.68	2803.24	1856.54	2667.75	1.04422	1.13077	0.748891	1.07612	1.43695	1.08288
Q96CS4	Zinc finger protein 689 OS=Homo sapiens OX=9606 GN=ZNF689 PE=1 SV=1	ZNF689	2642.72	3044.96	2382.81	3893.61	0.88355	1.01803	0.796653	1.30176	1.63404	1.15221
Q9Y5J1	U3 small nucleolar RNA-associated protein 18 homolog OS=Homo sapiens OX=9606 GN=UTP18 PE=1 SV=3	UTP18	19353.6	20625.5	19783.5	19428.6	0.977563	1.04181	0.999278	0.981351	0.982061	1.06572
P18887	DNA repair protein XRCC1 OS=Homo sapiens OX=9606 GN=XRCC1 PE=1 SV=2	XRCC1	7596.88	7893.15	13042.7	11900	0.751557	0.780867	1.29031	1.17726	0.912388	1.039
Q9UBQ0	Vacuolar protein sorting-associated protein 29 OS=Homo sapiens OX=9606 GN=VPS29 PE=1 SV=1	VPS29	97009	94691.1	32046.8	25402	1.55745	1.52023	0.5145	0.40782	0.792653	0.976106
Q5VIR6	Vacuolar protein sorting-associated protein 53 homolog OS=Homo sapiens OX=9606 GN=VPS53 PE=1 SV=2	VPS53	3428.24	3373.23	2753.62	3090.67	1.08439	1.06699	0.871002	0.977615	1.1224	0.983954
Q00341	Vigilin OS=Homo sapiens OX=9606 GN=HDLBP PE=1 SV=2	HDLBP	31077.9	30373.2	19851.6	19119.6	1.23789	1.20982	0.790725	0.761568	0.963126	0.977325
Q9Y4E5	E3 SUMO-protein ligase ZNF451 OS=Homo sapiens OX=9606 GN=ZNF451 PE=1 SV=2	ZNF451	2023.24	2082.82			0.98549	1.01451				1.02945
Q9UBW7	Zinc finger MYM-type protein 2 OS=Homo sapiens OX=9606 GN=ZMYM2 PE=1 SV=1	ZMYM2	4929.63	5257.78	11866.7	9918.56	0.61673	0.657784	1.48461	1.24088	0.835831	1.06657
O75063	Glycosaminoglycan xylosylkinase OS=Homo sapiens OX=9606 GN=FAM20B PE=1 SV=1	FAM20B	5961.84	5276.33	5779.46	4806.06	1.09273	0.967083	1.0593	0.880889	0.831576	0.885017
Q8TAF3	WD repeat-containing protein 48 OS=Homo sapiens OX=9606 GN=WDR48 PE=1 SV=1	WDR48	8417.22	8554.91	15478.9	16253.7	0.691286	0.702594	1.27124	1.33488	1.05006	1.01636
O75351	Vacuolar protein sorting-associated protein 4B OS=Homo sapiens OX=9606 GN=VPS4B PE=1 SV=2	VPS4B	2160.74	2016.55	2104.45	1276.89	1.14346	1.06715	1.11367	0.675726	0.606757	0.933268
A6NFI3	Zinc finger protein 316 OS=Homo sapiens OX=9606 GN=ZNF316 PE=1 SV=1	ZNF316	1965.81	1560.4			1.11497	0.88503				0.793769
Q9BRR0	Zinc finger protein with KRAB and SCAN domains 3 OS=Homo sapiens OX=9606 GN=ZKSCAN3 PE=1 SV=2	ZKSCAN3		1166.37				1
O00233	26S proteasome non-ATPase regulatory subunit 9 OS=Homo sapiens OX=9606 GN=PSMD9 PE=1 SV=3	PSMD9	26444.4	25230.7	24913.1	18813.2	1.10876	1.05788	1.04456	0.788802	0.755153	0.954104
Q02127	Dihydroorotate dehydrogenase (quinone), mitochondrial OS=Homo sapiens OX=9606 GN=DHODH PE=1 SV=3	DHODH	13308.8	14172.4	17384.9	18710.6	0.837338	0.891673	1.09379	1.1772	1.07626	1.06489
Q9NTZ6	RNA-binding protein 12 OS=Homo sapiens OX=9606 GN=RBM12 PE=1 SV=1	RBM12	37548.6	37911.3	19190.9	17151.3	1.3434	1.35637	0.686602	0.613631	0.89372	1.00966
P49756	RNA-binding protein 25 OS=Homo sapiens OX=9606 GN=RBM25 PE=1 SV=3	RBM25	159885	181590	139895	145604	1.02004	1.15852	0.892509	0.928932	1.04081	1.13575
Q8N697	Solute carrier family 15 member 4 OS=Homo sapiens OX=9606 GN=SLC15A4 PE=1 SV=1	SLC15A4	4192.53	4472.58	9490.39	9709.92	0.601825	0.642026	1.36232	1.39383	1.02313	1.0668
Q5T160	Probable arginine--tRNA ligase, mitochondrial OS=Homo sapiens OX=9606 GN=RARS2 PE=1 SV=1	RARS2	11653.9	11290.4	8859.76	8248.61	1.16386	1.12756	0.884811	0.823776	0.93102	0.968809
P21675	Transcription initiation factor TFIID subunit 1 OS=Homo sapiens OX=9606 GN=TAF1 PE=1 SV=2	TAF1	2368.2	2255.06	3896.3	3158.1	0.81119	0.772436	1.33462	1.08176	0.810538	0.952225
Q9BRU9	rRNA-processing protein UTP23 homolog OS=Homo sapiens OX=9606 GN=UTP23 PE=1 SV=2	UTP23	6355.41	5696.97	7478.44	8311.61	0.913054	0.818459	1.07439	1.19409	1.11141	0.896397
Q96BN2	Transcriptional adapter 1 OS=Homo sapiens OX=9606 GN=TADA1 PE=1 SV=1	TADA1	772.228	590.818			1.13309	0.866908				0.765082
Q9UGI8	Testin OS=Homo sapiens OX=9606 GN=TES PE=1 SV=1	TES	14901.9	12549.7			1.08569	0.914315				0.842154
Q9P016	Thymocyte nuclear protein 1 OS=Homo sapiens OX=9606 GN=THYN1 PE=1 SV=1	THYN1	9200.71	9187.36	6577.09	7035.87	1.15005	1.14838	0.82211	0.879455	1.06975	0.998549
Q9NUY8	TBC1 domain family member 23 OS=Homo sapiens OX=9606 GN=TBC1D23 PE=1 SV=3	TBC1D23	4151.71	4516.98	3364.8	3412.84	1.07513	1.16972	0.871353	0.883793	1.01428	1.08798
Q9BUF5	Tubulin beta-6 chain OS=Homo sapiens OX=9606 GN=TUBB6 PE=1 SV=1	TUBB6	48125.6	43517.1	58679.5	56168.5	0.932257	0.842984	1.1367	1.08806	0.957208	0.90424
Q9C0B7	Transport and Golgi organization protein 6 homolog OS=Homo sapiens OX=9606 GN=TANGO6 PE=1 SV=2	TANGO6	2597.61	2357.92	4989.73		0.783572	0.711269	1.50516			0.907727
Q15654	Thyroid receptor-interacting protein 6 OS=Homo sapiens OX=9606 GN=TRIP6 PE=1 SV=3	TRIP6	17447.9	18498.5	19547	14151.2	1.00211	1.06245	1.12267	0.812767	0.723958	1.06021
Q9UNS1	Protein timeless homolog OS=Homo sapiens OX=9606 GN=TIMELESS PE=1 SV=2	TIMELESS	4556.98	4814.85	4619.75		0.977083	1.03237	0.990542			1.05659
Q6PGP7	Tetratricopeptide repeat protein 37 OS=Homo sapiens OX=9606 GN=TTC37 PE=1 SV=1	TTC37	3869.63	3898.82	4930.48	6917.72	0.78905	0.795002	1.00537	1.41058	1.40305	1.00754
Q93009	Ubiquitin carboxyl-terminal hydrolase 7 OS=Homo sapiens OX=9606 GN=USP7 PE=1 SV=2	USP7	40890.3	41577.8	28449.9	28370	1.17427	1.19401	0.817009	0.814715	0.997192	1.01681
Q9P0L0	Vesicle-associated membrane protein-associated protein A OS=Homo sapiens OX=9606 GN=VAPA PE=1 SV=3	VAPA	158531	153807	163904	145124	1.02053	0.990122	1.05512	0.934226	0.885421	0.970201
P45880	Voltage-dependent anion-selective channel protein 2 OS=Homo sapiens OX=9606 GN=VDAC2 PE=1 SV=2	VDAC2	176863	188833	194370	181680	0.953766	1.01832	1.04818	0.979742	0.934712	1.06768
O76024	Wolframin OS=Homo sapiens OX=9606 GN=WFS1 PE=1 SV=2	WFS1	11987.1	10978.5	15260.8	14366.9	0.911683	0.834973	1.16066	1.09268	0.941425	0.91586
Q9UEU0	Vesicle transport through interaction with t-SNAREs homolog 1B OS=Homo sapiens OX=9606 GN=VTI1B PE=1 SV=3	VTI1B	4574.13	5238.94	3337.82	5171.08	0.998611	1.14375	0.728703	1.12894	1.54924	1.14534
Q9Y3S1	Serine/threonine-protein kinase WNK2 OS=Homo sapiens OX=9606 GN=WNK2 PE=1 SV=4	WNK2	2361.14	2638.73			0.944481	1.05552				1.11757
Q8IZH2	5'-3' exoribonuclease 1 OS=Homo sapiens OX=9606 GN=XRN1 PE=1 SV=1	XRN1	6087.8	6629.56	6199.35	6432.03	0.960647	1.04614	0.97825	1.01497	1.03753	1.08899
O60293	Zinc finger C3H1 domain-containing protein OS=Homo sapiens OX=9606 GN=ZFC3H1 PE=1 SV=3	ZFC3H1	6563.29	5957.17	4922.28	6035.84	1.11817	1.01491	0.838599	1.02831	1.22623	0.90765
Q96N58	Zinc finger protein 578 OS=Homo sapiens OX=9606 GN=ZNF578 PE=1 SV=2	ZNF578	1707.67	2063.58			0.905625	1.09437				1.20842
Q9NNW5	WD repeat-containing protein 6 OS=Homo sapiens OX=9606 GN=WDR6 PE=1 SV=1	WDR6	6754.6	6382	6861.45	8275.73	0.955599	0.902886	0.970716	1.1708	1.20612	0.944838
Q96FK6	WD repeat-containing protein 89 OS=Homo sapiens OX=9606 GN=WDR89 PE=2 SV=1	WDR89	5050.3	5136.16	3486.89	3052.78	1.20776	1.2283	0.833878	0.730062	0.875502	1.017
Q86Y07	Serine/threonine-protein kinase VRK2 OS=Homo sapiens OX=9606 GN=VRK2 PE=1 SV=3	VRK2	9366.78	8649.44	8036.31	8715.22	1.07764	0.995111	0.924571	1.00268	1.08448	0.923417
Q7Z3J2	VPS35 endosomal protein-sorting factor-like OS=Homo sapiens OX=9606 GN=VPS35L PE=1 SV=2	VPS35L	8310.8	8515.95	13744.2	13358.2	0.756746	0.775426	1.25149	1.21634	0.971915	1.02468
O15498	Synaptobrevin homolog YKT6 OS=Homo sapiens OX=9606 GN=YKT6 PE=1 SV=1	YKT6	7375.03	7700.83	11319.2	9027.49	0.832806	0.869596	1.27819	1.01941	0.797538	1.04418
O95405	Zinc finger FYVE domain-containing protein 9 OS=Homo sapiens OX=9606 GN=ZFYVE9 PE=1 SV=2	ZFYVE9	1848.47	1647.74		2218.57	0.970363	0.864989		1.16465		0.891407
Q9NUA8	Zinc finger and BTB domain-containing protein 40 OS=Homo sapiens OX=9606 GN=ZBTB40 PE=1 SV=4	ZBTB40	854.335	1460.28	1439.08	2320.85	0.562567	0.961573	0.947613	1.52825	1.61273	1.70926
Q9UQR1	Zinc finger protein 148 OS=Homo sapiens OX=9606 GN=ZNF148 PE=1 SV=2	ZNF148	551.301	562.739	916.145	711.609	0.804292	0.820979	1.33656	1.03817	0.776743	1.02075
Q5JNZ3	Zinc finger protein 311 OS=Homo sapiens OX=9606 GN=ZNF311 PE=2 SV=2	ZNF311	1516.72		1938.99		0.877805		1.12219
O75691	Small subunit processome component 20 homolog OS=Homo sapiens OX=9606 GN=UTP20 PE=1 SV=3	UTP20	17903.1	19265.2	16142.5	15664	1.03824	1.11723	0.936139	0.90839	0.970358	1.07608
Q9P2S5	WD repeat-containing protein WRAP73 OS=Homo sapiens OX=9606 GN=WRAP73 PE=1 SV=1	WRAP73	8119.62	5342.75			1.20627	0.793731				0.658005
O75312	Zinc finger protein ZPR1 OS=Homo sapiens OX=9606 GN=ZPR1 PE=1 SV=1	ZPR1	14103.3	14630	12540	11144.8	1.07622	1.11641	0.956921	0.850454	0.88874	1.03735
A0AVI4	E3 ubiquitin-protein ligase TM129 OS=Homo sapiens OX=9606 GN=TMEM129 PE=1 SV=1	TMEM129	3689.85	3982.46	3705.15	4073.83	0.955221	1.03097	0.959182	1.05463	1.0995	1.0793
P07951	Tropomyosin beta chain OS=Homo sapiens OX=9606 GN=TPM2 PE=1 SV=1	TPM2	7427.95	7895.3	3608.75		1.17705	1.2511	0.571849			1.06292
Q9BVC6	Transmembrane protein 109 OS=Homo sapiens OX=9606 GN=TMEM109 PE=1 SV=1	TMEM109	23081.5	36759.3	144940	150986	0.259513	0.413297	1.62961	1.69758	1.04171	1.59259
Q12815	Tastin OS=Homo sapiens OX=9606 GN=TROAP PE=1 SV=3	TROAP	1351.23	1628.65	260.582		1.25096	1.50779	0.241245			1.20531
Q9BZL1	Ubiquitin-like protein 5 OS=Homo sapiens OX=9606 GN=UBL5 PE=1 SV=1	UBL5	7577.19	7003.02	6656.08	7346.5	1.06038	0.980033	0.931481	1.0281	1.10373	0.924224
O75386	Tubby-related protein 3 OS=Homo sapiens OX=9606 GN=TULP3 PE=1 SV=2	TULP3	1789.49	1384.33	1622.33		1.11933	0.865901	1.01477			0.773589
Q8IZQ1	WD repeat and FYVE domain-containing protein 3 OS=Homo sapiens OX=9606 GN=WDFY3 PE=1 SV=2	WDFY3	3012.04	2843.88			1.02872	0.971284				0.944171
O43314	Inositol hexakisphosphate and diphosphoinositol-pentakisphosphate kinase 2 OS=Homo sapiens OX=9606 GN=PPIP5K2 PE=1 SV=3	PPIP5K2	4339.92	4046.32	6437	6969.69	0.796574	0.742685	1.18148	1.27926	1.08275	0.932349
Q9BQB6	Vitamin K epoxide reductase complex subunit 1 OS=Homo sapiens OX=9606 GN=VKORC1 PE=1 SV=1	VKORC1	33226.3	37124.3	38331.2	42648.2	0.878248	0.981281	1.01318	1.12729	1.11262	1.11732
O43264	Centromere/kinetochore protein zw10 homolog OS=Homo sapiens OX=9606 GN=ZW10 PE=1 SV=3	ZW10	7247.02	7879.5	7495.68	7407.23	0.965322	1.04957	0.998445	0.986663	0.9882	1.08727
A7E2V4	Zinc finger SWIM domain-containing protein 8 OS=Homo sapiens OX=9606 GN=ZSWIM8 PE=1 SV=1	ZSWIM8	2735.12	2354.96	2798.87	4732.73	0.866801	0.746322	0.887004	1.49987	1.69094	0.861008
Q8NEW0	Zinc transporter 7 OS=Homo sapiens OX=9606 GN=SLC30A7 PE=2 SV=1	SLC30A7	14541.2	15801.1	17275.5	20828.3	0.84979	0.923419	1.00958	1.21721	1.20566	1.08664
O43149	Zinc finger ZZ-type and EF-hand domain-containing protein 1 OS=Homo sapiens OX=9606 GN=ZZEF1 PE=1 SV=6	ZZEF1	2286.26	2106.56	1362.32	1132.89	1.32767	1.22332	0.791123	0.657889	0.831589	0.9214
Q9H582	Zinc finger protein 644 OS=Homo sapiens OX=9606 GN=ZNF644 PE=1 SV=2	ZNF644	2974.74	3002.71	2243.98	2117.22	1.15092	1.16174	0.868191	0.819148	0.943511	1.0094
Q96RU7	Tribbles homolog 3 OS=Homo sapiens OX=9606 GN=TRIB3 PE=1 SV=2	TRIB3	2735.81	2761.38	5907.53	6744.94	0.602945	0.60858	1.30196	1.48652	1.14175	1.00935
Q8TB96	T-cell immunomodulatory protein OS=Homo sapiens OX=9606 GN=ITFG1 PE=1 SV=1	ITFG1	5620.53	6586.78	5332.07	3612.08	1.06291	1.24564	1.00836	0.683089	0.677425	1.17191
Q4KMQ1	Taperin OS=Homo sapiens OX=9606 GN=TPRN PE=1 SV=2	TPRN	7120.36	8267.08	8314.94	7041.58	0.926408	1.0756	1.08183	0.916158	0.846859	1.16105
Q15029	116 kDa U5 small nuclear ribonucleoprotein component OS=Homo sapiens OX=9606 GN=EFTUD2 PE=1 SV=1	EFTUD2	53454.5	55271.7	41769.1	41318.6	1.11472	1.15261	0.871034	0.861639	0.989215	1.034
Q9H0U9	Testis-specific Y-encoded-like protein 1 OS=Homo sapiens OX=9606 GN=TSPYL1 PE=1 SV=3	TSPYL1	7183.14	7324.45	7487.13	8958.92	0.928245	0.946506	0.967528	1.15772	1.19658	1.01967
Q15819	Ubiquitin-conjugating enzyme E2 variant 2 OS=Homo sapiens OX=9606 GN=UBE2V2 PE=1 SV=4	UBE2V2	45652.4	48159.7	16412.6	9451.55	1.52586	1.60967	0.548567	0.315904	0.575872	1.05492
Q8NFA0	Ubiquitin carboxyl-terminal hydrolase 32 OS=Homo sapiens OX=9606 GN=USP32 PE=1 SV=1	USP32	3669.07	3171.15	4647.87	3789.6	0.960635	0.830269	1.2169	0.992192	0.815341	0.864293
Q9NZ43	Vesicle transport protein USE1 OS=Homo sapiens OX=9606 GN=USE1 PE=1 SV=2	USE1	6029.58	5860.54	4291.86	3153.32	1.24737	1.2124	0.887881	0.652345	0.734721	0.971965
Q9BRG1	Vacuolar protein-sorting-associated protein 25 OS=Homo sapiens OX=9606 GN=VPS25 PE=1 SV=1	VPS25	5958.49	5346.85	5958.4		1.03543	0.929147	1.03542			0.89735
Q9H270	Vacuolar protein sorting-associated protein 11 homolog OS=Homo sapiens OX=9606 GN=VPS11 PE=1 SV=1	VPS11	8212.65	8203.49	8280.37	10812.9	0.925124	0.924092	0.932752	1.21803	1.30585	0.998885
Q9BTA9	WW domain-containing adapter protein with coiled-coil OS=Homo sapiens OX=9606 GN=WAC PE=1 SV=3	WAC	8674.12	9859.41	9900.74	10134.2	0.899607	1.02254	1.02682	1.05103	1.02358	1.13665
Q8TBC5	Zinc finger and SCAN domain-containing protein 18 OS=Homo sapiens OX=9606 GN=ZSCAN18 PE=1 SV=2	ZSCAN18	198.176	480.04	837.38		0.392273	0.9502	1.65753			2.42229
Q15649	Zinc finger HIT domain-containing protein 3 OS=Homo sapiens OX=9606 GN=ZNHIT3 PE=1 SV=2	ZNHIT3	6832.12	9564.93	10669	15185	0.646812	0.905533	1.01006	1.4376	1.42328	1.39999
O60232	Protein ZNRD2 OS=Homo sapiens OX=9606 GN=ZNRD2 PE=1 SV=1	ZNRD2	11524.6	10386.7	6207.8	5418.24	1.37454	1.23882	0.740405	0.646234	0.872812	0.901263
Q86UX7	Fermitin family homolog 3 OS=Homo sapiens OX=9606 GN=FERMT3 PE=1 SV=1	FERMT3	1188.23		7647.83	13673.4	0.158364		1.01928	1.82235	1.78788
P46937	Transcriptional coactivator YAP1 OS=Homo sapiens OX=9606 GN=YAP1 PE=1 SV=2	YAP1	688.995	831.801			0.906098	1.0939				1.20727
Q9BW85	Splicing factor YJU2 OS=Homo sapiens OX=9606 GN=YJU2 PE=1 SV=1	YJU2	1081.48	917.525	1013.71	1570.87	0.943785	0.800705	0.884644	1.37087	1.54962	0.848398
Q9H5H4	Zinc finger protein 768 OS=Homo sapiens OX=9606 GN=ZNF768 PE=1 SV=2	ZNF768	4010.43	5050.52	4606.04	4120.75	0.901841	1.13573	1.03578	0.926649	0.894641	1.25935
Q96NB3	Zinc finger protein 830 OS=Homo sapiens OX=9606 GN=ZNF830 PE=1 SV=2	ZNF830	2160.09	2592.72	3265.42		0.808192	0.970059	1.22175			1.20028
Q9H900	Protein zwilch homolog OS=Homo sapiens OX=9606 GN=ZWILCH PE=1 SV=2	ZWILCH	2447.88	2156.59	2000.32		1.11187	0.979557	0.908577			0.881003
Q9Y2W2	WW domain-binding protein 11 OS=Homo sapiens OX=9606 GN=WBP11 PE=1 SV=1	WBP11	22814.3	22548.1	19605.7	19496.3	1.08042	1.06782	0.928472	0.923291	0.99442	0.988332
Q96JP5	E3 ubiquitin-protein ligase ZFP91 OS=Homo sapiens OX=9606 GN=ZFP91 PE=1 SV=1	ZFP91	5923.87	4928.19	6258.46	5992.55	1.02564	0.853253	1.08357	1.03753	0.957512	0.831921
Q5T200	Zinc finger CCCH domain-containing protein 13 OS=Homo sapiens OX=9606 GN=ZC3H13 PE=1 SV=1	ZC3H13	4312.66	4616.52	4258.3		0.981081	1.05021	0.968714			1.07046
Q9UL40	Zinc finger protein 346 OS=Homo sapiens OX=9606 GN=ZNF346 PE=1 SV=1	ZNF346	5610.42	5224.57	4449.46	4787.02	1.11809	1.04119	0.886723	0.953995	1.07587	0.931226
Q86VM9	Zinc finger CCCH domain-containing protein 18 OS=Homo sapiens OX=9606 GN=ZC3H18 PE=1 SV=2	ZC3H18	4455.19	5264.22	6451.34	7445.18	0.754608	0.891639	1.09271	1.26104	1.15405	1.18159
A8MTY0	Zinc finger protein 724 OS=Homo sapiens OX=9606 GN=ZNF724 PE=2 SV=3	ZNF724	2572.36	3902.09			0.794619	1.20538				1.51693
Q96B54	Zinc finger protein 428 OS=Homo sapiens OX=9606 GN=ZNF428 PE=1 SV=2	ZNF428	16914.3	18603.6	9514.19	6730.49	1.30707	1.43761	0.735218	0.520105	0.707416	1.09987
Q9P2Y4	Zinc finger protein 219 OS=Homo sapiens OX=9606 GN=ZNF219 PE=1 SV=2	ZNF219	1957.41	1429.86			1.15574	0.844255				0.730486
Q5T4F4	Protrudin OS=Homo sapiens OX=9606 GN=ZFYVE27 PE=1 SV=1	ZFYVE27	1446.92	1672.14			0.927792	1.07221				1.15565
Q8N567	Zinc finger CCHC domain-containing protein 9 OS=Homo sapiens OX=9606 GN=ZCCHC9 PE=1 SV=2	ZCCHC9	5745.21	6163.74	4031.76	5703.14	1.06177	1.13912	0.74511	1.054	1.41455	1.07285
Q6PK81	Zinc finger protein 773 OS=Homo sapiens OX=9606 GN=ZNF773 PE=1 SV=1	ZNF773	1931.74	2192.94			0.936674	1.06333				1.13521
Q8IUX4	DNA dC->dU-editing enzyme APOBEC-3F OS=Homo sapiens OX=9606 GN=APOBEC3F PE=1 SV=3	APOBEC3F	1725.25	2307.38	1887.93		0.874199	1.16917	0.956631			1.33742
O14561	Acyl carrier protein, mitochondrial OS=Homo sapiens OX=9606 GN=NDUFAB1 PE=1 SV=3	NDUFAB1	162632	202546	91955.6	129296	1.1093	1.38155	0.627223	0.88192	1.40607	1.24543
Q9ULW3	Activator of basal transcription 1 OS=Homo sapiens OX=9606 GN=ABT1 PE=1 SV=1	ABT1	10408.5	12251.5	9988.79	11826.5	0.936115	1.10187	0.898368	1.06365	1.18398	1.17707
Q9Y6H3	Mitochondrial inner membrane protease ATP23 homolog OS=Homo sapiens OX=9606 GN=ATP23 PE=1 SV=3	ATP23	1133.67	1055.41	1559.01		0.907398	0.844758	1.24784			0.930968
Q99758	Phospholipid-transporting ATPase ABCA3 OS=Homo sapiens OX=9606 GN=ABCA3 PE=1 SV=2	ABCA3	8655.74	7984.5	9471.97	8265.49	1.00713	0.929032	1.10211	0.961727	0.872626	0.922451
Q8TB40	(Lyso)-N-acylphosphatidylethanolamine lipase OS=Homo sapiens OX=9606 GN=ABHD4 PE=1 SV=1	ABHD4	12473.8	10771.9			1.07321	0.926786				0.863562
Q9NUJ1	Palmitoyl-protein thioesterase ABHD10, mitochondrial OS=Homo sapiens OX=9606 GN=ABHD10 PE=1 SV=1	ABHD10	11047	10810.7	15511.8	15369	0.83787	0.819947	1.17651	1.16568	0.990794	0.97861
Q8IZP0	Abl interactor 1 OS=Homo sapiens OX=9606 GN=ABI1 PE=1 SV=4	ABI1	7498.61	6496.17	12064.6	12628.2	0.775299	0.671654	1.24739	1.30566	1.04672	0.866317
O14678	Lysosomal cobalamin transporter ABCD4 OS=Homo sapiens OX=9606 GN=ABCD4 PE=1 SV=1	ABCD4	924.349	653.6	958.752		1.09317	0.772972	1.13386			0.707092
Q13362	Serine/threonine-protein phosphatase 2A 56 kDa regulatory subunit gamma isoform OS=Homo sapiens OX=9606 GN=PPP2R5C PE=1 SV=3	PPP2R5C	4935.86	4695.49	6154.82	4892.23	0.954786	0.908289	1.19058	0.946346	0.794862	0.951301
P43251	Biotinidase OS=Homo sapiens OX=9606 GN=BTD PE=1 SV=2	BTD	2590.9	1987.18			1.13187	0.868128				0.766984
P30153	Serine/threonine-protein phosphatase 2A 65 kDa regulatory subunit A alpha isoform OS=Homo sapiens OX=9606 GN=PPP2R1A PE=1 SV=4	PPP2R1A	44615.9	43615.7	47176.6	34921.4	1.04775	1.02427	1.10789	0.82009	0.740227	0.977582
P61221	ATP-binding cassette sub-family E member 1 OS=Homo sapiens OX=9606 GN=ABCE1 PE=1 SV=1	ABCE1	22517.1	21342.8	27405.8	23816.3	0.947271	0.897869	1.15293	1.00193	0.869024	0.947849
Q5T8D3	Acyl-CoA-binding domain-containing protein 5 OS=Homo sapiens OX=9606 GN=ACBD5 PE=1 SV=1	ACBD5	26800.9	23506.1	15844.4	14074.6	1.33627	1.17199	0.789988	0.701748	0.888301	0.877064
Q9NRL2	Bromodomain adjacent to zinc finger domain protein 1A OS=Homo sapiens OX=9606 GN=BAZ1A PE=1 SV=2	BAZ1A	6043.76	8452.24	6957.12	7108.68	0.846412	1.18371	0.974325	0.995551	1.02178	1.39851
P31937	3-hydroxyisobutyrate dehydrogenase, mitochondrial OS=Homo sapiens OX=9606 GN=HIBADH PE=1 SV=2	HIBADH	13429.7	13271.8	14801.6	14885.3	0.952657	0.941456	1.04997	1.05591	1.00565	0.988242
Q00973	Beta-1,4 N-acetylgalactosaminyltransferase 1 OS=Homo sapiens OX=9606 GN=B4GALNT1 PE=1 SV=2	B4GALNT1	4323.86	4648.24	5506.59	6107.69	0.84014	0.903168	1.06995	1.18674	1.10916	1.07502
P49419	Alpha-aminoadipic semialdehyde dehydrogenase OS=Homo sapiens OX=9606 GN=ALDH7A1 PE=1 SV=5	ALDH7A1	54383.4	51968.1	52669.3	37795.1	1.10526	1.05618	1.07043	0.768131	0.717593	0.955588
Q9UKV3	Apoptotic chromatin condensation inducer in the nucleus OS=Homo sapiens OX=9606 GN=ACIN1 PE=1 SV=2	ACIN1	28922.3	32392.4	32604.3	28623.3	0.944076	1.05735	1.06426	0.934316	0.8779	1.11998
Q12983	BCL2/adenovirus E1B 19 kDa protein-interacting protein 3 OS=Homo sapiens OX=9606 GN=BNIP3 PE=1 SV=3	BNIP3	5519.09	7645.15	7861.76	10583.7	0.698405	0.967444	0.994854	1.3393	1.34623	1.38522
P31946	14-3-3 protein beta/alpha OS=Homo sapiens OX=9606 GN=YWHAB PE=1 SV=3	YWHAB	33104.2	39083.2	21096	13536.9	1.23962	1.46351	0.789962	0.506904	0.641681	1.18061
P62258	14-3-3 protein epsilon OS=Homo sapiens OX=9606 GN=YWHAE PE=1 SV=1	YWHAE	760507	801511	656571	486490	1.12456	1.18519	0.970871	0.719373	0.740956	1.05392
P27348	14-3-3 protein theta OS=Homo sapiens OX=9606 GN=YWHAQ PE=1 SV=1	YWHAQ	69649.3	65339.3	63060.2	57202.1	1.09146	1.02392	0.988207	0.896406	0.907103	0.938119
Q6PD74	Alpha- and gamma-adaptin-binding protein p34 OS=Homo sapiens OX=9606 GN=AAGAB PE=1 SV=1	AAGAB	3057.68	2592.06	5902.84	4291.39	0.771948	0.654397	1.49024	1.08341	0.727004	0.847721
Q9NSY1	BMP-2-inducible protein kinase OS=Homo sapiens OX=9606 GN=BMP2K PE=1 SV=2	BMP2K	2964.24	3332.05	2056.98	2355.64	1.10721	1.24459	0.768325	0.87988	1.14519	1.12408
Q5TH69	Brefeldin A-inhibited guanine nucleotide-exchange protein 3 OS=Homo sapiens OX=9606 GN=ARFGEF3 PE=1 SV=3	ARFGEF3	889.506	959.322	1061.2	1462.51	0.813721	0.877588	0.970786	1.3379	1.37817	1.07849
Q13131	5'-AMP-activated protein kinase catalytic subunit alpha-1 OS=Homo sapiens OX=9606 GN=PRKAA1 PE=1 SV=4	PRKAA1	23098.4	23170.2	21969.3	17247.9	1.08081	1.08417	1.02797	0.807053	0.785091	1.00311
Q5VST6	Alpha/beta hydrolase domain-containing protein 17B OS=Homo sapiens OX=9606 GN=ABHD17B PE=1 SV=1	ABHD17B	6514.29	6171.09	8128.62	8096.89	0.901292	0.853808	1.12464	1.12025	0.996097	0.947316
P49902	Cytosolic purine 5'-nucleotidase OS=Homo sapiens OX=9606 GN=NT5C2 PE=1 SV=1	NT5C2	23488.5	22316.8	15882.1	14956.2	1.22586	1.16471	0.828881	0.780558	0.941702	0.950116
P19021	Peptidyl-glycine alpha-amidating monooxygenase OS=Homo sapiens OX=9606 GN=PAM PE=1 SV=2	PAM	4050.92	4753.71	10348.2	10466.1	0.547072	0.641983	1.39751	1.41343	1.01139	1.17349
Q9UKV5	E3 ubiquitin-protein ligase AMFR OS=Homo sapiens OX=9606 GN=AMFR PE=1 SV=2	AMFR	19051.5	18542.3	14665.1	12508.2	1.17662	1.14517	0.905713	0.772503	0.852923	0.973272
P07311	Acylphosphatase-1 OS=Homo sapiens OX=9606 GN=ACYP1 PE=1 SV=2	ACYP1	9682.27	9258.86	6538.05	6654.96	1.20523	1.15253	0.813845	0.828397	1.01788	0.95627
Q9BT30	Alpha-ketoglutarate-dependent dioxygenase alkB homolog 7, mitochondrial OS=Homo sapiens OX=9606 GN=ALKBH7 PE=1 SV=1	ALKBH7	2824.26	3029.33	1000.47		1.23617	1.32593	0.437902			1.07261
Q8N556	Actin filament-associated protein 1 OS=Homo sapiens OX=9606 GN=AFAP1 PE=1 SV=2	AFAP1	1251.34	1398.29			0.944539	1.05546				1.11743
Q8NB90	ATPase family protein 2 homolog OS=Homo sapiens OX=9606 GN=SPATA5 PE=1 SV=3	SPATA5	5227.54	5372.2	7855.43	7341.03	0.810591	0.833022	1.21808	1.13831	0.934517	1.02767
Q9Y4W6	AFG3-like protein 2 OS=Homo sapiens OX=9606 GN=AFG3L2 PE=1 SV=2	AFG3L2	45633.4	46102.8	86185.4	80519.7	0.706286	0.713552	1.33393	1.24624	0.934261	1.01029
P10109	Adrenodoxin, mitochondrial OS=Homo sapiens OX=9606 GN=FDX1 PE=1 SV=1	FDX1	19088.9	17609.7	12170.4	10963.1	1.27616	1.17727	0.813637	0.732924	0.9008	0.92251
P35611	Alpha-adducin OS=Homo sapiens OX=9606 GN=ADD1 PE=1 SV=2	ADD1	3604.7	4131.79	5491.1	5325.89	0.777148	0.890785	1.18384	1.14822	0.969913	1.14622
Q8IWK6	Adhesion G protein-coupled receptor A3 OS=Homo sapiens OX=9606 GN=ADGRA3 PE=1 SV=2	ADGRA3	4250.9	4300			0.994258	1.00574				1.01155
P50747	Biotin--protein ligase OS=Homo sapiens OX=9606 GN=HLCS PE=1 SV=1	HLCS	2801.38	2142.33	1948.63		1.21934	0.932483	0.848172			0.764741
P35612	Beta-adducin OS=Homo sapiens OX=9606 GN=ADD2 PE=1 SV=3	ADD2	6142.56	5427.82	8753.72	8373.55	0.856176	0.756553	1.22013	1.16714	0.95657	0.883641
Q9Y672	Dolichyl pyrophosphate Man9GlcNAc2 alpha-1,3-glucosyltransferase OS=Homo sapiens OX=9606 GN=ALG6 PE=1 SV=2	ALG6	2328.16	2659.17	2609.19	3424.54	0.844986	0.965123	0.946983	1.24291	1.31249	1.14218
P16152	Carbonyl reductase [NADPH] 1 OS=Homo sapiens OX=9606 GN=CBR1 PE=1 SV=3	CBR1	1254.69	1010.8	12654.1	9949.75	0.201805	0.162578	2.03529	1.60032	0.786287	0.805617
Q8IV38	Ankyrin repeat and MYND domain-containing protein 2 OS=Homo sapiens OX=9606 GN=ANKMY2 PE=1 SV=1	ANKMY2	2048.28	2546.03	3105.77	2848.8	0.776682	0.965422	1.17767	1.08023	0.91726	1.24301
Q9NQW6	Anillin OS=Homo sapiens OX=9606 GN=ANLN PE=1 SV=2	ANLN	3958.95	4715.2	3344.15	4480.53	0.959814	1.14316	0.810761	1.08627	1.33981	1.19102
P36405	ADP-ribosylation factor-like protein 3 OS=Homo sapiens OX=9606 GN=ARL3 PE=1 SV=2	ARL3	25416	24567.8	27527.9	21146	1.03047	0.996082	1.1161	0.857348	0.768166	0.966627
Q8IWT0	Protein archease OS=Homo sapiens OX=9606 GN=ZBTB8OS PE=1 SV=2	ZBTB8OS	5476.83	3903.17			1.16777	0.832232				0.71267
O14744	Protein arginine N-methyltransferase 5 OS=Homo sapiens OX=9606 GN=PRMT5 PE=1 SV=4	PRMT5	55638.3	53497.2	69202.2	70338.2	0.894953	0.860513	1.11313	1.1314	1.01642	0.961518
P02649	Apolipoprotein E OS=Homo sapiens OX=9606 GN=APOE PE=1 SV=1	APOE	32274.2	32908.3	82920.5	84357.3	0.55535	0.566261	1.42683	1.45156	1.01733	1.01965
P18085	ADP-ribosylation factor 4 OS=Homo sapiens OX=9606 GN=ARF4 PE=1 SV=3	ARF4	46977.1	48670.9	63374.6	49166.4	0.902586	0.935129	1.21764	0.944649	0.775806	1.03606
P62330	ADP-ribosylation factor 6 OS=Homo sapiens OX=9606 GN=ARF6 PE=1 SV=2	ARF6	10208.8	11780	17482.2	16268.9	0.732603	0.845355	1.25456	1.16749	0.930598	1.15391
Q9H6F5	Coiled-coil domain-containing protein 86 OS=Homo sapiens OX=9606 GN=CCDC86 PE=1 SV=1	CCDC86	11435.7	12441.6	8209.72	7263.54	1.16244	1.26469	0.834521	0.738342	0.884749	1.08796
Q86Y37	CDK2-associated and cullin domain-containing protein 1 OS=Homo sapiens OX=9606 GN=CACUL1 PE=1 SV=1	CACUL1	4273.99	4713.95	6876.25	5131.52	0.81426	0.898079	1.31003	0.977632	0.746267	1.10294
Q86YS7	C2 domain-containing protein 5 OS=Homo sapiens OX=9606 GN=C2CD5 PE=1 SV=1	C2CD5	2249.68	2496.7		5443.17	0.662349	0.735077		1.60257		1.1098
Q9BZZ5	Apoptosis inhibitor 5 OS=Homo sapiens OX=9606 GN=API5 PE=1 SV=3	API5	75965.9	89250.6	53778.8	44591.1	1.1528	1.3544	0.816109	0.676683	0.829158	1.17488
Q92974	Rho guanine nucleotide exchange factor 2 OS=Homo sapiens OX=9606 GN=ARHGEF2 PE=1 SV=4	ARHGEF2	9202.98	7881.4	13651.9	14670.1	0.810721	0.694299	1.20264	1.29234	1.07458	0.856397
P63010	AP-2 complex subunit beta OS=Homo sapiens OX=9606 GN=AP2B1 PE=1 SV=1	AP2B1	61013.1	62864.9	53487.7	44617.7	1.09942	1.13279	0.963814	0.803983	0.834167	1.03035
Q9Y6K0	Choline/ethanolaminephosphotransferase 1 OS=Homo sapiens OX=9606 GN=CEPT1 PE=1 SV=1	CEPT1	54945.8	48623	11151.5	8707.21	1.78067	1.57576	0.361394	0.282181	0.780811	0.884927
O14617	AP-3 complex subunit delta-1 OS=Homo sapiens OX=9606 GN=AP3D1 PE=1 SV=1	AP3D1	14651.1	15182.4	13569.4	12415.5	1.04991	1.08799	0.972396	0.889707	0.914963	1.03626
Q8IZ07	Ankyrin repeat domain-containing protein 13A OS=Homo sapiens OX=9606 GN=ANKRD13A PE=1 SV=3	ANKRD13A	2236.9	2415.43	3725.03		0.801052	0.864985	1.33396			1.07981
Q9Y6A4	Cilia- and flagella-associated protein 20 OS=Homo sapiens OX=9606 GN=CFAP20 PE=1 SV=1	CFAP20	11434.5	10829.2	9661.93	6471.45	1.19118	1.12813	1.00653	0.674161	0.669789	0.947064
P56377	AP-1 complex subunit sigma-2 OS=Homo sapiens OX=9606 GN=AP1S2 PE=1 SV=1	AP1S2		393.452	1656.53			0.383859	1.61614
Q96K21	Abscission/NoCut checkpoint regulator OS=Homo sapiens OX=9606 GN=ZFYVE19 PE=1 SV=3	ZFYVE19	1716.11	1576.4			1.04243	0.957567				0.918589
Q6AI12	Ankyrin repeat domain-containing protein 40 OS=Homo sapiens OX=9606 GN=ANKRD40 PE=1 SV=2	ANKRD40	1017.84	962.43	663.606		1.15494	1.09207	0.752992			0.945561
P08133	Annexin A6 OS=Homo sapiens OX=9606 GN=ANXA6 PE=1 SV=3	ANXA6	86758.2	81875.9	192252	155010	0.67268	0.634825	1.49063	1.20187	0.806286	0.943725
Q96NW4	Ankyrin repeat domain-containing protein 27 OS=Homo sapiens OX=9606 GN=ANKRD27 PE=1 SV=2	ANKRD27	3541.13	4147.11	5955.87	7827.18	0.659696	0.772587	1.10955	1.45817	1.3142	1.17113
Q9H1Y0	Autophagy protein 5 OS=Homo sapiens OX=9606 GN=ATG5 PE=1 SV=2	ATG5	6299.66	5491.53	7849.98	7689.64	0.921987	0.803713	1.14888	1.12542	0.979574	0.871718
O94817	Ubiquitin-like protein ATG12 OS=Homo sapiens OX=9606 GN=ATG12 PE=1 SV=1	ATG12	3931.85	3662.5	1887.4	2809.25	1.27959	1.19193	0.614238	0.914246	1.48842	0.931495
Q76L83	Putative Polycomb group protein ASXL2 OS=Homo sapiens OX=9606 GN=ASXL2 PE=1 SV=1	ASXL2	3368.97	2767.05		5782.61	0.847993	0.696485		1.45552		0.821334
Q9NWX5	Ankyrin repeat and SOCS box protein 6 OS=Homo sapiens OX=9606 GN=ASB6 PE=1 SV=1	ASB6	1973.33	2293.57		1863.59	0.965663	1.12238		0.911961		1.16228
Q9Y575	Ankyrin repeat and SOCS box protein 3 OS=Homo sapiens OX=9606 GN=ASB3 PE=1 SV=1	ASB3	1608.77	1793.75	1335.89	1116.63	1.09907	1.22544	0.912643	0.76285	0.83587	1.11498
Q9H1I8	Activating signal cointegrator 1 complex subunit 2 OS=Homo sapiens OX=9606 GN=ASCC2 PE=1 SV=3	ASCC2	3015.37	2424.96	4202.31	3377.64	0.926361	0.744979	1.291	1.03766	0.803758	0.8042
Q9H7F0	Polyamine-transporting ATPase 13A3 OS=Homo sapiens OX=9606 GN=ATP13A3 PE=1 SV=4	ATP13A3	12805.3	12427.1	13750.4	14942.4	0.949856	0.921803	1.01996	1.10838	1.08669	0.970465
Q8N1G2	Cap-specific mRNA (nucleoside-2'-O-)-methyltransferase 1 OS=Homo sapiens OX=9606 GN=CMTR1 PE=1 SV=1	CMTR1	8744.72	9726.97	6317.68	6734.57	1.1096	1.23423	0.801636	0.854534	1.06599	1.11232
P05026	Sodium/potassium-transporting ATPase subunit beta-1 OS=Homo sapiens OX=9606 GN=ATP1B1 PE=1 SV=1	ATP1B1	215738	221306	215215	203590	1.0083	1.03432	1.00586	0.951523	0.945984	1.02581
Q7L266	Isoaspartyl peptidase/L-asparaginase OS=Homo sapiens OX=9606 GN=ASRGL1 PE=1 SV=2	ASRGL1	1988.61	2220.08			0.945002	1.055				1.1164
P32121	Beta-arrestin-2 OS=Homo sapiens OX=9606 GN=ARRB2 PE=1 SV=2	ARRB2	6439.37	5220.97	7016.49		1.03434	0.838628	1.12704			0.810789
Q5TC12	ATP synthase mitochondrial F1 complex assembly factor 1 OS=Homo sapiens OX=9606 GN=ATPAF1 PE=1 SV=1	ATPAF1	7050.71	6989.3	6811.99	7024.38	1.01171	1.0029	0.977457	1.00793	1.03118	0.99129
Q96MX0	CKLF-like MARVEL transmembrane domain-containing protein 3 OS=Homo sapiens OX=9606 GN=CMTM3 PE=1 SV=1	CMTM3	23868.8	22637.3	28608.5	30916.7	0.900444	0.853986	1.07925	1.16632	1.08068	0.948405
Q9UBR5	Chemokine-like factor OS=Homo sapiens OX=9606 GN=CKLF PE=1 SV=1	CKLF	10309.6	10192.6			1.00571	0.994293				0.988651
P02458	Collagen alpha-1(II) chain OS=Homo sapiens OX=9606 GN=COL2A1 PE=1 SV=3	COL2A1	5836.78	5394.41	4945.81	5551.55	1.07449	0.993055	0.910472	1.02198	1.12248	0.92421
Q9Y3Y2	Chromatin target of PRMT1 protein OS=Homo sapiens OX=9606 GN=CHTOP PE=1 SV=2	CHTOP	9722.56	9610.26	8959.57	8614.18	1.05375	1.04158	0.971054	0.93362	0.96145	0.98845
O00299	Chloride intracellular channel protein 1 OS=Homo sapiens OX=9606 GN=CLIC1 PE=1 SV=4	CLIC1	85709.8	87956.6	165975	129203	0.731243	0.750412	1.41603	1.10231	0.778449	1.02621
Q8WWM7	Ataxin-2-like protein OS=Homo sapiens OX=9606 GN=ATXN2L PE=1 SV=2	ATXN2L	31194	31306.7	27886.7	26297.1	1.06935	1.07321	0.955969	0.901477	0.942998	1.00361
Q7KZN9	Cytochrome c oxidase assembly protein COX15 homolog OS=Homo sapiens OX=9606 GN=COX15 PE=1 SV=1	COX15	8650.04	8638.82	7317.72	6997.81	1.09479	1.09337	0.926165	0.885676	0.956283	0.998703
O94886	CSC1-like protein 1 OS=Homo sapiens OX=9606 GN=TMEM63A PE=1 SV=3	TMEM63A	5730.88	5342.54	5104.44	4587.66	1.10392	1.02912	0.983253	0.883707	0.898759	0.932237
Q8NE35	Cytoplasmic polyadenylation element-binding protein 3 OS=Homo sapiens OX=9606 GN=CPEB3 PE=1 SV=2	CPEB3	2855.4	3502.06			0.898283	1.10172				1.22647
P00395	Cytochrome c oxidase subunit 1 OS=Homo sapiens OX=9606 GN=MT-CO1 PE=1 SV=1	MT-CO1	33044	24491.5	19063.8	17300.5	1.40763	1.0433	0.812091	0.736977	0.907505	0.741178
P48047	ATP synthase subunit O, mitochondrial OS=Homo sapiens OX=9606 GN=ATP5PO PE=1 SV=1	ATP5PO	203383	198695	87201.1	64033.3	1.47029	1.4364	0.630393	0.462909	0.734318	0.97695
Q9Y679	Lipid droplet-regulating VLDL assembly factor AUP1 OS=Homo sapiens OX=9606 GN=AUP1 PE=1 SV=2	AUP1	16504.2	18675.7	19882.9	20066.4	0.87871	0.994324	1.0586	1.06837	1.00923	1.13157
P56385	ATP synthase subunit e, mitochondrial OS=Homo sapiens OX=9606 GN=ATP5ME PE=1 SV=2	ATP5ME	235541	262911	65731.5	65178.1	1.49702	1.67097	0.417766	0.414249	0.991581	1.1162
Q99766	ATP synthase subunit s, mitochondrial OS=Homo sapiens OX=9606 GN=DMAC2L PE=1 SV=3	DMAC2L	6472.15	6203.14	6377.6	7124.69	0.988961	0.947855	0.974513	1.08867	1.11714	0.958436
Q6QNY1	Biogenesis of lysosome-related organelles complex 1 subunit 2 OS=Homo sapiens OX=9606 GN=BLOC1S2 PE=1 SV=1	BLOC1S2	2938.95	3060.31	2338.8		1.05742	1.10109	0.841491			1.04129
Q8WXE0	Caskin-2 OS=Homo sapiens OX=9606 GN=CASKIN2 PE=1 SV=2	CASKIN2	2980.32	3857.13	9358.81	12145.6	0.420624	0.544372	1.32085	1.71416	1.29777	1.2942
P61769	Beta-2-microglobulin OS=Homo sapiens OX=9606 GN=B2M PE=1 SV=1	B2M	25896.2	28885.8	21368.9	11261	1.18502	1.32182	0.977849	0.515307	0.526981	1.11545
P31146	Coronin-1A OS=Homo sapiens OX=9606 GN=CORO1A PE=1 SV=4	CORO1A	1823.96	1720.16	5594.86	12508	0.337037	0.317857	1.03384	2.31127	2.23562	0.943091
Q9ULV4	Coronin-1C OS=Homo sapiens OX=9606 GN=CORO1C PE=1 SV=1	CORO1C	62187.8	62254	48779.7	42376.3	1.15377	1.155	0.905013	0.78621	0.868728	1.00106
P20290	Transcription factor BTF3 OS=Homo sapiens OX=9606 GN=BTF3 PE=1 SV=1	BTF3	17035.9	15355.5	6944.16	7612.36	1.45147	1.3083	0.591648	0.648579	1.09622	0.901361
Q9UIG0	Tyrosine-protein kinase BAZ1B OS=Homo sapiens OX=9606 GN=BAZ1B PE=1 SV=2	BAZ1B	28992.9	29985.6	31667.4	27879.9	0.97845	1.01195	1.06871	0.940889	0.880398	1.03424
Q99933	BAG family molecular chaperone regulator 1 OS=Homo sapiens OX=9606 GN=BAG1 PE=1 SV=4	BAG1	1284.01	1643.03	1583.52	1349.02	0.87652	1.1216	1.08098	0.920899	0.851912	1.27961
Q6UX04	Spliceosome-associated protein CWC27 homolog OS=Homo sapiens OX=9606 GN=CWC27 PE=1 SV=1	CWC27	10749.5	10783.1	6954.17	6743.5	1.22048	1.2243	0.789568	0.765648	0.969706	1.00313
Q9BWK5	Cell cycle regulator of non-homologous end joining OS=Homo sapiens OX=9606 GN=CYREN PE=1 SV=2	CYREN	2362.43	1697.95			1.16365	0.83635				0.71873
Q9P0U4	CXXC-type zinc finger protein 1 OS=Homo sapiens OX=9606 GN=CXXC1 PE=1 SV=2	CXXC1	4978.38	5522.33	7450.42	6598.75	0.811145	0.899773	1.21392	1.07516	0.885688	1.10926
Q16611	Bcl-2 homologous antagonist/killer OS=Homo sapiens OX=9606 GN=BAK1 PE=1 SV=1	BAK1	9164.79	9384.75	4596.14	4180.48	1.34154	1.37374	0.672782	0.611938	0.909563	1.024
Q96G97	Seipin OS=Homo sapiens OX=9606 GN=BSCL2 PE=1 SV=3	BSCL2	9178.19	8065.48	4470.81	5379.15	1.35503	1.19076	0.660053	0.794157	1.20317	0.878766
Q14457	Beclin-1 OS=Homo sapiens OX=9606 GN=BECN1 PE=1 SV=2	BECN1	2403.71	2585.15		2791.91	0.926789	0.996746		1.07647		1.07548
Q8TD16	Protein bicaudal D homolog 2 OS=Homo sapiens OX=9606 GN=BICD2 PE=1 SV=1	BICD2	3888.32	4207.14	3945.5	4947.02	0.915546	0.990616	0.92901	1.16483	1.25384	1.08199
Q53S33	BolA-like protein 3 OS=Homo sapiens OX=9606 GN=BOLA3 PE=1 SV=1	BOLA3	4104.19	4710.06	4815.43	2983.73	0.988163	1.13404	1.15941	0.718391	0.619619	1.14762
P54687	Branched-chain-amino-acid aminotransferase, cytosolic OS=Homo sapiens OX=9606 GN=BCAT1 PE=1 SV=3	BCAT1			8069.3	9643.16			0.911144	1.08886	1.19504
Q5VZK9	F-actin-uncapping protein LRRC16A OS=Homo sapiens OX=9606 GN=CARMIL1 PE=1 SV=1	CARMIL1	2194.02	2295	1845.17	2063.92	1.04501	1.0931	0.87885	0.98304	1.11855	1.04603
Q13561	Dynactin subunit 2 OS=Homo sapiens OX=9606 GN=DCTN2 PE=1 SV=4	DCTN2	29574.7	27704.5	20002.5	12319.9	1.32028	1.23679	0.892953	0.549986	0.615918	0.936764
O75935	Dynactin subunit 3 OS=Homo sapiens OX=9606 GN=DCTN3 PE=1 SV=1	DCTN3	8599.07	9286			0.961592	1.03841				1.07988
Q9UJW0	Dynactin subunit 4 OS=Homo sapiens OX=9606 GN=DCTN4 PE=1 SV=1	DCTN4	5705.16	6324.59	8532.53	9710.37	0.753837	0.835684	1.12742	1.28306	1.13804	1.10857
O00399	Dynactin subunit 6 OS=Homo sapiens OX=9606 GN=DCTN6 PE=1 SV=1	DCTN6	16800.2	15528.2	12902.3	14178.9	1.13114	1.0455	0.868701	0.954654	1.09894	0.924287
Q9H773	dCTP pyrophosphatase 1 OS=Homo sapiens OX=9606 GN=DCTPP1 PE=1 SV=1	DCTPP1	18191	17216.7	9373.08	6573.4	1.41691	1.34102	0.730073	0.512005	0.701306	0.946441
Q08AD1	Calmodulin-regulated spectrin-associated protein 2 OS=Homo sapiens OX=9606 GN=CAMSAP2 PE=1 SV=3	CAMSAP2	4712.86	4943.19	3528.99	3633.8	1.12085	1.17563	0.839295	0.864221	1.0297	1.04887
P47756	F-actin-capping protein subunit beta OS=Homo sapiens OX=9606 GN=CAPZB PE=1 SV=4	CAPZB	167813	161828	152372	168213	1.03234	0.995518	0.937348	1.0348	1.10396	0.964335
Q6ZN54	Differentially expressed in FDCP 8 homolog OS=Homo sapiens OX=9606 GN=DEF8 PE=1 SV=2	DEF8	1895.89	910.011	2740.87	2206.03	0.97817	0.469513	1.41413	1.13818	0.804865	0.479991
Q14790	Caspase-8 OS=Homo sapiens OX=9606 GN=CASP8 PE=1 SV=1	CASP8	3214.36	3066.41	5242.58	4537.37	0.800552	0.763704	1.30569	1.13005	0.865484	0.953972
O15234	Protein CASC3 OS=Homo sapiens OX=9606 GN=CASC3 PE=1 SV=2	CASC3	4443.15	6039.05		1019.03	1.15896	1.57524		0.265805		1.35918
Q13948	Protein CASP OS=Homo sapiens OX=9606 GN=CUX1 PE=1 SV=2	CUX1	4641.64	4702.83			0.993452	1.00655				1.01318
Q9UER7	Death domain-associated protein 6 OS=Homo sapiens OX=9606 GN=DAXX PE=1 SV=2	DAXX	3688.22	3368.19	5102.53	3998.41	0.913075	0.833847	1.26321	0.989868	0.783613	0.913229
Q9HBH1	Peptide deformylase, mitochondrial OS=Homo sapiens OX=9606 GN=PDF PE=1 SV=1	PDF	5207.33	5839.48	7813.71	8419.21	0.763546	0.856237	1.14572	1.2345	1.07749	1.1214
Q96EP5	DAZ-associated protein 1 OS=Homo sapiens OX=9606 GN=DAZAP1 PE=1 SV=1	DAZAP1	48114.1	52311.6	41954.7	41224.4	1.04821	1.13966	0.914022	0.898112	0.982593	1.08724
Q9NUI1	Peroxisomal 2,4-dienoyl-CoA reductase [(3E)-enoyl-CoA-producing] OS=Homo sapiens OX=9606 GN=DECR2 PE=1 SV=1	DECR2	15138	14530.6	15223.9	14968.9	1.01154	0.97095	1.01728	1.00024	0.98325	0.959876
P35659	Protein DEK OS=Homo sapiens OX=9606 GN=DEK PE=1 SV=1	DEK	51936.9	51090	28971.1	15591.7	1.4076	1.38465	0.785179	0.422569	0.538181	0.983694
Q08345	Epithelial discoidin domain-containing receptor 1 OS=Homo sapiens OX=9606 GN=DDR1 PE=1 SV=1	DDR1	4951.56	4424.2	17824.7	20532.2	0.414941	0.370748	1.49371	1.7206	1.1519	0.893496
Q5D0E6	DALR anticodon-binding domain-containing protein 3 OS=Homo sapiens OX=9606 GN=DALRD3 PE=1 SV=2	DALRD3	1779.63	2111.94	1268.78		1.0346	1.22779	0.737613			1.18673
Q16698	2,4-dienoyl-CoA reductase [(3E)-enoyl-CoA-producing], mitochondrial OS=Homo sapiens OX=9606 GN=DECR1 PE=1 SV=1	DECR1	25480.1	23152.3	22211.7	22156.2	1.09591	0.995795	0.955339	0.952952	0.997501	0.908642
Q16832	Discoidin domain-containing receptor 2 OS=Homo sapiens OX=9606 GN=DDR2 PE=1 SV=2	DDR2	15938	12963.1	34550.2	29168.1	0.688322	0.559844	1.49214	1.2597	0.844224	0.813345
O15484	Calpain-5 OS=Homo sapiens OX=9606 GN=CAPN5 PE=1 SV=2	CAPN5	585.3	510.312			1.06844	0.931556				0.871881
Q96F63	Coiled-coil domain-containing protein 97 OS=Homo sapiens OX=9606 GN=CCDC97 PE=1 SV=1	CCDC97	2966.94	3027.33		3084.62	0.980386	1.00034		1.01927		1.02035
Q9Y6W3	Calpain-7 OS=Homo sapiens OX=9606 GN=CAPN7 PE=1 SV=1	CAPN7	4174.53	3891.87	2496.69		1.1856	1.10532	0.709079			0.932289
P42575	Caspase-2 OS=Homo sapiens OX=9606 GN=CASP2 PE=1 SV=2	CASP2	1080.83	1023.54	1925.31	1418.12	0.79359	0.751525	1.41364	1.04124	0.736567	0.946994
Q9NR30	Nucleolar RNA helicase 2 OS=Homo sapiens OX=9606 GN=DDX21 PE=1 SV=5	DDX21	155387	172351	139749	151059	1.00485	1.11456	0.903726	0.976865	1.08093	1.10917
P04040	Catalase OS=Homo sapiens OX=9606 GN=CAT PE=1 SV=3	CAT	16634.9	14583.5	16349.6	16115.2	1.04485	0.916003	1.02693	1.01221	0.985663	0.876681
Q96LW7	Caspase recruitment domain-containing protein 19 OS=Homo sapiens OX=9606 GN=CARD19 PE=1 SV=1	CARD19	9508.77	9489.43	9598.07	8033.71	1.03836	1.03625	1.04811	0.877282	0.837013	0.997966
Q9H8H2	Probable ATP-dependent RNA helicase DDX31 OS=Homo sapiens OX=9606 GN=DDX31 PE=1 SV=2	DDX31	12211.4	12971.9	12021.7	7587.74	1.09048	1.15839	1.07354	0.677587	0.63117	1.06228
O00571	ATP-dependent RNA helicase DDX3X OS=Homo sapiens OX=9606 GN=DDX3X PE=1 SV=3	DDX3X	251188	258188	242083	236737	1.01675	1.04509	0.979899	0.958259	0.977917	1.02787
O95822	Malonyl-CoA decarboxylase, mitochondrial OS=Homo sapiens OX=9606 GN=MLYCD PE=1 SV=3	MLYCD	4923.68	4423.99	4849.9	4081.36	1.07745	0.968107	1.06131	0.893129	0.841535	0.898513
Q9UJU6	Drebrin-like protein OS=Homo sapiens OX=9606 GN=DBNL PE=1 SV=1	DBNL	10019.8	9708.29	11733.8	7124.16	1.0387	1.0064	1.21638	0.738522	0.607149	0.968911
Q9UJV9	Probable ATP-dependent RNA helicase DDX41 OS=Homo sapiens OX=9606 GN=DDX41 PE=1 SV=2	DDX41	12481	12753.6	13823	14072.1	0.939663	0.960186	1.0407	1.05945	1.01802	1.02184
Q86XP3	ATP-dependent RNA helicase DDX42 OS=Homo sapiens OX=9606 GN=DDX42 PE=1 SV=1	DDX42	61131.6	66176.8	31718.6	37741.7	1.24271	1.34527	0.64479	0.76723	1.18989	1.08253
Q7L014	Probable ATP-dependent RNA helicase DDX46 OS=Homo sapiens OX=9606 GN=DDX46 PE=1 SV=2	DDX46	32055.6	32346.9	18240.5	18553.6	1.26706	1.27858	0.720993	0.733369	1.01717	1.00909
Q9Y4B6	DDB1- and CUL4-associated factor 1 OS=Homo sapiens OX=9606 GN=DCAF1 PE=1 SV=3	DCAF1	5693.33	5864.57	7776.56	8004.74	0.832991	0.858046	1.13779	1.17117	1.02934	1.03008
Q9BQ39	ATP-dependent RNA helicase DDX50 OS=Homo sapiens OX=9606 GN=DDX50 PE=1 SV=1	DDX50	12068.3	12298.2	16155.4	15348.2	0.864026	0.880485	1.15664	1.09885	0.950035	1.01905
Q8N8A6	ATP-dependent RNA helicase DDX51 OS=Homo sapiens OX=9606 GN=DDX51 PE=1 SV=3	DDX51	6370.99	6921.33	6122.68	7797.02	0.936496	1.01739	0.899996	1.14611	1.27347	1.08638
Q96JK2	DDB1- and CUL4-associated factor 5 OS=Homo sapiens OX=9606 GN=DCAF5 PE=1 SV=2	DCAF5	4970.2	3647.43		3408.94	1.2398	0.909843		0.850352		0.73386
Q9Y2R4	Probable ATP-dependent RNA helicase DDX52 OS=Homo sapiens OX=9606 GN=DDX52 PE=1 SV=3	DDX52	5834.86	6434.53	12726.4	15544.8	0.575705	0.634873	1.25567	1.53375	1.22146	1.10277
Q58WW2	DDB1- and CUL4-associated factor 6 OS=Homo sapiens OX=9606 GN=DCAF6 PE=1 SV=1	DCAF6	5139.69	4328.11			1.08572	0.91428				0.842096
Q86TM3	Probable ATP-dependent RNA helicase DDX53 OS=Homo sapiens OX=9606 GN=DDX53 PE=1 SV=3	DDX53		2511.79	28618.1	35235.6		0.113543	1.29366	1.5928	1.23123
P61962	DDB1- and CUL4-associated factor 7 OS=Homo sapiens OX=9606 GN=DCAF7 PE=1 SV=1	DCAF7	13534.2	14079	7108.54	6779.18	1.30447	1.35698	0.685145	0.6534	0.953667	1.04025
Q8TDD1	ATP-dependent RNA helicase DDX54 OS=Homo sapiens OX=9606 GN=DDX54 PE=1 SV=2	DDX54	27561.2	27358.5	29180.6	29351.6	0.971732	0.964585	1.02883	1.03486	1.00586	0.992645
Q5TAQ9	DDB1- and CUL4-associated factor 8 OS=Homo sapiens OX=9606 GN=DCAF8 PE=1 SV=1	DCAF8	14035.6	12517.1	7016.28	6476.89	1.40195	1.25028	0.700824	0.646947	0.923123	0.891811
Q8WVC6	Dephospho-CoA kinase domain-containing protein OS=Homo sapiens OX=9606 GN=DCAKD PE=1 SV=1	DCAKD	4448.12	4831.85		11080.3	0.655412	0.711953		1.63264		1.08627
Q8NHQ9	ATP-dependent RNA helicase DDX55 OS=Homo sapiens OX=9606 GN=DDX55 PE=1 SV=3	DDX55	7246.33	6859.44	5555.4	9929.27	0.97955	0.927251	0.750972	1.34223	1.78732	0.946609
Q92793	CREB-binding protein OS=Homo sapiens OX=9606 GN=CREBBP PE=1 SV=3	CREBBP	1832.67	2441.67	2104.13	1835.55	0.892459	1.18903	1.02465	0.893862	0.872356	1.3323
P45973	Chromobox protein homolog 5 OS=Homo sapiens OX=9606 GN=CBX5 PE=1 SV=1	CBX5	44699.7	45314.5	62317.3	54075.8	0.866243	0.878157	1.20766	1.04794	0.867749	1.01375
O60826	Coiled-coil domain-containing protein 22 OS=Homo sapiens OX=9606 GN=CCDC22 PE=1 SV=1	CCDC22	15564.5	15300	19530.5	23428.4	0.843337	0.829005	1.05823	1.26943	1.19958	0.983006
Q13409	Cytoplasmic dynein 1 intermediate chain 2 OS=Homo sapiens OX=9606 GN=DYNC1I2 PE=1 SV=3	DYNC1I2	19009.3	17415.3	31317.8	31157.3	0.768831	0.704362	1.26665	1.26016	0.994875	0.916146
Q6P2H3	Centrosomal protein of 85 kDa OS=Homo sapiens OX=9606 GN=CEP85 PE=1 SV=1	CEP85	5501.11	5434.28	7476.33	8960.65	0.803892	0.794126	1.09254	1.30944	1.19854	0.987852
Q8WUX2	Glutathione-specific gamma-glutamylcyclotransferase 2 OS=Homo sapiens OX=9606 GN=CHAC2 PE=1 SV=1	CHAC2	2261.38	1965.19	3225.82	2011.05	0.955838	0.830645	1.36349	0.850029	0.623423	0.869022
Q9BY43	Charged multivesicular body protein 4a OS=Homo sapiens OX=9606 GN=CHMP4A PE=1 SV=3	CHMP4A	4720.14	4845.88	5467.72	5073.78	0.93898	0.963994	1.0877	1.00933	0.927952	1.02664
Q9P2D1	Chromodomain-helicase-DNA-binding protein 7 OS=Homo sapiens OX=9606 GN=CHD7 PE=1 SV=3	CHD7	1499.12	1714.56			0.932962	1.06704				1.14371
P08603	Complement factor H OS=Homo sapiens OX=9606 GN=CFH PE=1 SV=4	CFH	13222.6	12008.8	17980.8	19895.5	0.838097	0.761162	1.13969	1.26105	1.10649	0.908203
P49450	Histone H3-like centromeric protein A OS=Homo sapiens OX=9606 GN=CENPA PE=1 SV=1	CENPA	4729.21	6583.14	8494.84	8956.17	0.657671	0.91549	1.18134	1.2455	1.05431	1.39202
P08962	CD63 antigen OS=Homo sapiens OX=9606 GN=CD63 PE=1 SV=2	CD63	39441.1	40082.4	40288.7	43838	0.964034	0.979709	0.984752	1.0715	1.0881	1.01626
Q9UJX2	Cell division cycle protein 23 homolog OS=Homo sapiens OX=9606 GN=CDC23 PE=1 SV=3	CDC23	7096.79	6124.44	7977.33	8568.69	0.953637	0.822977	1.07196	1.15143	1.07413	0.862987
Q96S94	Cyclin-L2 OS=Homo sapiens OX=9606 GN=CCNL2 PE=1 SV=1	CCNL2	4047.05	3600.89	2660.71	1593.94	1.36006	1.21012	0.894162	0.535662	0.599066	0.889757
O95639	Cleavage and polyadenylation specificity factor subunit 4 OS=Homo sapiens OX=9606 GN=CPSF4 PE=1 SV=1	CPSF4	9784.06	9382.17	9506.36	10157.7	1.00788	0.96648	0.979273	1.04637	1.06852	0.958924
Q6FI81	Anamorsin OS=Homo sapiens OX=9606 GN=CIAPIN1 PE=1 SV=2	CIAPIN1	25296.8	25414	29411.4	22848.1	0.982683	0.987236	1.14252	0.887561	0.776845	1.00463
Q96FN4	Copine-2 OS=Homo sapiens OX=9606 GN=CPNE2 PE=1 SV=3	CPNE2	7318.54	8915.76	10578.6	7079.94	0.863727	1.05223	1.24848	0.835568	0.66927	1.21824
Q9UNS2	COP9 signalosome complex subunit 3 OS=Homo sapiens OX=9606 GN=COPS3 PE=1 SV=3	COPS3	10447	9951.22	8820.79	8154.14	1.11813	1.06507	0.944078	0.872727	0.924423	0.952543
P20674	Cytochrome c oxidase subunit 5A, mitochondrial OS=Homo sapiens OX=9606 GN=COX5A PE=1 SV=2	COX5A	49740.6	55679.8	62680.3	51787.3	0.904835	1.01288	1.14022	0.942067	0.826213	1.1194
P53621	Coatomer subunit alpha OS=Homo sapiens OX=9606 GN=COPA PE=1 SV=2	COPA	40850.7	38307.2	33073.7	29673.4	1.15149	1.0798	0.932277	0.83643	0.89719	0.937737
P00414	Cytochrome c oxidase subunit 3 OS=Homo sapiens OX=9606 GN=MT-CO3 PE=1 SV=2	MT-CO3	1143.07	1355.02	1486.84	1903.13	0.776534	0.920521	1.01007	1.29287	1.27998	1.18542
O75629	Protein CREG1 OS=Homo sapiens OX=9606 GN=CREG1 PE=1 SV=1	CREG1	6911.77	6746.64	6072.64	8493.45	0.979542	0.95614	0.86062	1.2037	1.39864	0.976109
P00533	Epidermal growth factor receptor OS=Homo sapiens OX=9606 GN=EGFR PE=1 SV=2	EGFR	10198	10508.2	16083.1	11011.7	0.853371	0.879329	1.34584	0.921462	0.684675	1.03042
Q9Y5B0	RNA polymerase II subunit A C-terminal domain phosphatase OS=Homo sapiens OX=9606 GN=CTDP1 PE=1 SV=3	CTDP1	8297.92	8521	9026.55	8407.67	0.969011	0.995062	1.0541	0.981828	0.931438	1.02688
Q9NUQ9	CYFIP-related Rac1 interactor B OS=Homo sapiens OX=9606 GN=CYRIB PE=1 SV=1	CYRIB	17498.8	21199.3	19117	16192.9	0.945779	1.14578	1.03324	0.875197	0.847042	1.21147
P19235	Erythropoietin receptor OS=Homo sapiens OX=9606 GN=EPOR PE=1 SV=1	EPOR	2012.73	1865.28	7585.66	8719.03	0.398902	0.369679	1.5034	1.72802	1.14941	0.926741
Q8NCA5	Protein FAM98A OS=Homo sapiens OX=9606 GN=FAM98A PE=1 SV=2	FAM98A	11345.8	12071.2	8257.17	7777.94	1.15034	1.22388	0.837184	0.788596	0.941962	1.06394
Q9NRW3	DNA dC->dU-editing enzyme APOBEC-3C OS=Homo sapiens OX=9606 GN=APOBEC3C PE=1 SV=2	APOBEC3C	21441.4	24014.8	19558.6	26108.8	0.941201	1.05416	0.858553	1.14608	1.3349	1.12002
Q13873	Bone morphogenetic protein receptor type-2 OS=Homo sapiens OX=9606 GN=BMPR2 PE=1 SV=2	BMPR2	4825.16	5009.01	5609.45	7869.45	0.827889	0.859434	0.962456	1.35022	1.40289	1.0381
Q9Y312	Protein AAR2 homolog OS=Homo sapiens OX=9606 GN=AAR2 PE=1 SV=2	AAR2	1285.09	1532.19			0.912291	1.08771				1.19228
P08236	Beta-glucuronidase OS=Homo sapiens OX=9606 GN=GUSB PE=1 SV=2	GUSB	9724.77	7850.43	3428.53	1889.84	1.69913	1.37164	0.599038	0.330196	0.55121	0.807261
O00512	B-cell CLL/lymphoma 9 protein OS=Homo sapiens OX=9606 GN=BCL9 PE=1 SV=4	BCL9	2452.58	2361.47	2278.65		1.03737	0.998831	0.963801			0.962851
Q13685	Angio-associated migratory cell protein OS=Homo sapiens OX=9606 GN=AAMP PE=1 SV=2	AAMP	11157.7	9914.23	15717.6	13538.8	0.886793	0.787964	1.2492	1.07604	0.861378	0.888555
Q9NYF8	Bcl-2-associated transcription factor 1 OS=Homo sapiens OX=9606 GN=BCLAF1 PE=1 SV=2	BCLAF1	37891.9	39033.7	32110.3	26275.3	1.12014	1.15389	0.949228	0.776737	0.818283	1.03013
Q7Z591	Microtubule organization protein AKNA OS=Homo sapiens OX=9606 GN=AKNA PE=1 SV=2	AKNA	450.511	658.201	1841.73		0.458078	0.669257	1.87267			1.46101
Q9UHK6	Alpha-methylacyl-CoA racemase OS=Homo sapiens OX=9606 GN=AMACR PE=1 SV=2	AMACR	6217.87	5076.48	6602.32	7079.53	0.995807	0.813011	1.05738	1.1338	1.07228	0.816434
P12235	ADP/ATP translocase 1 OS=Homo sapiens OX=9606 GN=SLC25A4 PE=1 SV=4	SLC25A4	133831	139364	139957	129203	0.987036	1.02784	1.03222	0.952904	0.923162	1.04134
Q4G176	Malonate--CoA ligase ACSF3, mitochondrial OS=Homo sapiens OX=9606 GN=ACSF3 PE=1 SV=3	ACSF3	5528.86	5684.17	6278.24	7109.37	0.898978	0.924231	1.02083	1.15597	1.13238	1.02809
O95994	Anterior gradient protein 2 homolog OS=Homo sapiens OX=9606 GN=AGR2 PE=1 SV=1	AGR2	35431.2	33252.9			1.03171	0.968285				0.93852
O43306	Adenylate cyclase type 6 OS=Homo sapiens OX=9606 GN=ADCY6 PE=1 SV=2	ADCY6	5371.26	4913.21	3578.38	3651.02	1.22674	1.12213	0.817268	0.833858	1.0203	0.914722
Q8TF27	Arf-GAP with GTPase, ANK repeat and PH domain-containing protein 11 OS=Homo sapiens OX=9606 GN=AGAP11 PE=2 SV=2	AGAP11	2009.41	2266.97			0.939771	1.06023				1.12818
Q9H553	Alpha-1,3/1,6-mannosyltransferase ALG2 OS=Homo sapiens OX=9606 GN=ALG2 PE=1 SV=1	ALG2	14088.4	14405	21602	24807.6	0.752354	0.769262	1.1536	1.32479	1.14839	1.02247
P62736	Actin, aortic smooth muscle OS=Homo sapiens OX=9606 GN=ACTA2 PE=1 SV=1	ACTA2	37116.2	34148	10878.6	14020	1.54389	1.42042	0.452508	0.583178	1.28877	0.92003
Q9Y2D8	Afadin- and alpha-actinin-binding protein OS=Homo sapiens OX=9606 GN=SSX2IP PE=1 SV=3	SSX2IP	3796.86	3724.34			1.00964	0.990358				0.9809
P83916	Chromobox protein homolog 1 OS=Homo sapiens OX=9606 GN=CBX1 PE=1 SV=1	CBX1	16036.2	18055.7	17256.8	17824.7	0.927304	1.04408	0.997886	1.03073	1.03291	1.12593
Q13185	Chromobox protein homolog 3 OS=Homo sapiens OX=9606 GN=CBX3 PE=1 SV=4	CBX3	26235.7	30422.7	27583.5	31957.2	0.903129	1.04726	0.949525	1.10008	1.15856	1.15959
Q9H8Y5	Ankyrin repeat and zinc finger domain-containing protein 1 OS=Homo sapiens OX=9606 GN=ANKZF1 PE=1 SV=1	ANKZF1	12397.1	10873.4	12133.3	10547.8	1.07914	0.946509	1.05618	0.918166	0.869327	0.877092
O95971	CD160 antigen OS=Homo sapiens OX=9606 GN=CD160 PE=1 SV=1	CD160	13167.8	9777.56	33230.4	35590.3	0.573973	0.426195	1.44848	1.55135	1.07102	0.742536
O60678	Protein arginine N-methyltransferase 3 OS=Homo sapiens OX=9606 GN=PRMT3 PE=1 SV=4	PRMT3	10167	9532.56	8677.92	12714.7	0.989677	0.92792	0.844727	1.23768	1.46518	0.937598
O60306	RNA helicase aquarius OS=Homo sapiens OX=9606 GN=AQR PE=1 SV=4	AQR	16322.2	18129.7	17395.1	17983.9	0.934956	1.03849	0.996413	1.03014	1.03385	1.11074
Q92888	Rho guanine nucleotide exchange factor 1 OS=Homo sapiens OX=9606 GN=ARHGEF1 PE=1 SV=2	ARHGEF1	5685.59	5689.43	5787.59	5350.89	1.01017	1.01085	1.02829	0.950699	0.924545	1.00068
P50613	Cyclin-dependent kinase 7 OS=Homo sapiens OX=9606 GN=CDK7 PE=1 SV=1	CDK7	9684.7	9856.86	9306.97	7916.92	1.05367	1.0724	1.01258	0.861343	0.850644	1.01778
P61604	10 kDa heat shock protein, mitochondrial OS=Homo sapiens OX=9606 GN=HSPE1 PE=1 SV=2	HSPE1	485533	468436	761988	835870	0.761075	0.734275	1.19442	1.31023	1.09696	0.964787
Q5ZPR3	CD276 antigen OS=Homo sapiens OX=9606 GN=CD276 PE=1 SV=1	CD276	8170.95	8750.88	15676.5	13111.9	0.715022	0.76577	1.37182	1.14739	0.836405	1.07097
P53680	AP-2 complex subunit sigma OS=Homo sapiens OX=9606 GN=AP2S1 PE=1 SV=2	AP2S1	47366.7	43416.8	6787.67	7833.09	1.79753	1.64763	0.257586	0.297259	1.15402	0.91661
O95674	Phosphatidate cytidylyltransferase 2 OS=Homo sapiens OX=9606 GN=CDS2 PE=1 SV=1	CDS2	5260.01	5418.5	4969.86	4259.04	1.05689	1.08874	0.998595	0.85577	0.856974	1.03013
Q86W34	Archaemetzincin-2 OS=Homo sapiens OX=9606 GN=AMZ2 PE=2 SV=2	AMZ2	1747.39	2181.11	2428.73	2559.37	0.783882	0.978449	1.08953	1.14814	1.05379	1.24821
P30533	Alpha-2-macroglobulin receptor-associated protein OS=Homo sapiens OX=9606 GN=LRPAP1 PE=1 SV=1	LRPAP1	12336.8	14371.2	8166.41	5379.44	1.2259	1.42806	0.811491	0.534552	0.658728	1.1649
P50583	Bis(5'-nucleosyl)-tetraphosphatase [asymmetrical] OS=Homo sapiens OX=9606 GN=NUDT2 PE=1 SV=3	NUDT2	5247.8	4893.01	8495.64	5752.25	0.860694	0.802504	1.39337	0.943429	0.677083	0.932393
O43747	AP-1 complex subunit gamma-1 OS=Homo sapiens OX=9606 GN=AP1G1 PE=1 SV=5	AP1G1	27369.6	28944	30864.2	24058.7	0.984195	1.04081	1.10986	0.865137	0.779502	1.05752
Q9Y587	AP-4 complex subunit sigma-1 OS=Homo sapiens OX=9606 GN=AP4S1 PE=1 SV=1	AP4S1	4003.48	2978.08			1.14687	0.853127				0.743873
Q03701	CCAAT/enhancer-binding protein zeta OS=Homo sapiens OX=9606 GN=CEBPZ PE=1 SV=3	CEBPZ	21778.3	23420.9	19837.4	18982.7	1.03682	1.11502	0.944421	0.90373	0.956915	1.07542
P05023	Sodium/potassium-transporting ATPase subunit alpha-1 OS=Homo sapiens OX=9606 GN=ATP1A1 PE=1 SV=1	ATP1A1	138553	150234	177666	178518	0.859282	0.931726	1.10185	1.10714	1.0048	1.08431
Q9ULJ7	Ankyrin repeat domain-containing protein 50 OS=Homo sapiens OX=9606 GN=ANKRD50 PE=1 SV=4	ANKRD50	4751.73	5805.48	5819.52	6143.74	0.843984	1.03115	1.03364	1.09123	1.05571	1.22176
P07355	Annexin A2 OS=Homo sapiens OX=9606 GN=ANXA2 PE=1 SV=2	ANXA2	219622	224326	467032	499426	0.622862	0.636203	1.32453	1.4164	1.06936	1.02142
Q9BQE5	Apolipoprotein L2 OS=Homo sapiens OX=9606 GN=APOL2 PE=1 SV=1	APOL2	26309.9	25897.1	10090.7	3913.9	1.58944	1.56451	0.609603	0.236448	0.387872	0.98431
Q01814	Plasma membrane calcium-transporting ATPase 2 OS=Homo sapiens OX=9606 GN=ATP2B2 PE=1 SV=2	ATP2B2	1603.43	1474.76			1.0418	0.958199				0.919753
Q5T9A4	ATPase family AAA domain-containing protein 3B OS=Homo sapiens OX=9606 GN=ATAD3B PE=1 SV=1	ATAD3B	19778.3	19084.7	22453.2	19660	0.976993	0.942731	1.10913	0.97115	0.875599	0.964931
Q92600	CCR4-NOT transcription complex subunit 9 OS=Homo sapiens OX=9606 GN=CNOT9 PE=1 SV=1	CNOT9	5176.45	5182.59	5774.93	5279.99	0.96693	0.968077	1.07872	0.986271	0.914295	1.00119
Q8N9N2	Activating signal cointegrator 1 complex subunit 1 OS=Homo sapiens OX=9606 GN=ASCC1 PE=1 SV=1	ASCC1	4907.12	4710.47			1.02045	0.979553				0.959926
O75110	Probable phospholipid-transporting ATPase IIA OS=Homo sapiens OX=9606 GN=ATP9A PE=1 SV=3	ATP9A	10609.1	9913.14	10876.8	18830.5	0.844849	0.789427	0.866168	1.49956	1.73125	0.9344
Q2TAZ0	Autophagy-related protein 2 homolog A OS=Homo sapiens OX=9606 GN=ATG2A PE=1 SV=3	ATG2A	1027.6	915.989	411.33		1.30909	1.16691	0.524005			0.891387
Q9BVC5	Ashwin OS=Homo sapiens OX=9606 GN=C2orf49 PE=1 SV=1	C2orf49	1637.32	1686.11			0.985319	1.01468				1.0298
P78357	Contactin-associated protein 1 OS=Homo sapiens OX=9606 GN=CNTNAP1 PE=1 SV=1	CNTNAP1	10955.4	10088.2	15890.4	16661.7	0.817633	0.752911	1.18595	1.24351	1.04854	0.920843
P18859	ATP synthase-coupling factor 6, mitochondrial OS=Homo sapiens OX=9606 GN=ATP5PF PE=1 SV=1	ATP5PF	19255.6	28105.9	7919.83	4462.88	1.2892	1.88175	0.530249	0.298799	0.563507	1.45962
O15169	Axin-1 OS=Homo sapiens OX=9606 GN=AXIN1 PE=1 SV=2	AXIN1	749.801	1183.36	762.627	835.163	0.849404	1.34056	0.863934	0.946105	1.09511	1.57823
Q7Z569	BRCA1-associated protein OS=Homo sapiens OX=9606 GN=BRAP PE=1 SV=2	BRAP	3213.96	3279.95	5516.96		0.802763	0.819245	1.37799			1.02053
O14548	Cytochrome c oxidase subunit 7A-related protein, mitochondrial OS=Homo sapiens OX=9606 GN=COX7A2L PE=1 SV=2	COX7A2L	7695.06	7640.15	4392.24		1.17021	1.16186	0.667938			0.992864
Q6PJG6	BRCA1-associated ATM activator 1 OS=Homo sapiens OX=9606 GN=BRAT1 PE=1 SV=2	BRAT1	9844.01	11422.3	15636.6	14032.5	0.773058	0.897003	1.22796	1.10198	0.897414	1.16033
O14981	TATA-binding protein-associated factor 172 OS=Homo sapiens OX=9606 GN=BTAF1 PE=1 SV=2	BTAF1	17609.9	16288.1	15645	13531.8	1.11676	1.03294	0.992155	0.858143	0.864928	0.92494
O75752	UDP-GalNAc:beta-1,3-N-acetylgalactosaminyltransferase 1 OS=Homo sapiens OX=9606 GN=B3GALNT1 PE=1 SV=1	B3GALNT1	1483.28	1549.26	2142.81		0.859814	0.898061	1.24212			1.04448
P25440	Bromodomain-containing protein 2 OS=Homo sapiens OX=9606 GN=BRD2 PE=1 SV=2	BRD2	4157.84	4347.13	3782.34		1.01515	1.06137	0.923475			1.04553
Q9NPI1	Bromodomain-containing protein 7 OS=Homo sapiens OX=9606 GN=BRD7 PE=1 SV=1	BRD7	3923.86	3568.51	2266.4	2034.48	1.33088	1.21036	0.768711	0.690049	0.89767	0.909439
Q07812	Apoptosis regulator BAX OS=Homo sapiens OX=9606 GN=BAX PE=1 SV=1	BAX	13236.1	13504.1	18675.7	25423.5	0.747386	0.762519	1.05454	1.43556	1.36131	1.02025
Q8WWI5	Choline transporter-like protein 1 OS=Homo sapiens OX=9606 GN=SLC44A1 PE=1 SV=1	SLC44A1	4660.08	4485.72	8415.15	9568.2	0.687096	0.661387	1.24075	1.41076	1.13702	0.962584
A8MVW0	Protein FAM171A2 OS=Homo sapiens OX=9606 GN=FAM171A2 PE=1 SV=1	FAM171A2	1511.57	1569.01	1624.69		0.963751	1.00037	1.03587			1.038
P29323	Ephrin type-B receptor 2 OS=Homo sapiens OX=9606 GN=EPHB2 PE=1 SV=5	EPHB2	3704.22	3399.16			1.04295	0.957054				0.917645
Q8IYD1	Eukaryotic peptide chain release factor GTP-binding subunit ERF3B OS=Homo sapiens OX=9606 GN=GSPT2 PE=1 SV=2	GSPT2	29158	25891.6	35013.8	35642.9	0.927813	0.823876	1.11415	1.13416	1.01797	0.887976
P00488	Coagulation factor XIII A chain OS=Homo sapiens OX=9606 GN=F13A1 PE=1 SV=4	F13A1	5401.81	9858.47	24961.9	31986.2	0.299235	0.546112	1.38277	1.77188	1.2814	1.82503
Q9BPY3	Protein FAM118B OS=Homo sapiens OX=9606 GN=FAM118B PE=1 SV=1	FAM118B	959.215	1116.48		2380.19	0.645808	0.751689		1.6025		1.16395
Q13158	FAS-associated death domain protein OS=Homo sapiens OX=9606 GN=FADD PE=1 SV=1	FADD	2530.9	1523.93	2041.78	1928.97	1.26142	0.759536	1.01764	0.961411	0.944749	0.60213
Q96L91	E1A-binding protein p400 OS=Homo sapiens OX=9606 GN=EP400 PE=1 SV=4	EP400	13863.5	13413.4	14235.9	10978.5	1.05644	1.02214	1.08482	0.836596	0.771184	0.967533
P11171	Protein 4.1 OS=Homo sapiens OX=9606 GN=EPB41 PE=1 SV=4	EPB41	5564.89	5850.42	12287.6	11924.3	0.624791	0.656849	1.37957	1.33879	0.970434	1.05131
Q05397	Focal adhesion kinase 1 OS=Homo sapiens OX=9606 GN=PTK2 PE=1 SV=2	PTK2	5489.71	4885.83	4564.41	3817.81	1.17065	1.04188	0.973338	0.814129	0.83643	0.889998
O60427	Acyl-CoA (8-3)-desaturase OS=Homo sapiens OX=9606 GN=FADS1 PE=1 SV=3	FADS1	9014.17	9645.51	9934.78		0.945726	1.01196	1.04231			1.07004
O15360	Fanconi anemia group A protein OS=Homo sapiens OX=9606 GN=FANCA PE=1 SV=2	FANCA	2216.24	2011.92			1.04832	0.951676				0.907808
Q8N4A0	Polypeptide N-acetylgalactosaminyltransferase 4 OS=Homo sapiens OX=9606 GN=GALNT4 PE=1 SV=2	GALNT4	13501.1	13919.1	8632.56	10235.6	1.1667	1.20282	0.745981	0.884507	1.1857	1.03096
O43826	Glucose-6-phosphate exchanger SLC37A4 OS=Homo sapiens OX=9606 GN=SLC37A4 PE=1 SV=1	SLC37A4	11391.4	12550.8	6562.87	4680.02	1.29503	1.42683	0.746097	0.532046	0.713106	1.10178
P07902	Galactose-1-phosphate uridylyltransferase OS=Homo sapiens OX=9606 GN=GALT PE=1 SV=3	GALT	913.559	309.21			1.49425	0.505754				0.338467
O94915	Protein furry homolog-like OS=Homo sapiens OX=9606 GN=FRYL PE=1 SV=2	FRYL	4087.22	4542.1	3386.04	3695.45	1.04061	1.15643	0.862092	0.940868	1.09138	1.11129
P48506	Glutamate--cysteine ligase catalytic subunit OS=Homo sapiens OX=9606 GN=GCLC PE=1 SV=2	GCLC	4666.49	4079.26	6498.51	4252.13	0.957406	0.836926	1.33327	0.872393	0.654324	0.87416
P16401	Histone H1.5 OS=Homo sapiens OX=9606 GN=H1-5 PE=1 SV=3	H1-5	48148.3	119933			0.572917	1.42708				2.49091
Q5TEC6	Histone HIST2H3PS2 OS=Homo sapiens OX=9606 GN=H3-2 PE=1 SV=1	H3-2	231009	306399	424719	427610	0.6649	0.881891	1.22244	1.23077	1.00681	1.32635
P16104	Histone H2AX OS=Homo sapiens OX=9606 GN=H2AX PE=1 SV=2	H2AX	7531.02	11412.6	5922.51	5341.74	0.997226	1.51121	0.784234	0.707331	0.901939	1.51541
Q8TAA5	GrpE protein homolog 2, mitochondrial OS=Homo sapiens OX=9606 GN=GRPEL2 PE=1 SV=1	GRPEL2	9336.61	8027.17	12608.5	11302.3	0.904829	0.777929	1.22191	1.09533	0.896403	0.859752
Q9BT40	Inositol polyphosphate 5-phosphatase K OS=Homo sapiens OX=9606 GN=INPP5K PE=1 SV=3	INPP5K	3741.83	3154.79	2591.7	5337.11	1.00957	0.851183	0.699258	1.43999	2.05931	0.843114
O15397	Importin-8 OS=Homo sapiens OX=9606 GN=IPO8 PE=1 SV=2	IPO8	3342.05	4103.31	5509.92	6873.68	0.674176	0.827741	1.11149	1.38659	1.24751	1.22778
O94829	Importin-13 OS=Homo sapiens OX=9606 GN=IPO13 PE=1 SV=3	IPO13	1743.4	1754.86	2201.89		0.917555	0.923586	1.15886			1.00657
Q96P70	Importin-9 OS=Homo sapiens OX=9606 GN=IPO9 PE=1 SV=3	IPO9	17326.2	17316.3	19227.9	12765	1.04006	1.03947	1.15422	0.766259	0.663879	0.999429
P80217	Interferon-induced 35 kDa protein OS=Homo sapiens OX=9606 GN=IFI35 PE=1 SV=5	IFI35	14213.6	11757	12352.4	14104.7	1.08443	0.897007	0.942433	1.07613	1.14186	0.827166
P13645	Keratin, type I cytoskeletal 10 OS=Homo sapiens OX=9606 GN=KRT10 PE=1 SV=6	KRT10	22903	34650.1	41640.9	27588.7	0.722591	1.09321	1.31377	0.870425	0.662539	1.51291
Q75QN2	Integrator complex subunit 8 OS=Homo sapiens OX=9606 GN=INTS8 PE=1 SV=1	INTS8	7438.13	8950.46	11426.9	12108	0.745238	0.896761	1.14488	1.21312	1.0596	1.20332
P30085	UMP-CMP kinase OS=Homo sapiens OX=9606 GN=CMPK1 PE=1 SV=3	CMPK1	22461.9	19491.5	19501.7	17399.1	1.13941	0.988736	0.989254	0.882596	0.892184	0.867758
Q8NG31	Kinetochore scaffold 1 OS=Homo sapiens OX=9606 GN=KNL1 PE=1 SV=3	KNL1	4181.92	5112.98	3577.02		0.974661	1.19166	0.83368			1.22264
Q9P2K6	Kelch-like protein 42 OS=Homo sapiens OX=9606 GN=KLHL42 PE=1 SV=2	KLHL42	3598.71	3300.68	4184.77	3203.9	1.00747	0.924039	1.17154	0.896945	0.76561	0.917184
Q53HC5	Kelch-like protein 26 OS=Homo sapiens OX=9606 GN=KLHL26 PE=1 SV=2	KLHL26	637.702	960.025	941.242	840.776	0.754734	1.13621	1.11398	0.995076	0.893262	1.50544
Q9P2J3	Kelch-like protein 9 OS=Homo sapiens OX=9606 GN=KLHL9 PE=1 SV=2	KLHL9	6027.96	6574.69			0.956618	1.04338				1.0907
Q9H7Z6	Histone acetyltransferase KAT8 OS=Homo sapiens OX=9606 GN=KAT8 PE=1 SV=2	KAT8	5010.16	5371.92	6094.95	5346.96	0.918285	0.98459	1.11711	0.980015	0.877277	1.07221
Q9NQT8	Kinesin-like protein KIF13B OS=Homo sapiens OX=9606 GN=KIF13B PE=1 SV=2	KIF13B	5372.61	3284.87	11441.6	8806.29	0.743476	0.454569	1.58332	1.21864	0.769673	0.61141
Q9Y383	Putative RNA-binding protein Luc7-like 2 OS=Homo sapiens OX=9606 GN=LUC7L2 PE=1 SV=2	LUC7L2	55152.1	52905.1	27334.1	20557.5	1.41462	1.35699	0.701104	0.527288	0.752083	0.959258
P23443	Ribosomal protein S6 kinase beta-1 OS=Homo sapiens OX=9606 GN=RPS6KB1 PE=1 SV=2	RPS6KB1	4224.94	3571.12			1.08387	0.916135				0.845248
Q9BVA0	Katanin p80 WD40 repeat-containing subunit B1 OS=Homo sapiens OX=9606 GN=KATNB1 PE=1 SV=1	KATNB1	4077.69	4544.48	10478.3	14655.4	0.483198	0.538511	1.24166	1.73663	1.39864	1.11447
Q9BTC8	Metastasis-associated protein MTA3 OS=Homo sapiens OX=9606 GN=MTA3 PE=1 SV=2	MTA3	5778.76	6602.81	8798.79	8524.22	0.778164	0.88913	1.18484	1.14787	0.968795	1.1426
Q9UK32	Ribosomal protein S6 kinase alpha-6 OS=Homo sapiens OX=9606 GN=RPS6KA6 PE=1 SV=1	RPS6KA6	1195.64	1359.15	2746.48	3447.89	0.546631	0.621385	1.25565	1.57633	1.25539	1.13676
P20585	DNA mismatch repair protein Msh3 OS=Homo sapiens OX=9606 GN=MSH3 PE=1 SV=4	MSH3	8349.88	7738.3	8498.46	9626.75	0.976212	0.90471	0.993583	1.1255	1.13276	0.926756
P36776	Lon protease homolog, mitochondrial OS=Homo sapiens OX=9606 GN=LONP1 PE=1 SV=2	LONP1	82454	76625.8	97240.7	83781.6	0.969756	0.901209	1.14366	0.98537	0.86159	0.929316
Q68DH5	G-protein coupled receptor-associated protein LMBRD2 OS=Homo sapiens OX=9606 GN=LMBRD2 PE=1 SV=1	LMBRD2	1153.9		3110.16		0.541221		1.45878
P37198	Nuclear pore glycoprotein p62 OS=Homo sapiens OX=9606 GN=NUP62 PE=1 SV=3	NUP62	10192.8	11563.2	14138.7	15040.2	0.800457	0.908077	1.11033	1.18113	1.06376	1.13445
Q9UKD2	mRNA turnover protein 4 homolog OS=Homo sapiens OX=9606 GN=MRTO4 PE=1 SV=2	MRTO4	57112.9	59050.7	40074.2	45579.8	1.13197	1.17038	0.794266	0.903386	1.13739	1.03393
Q147X3	N-alpha-acetyltransferase 30 OS=Homo sapiens OX=9606 GN=NAA30 PE=1 SV=1	NAA30	5239.63	4106.46		4476.74	1.13717	0.891234		0.971597		0.783731
O15243	Leptin receptor gene-related protein OS=Homo sapiens OX=9606 GN=LEPROT PE=1 SV=1	LEPROT	801.066	391.957	785.55	814.428	1.14725	0.561342	1.12503	1.16638	1.03676	0.489294
Q96FW1	Ubiquitin thioesterase OTUB1 OS=Homo sapiens OX=9606 GN=OTUB1 PE=1 SV=2	OTUB1	34851.6	33378	32920.9	23434.1	1.11897	1.07166	1.05698	0.752392	0.71183	0.957718
Q8WZ82	Esterase OVCA2 OS=Homo sapiens OX=9606 GN=OVCA2 PE=1 SV=1	OVCA2	5808.7	7017.08	7271.88	5688.41	0.90106	1.08851	1.12803	0.8824	0.782248	1.20803
Q9UKS6	Protein kinase C and casein kinase substrate in neurons protein 3 OS=Homo sapiens OX=9606 GN=PACSIN3 PE=1 SV=2	PACSIN3	6205.65	5623.63	12363	13749.4	0.65423	0.592871	1.30337	1.44953	1.11214	0.906211
P17706	Tyrosine-protein phosphatase non-receptor type 2 OS=Homo sapiens OX=9606 GN=PTPN2 PE=1 SV=2	PTPN2	12242.4	12231	8720.3	9318.5	1.1519	1.15082	0.820499	0.876784	1.0686	0.999069
P43378	Tyrosine-protein phosphatase non-receptor type 9 OS=Homo sapiens OX=9606 GN=PTPN9 PE=1 SV=1	PTPN9	6994.91	6854.64	8194.04	10752	0.853153	0.836044	0.999408	1.3114	1.31217	0.979947
Q96BW5	Phosphotriesterase-related protein OS=Homo sapiens OX=9606 GN=PTER PE=1 SV=1	PTER	675.732	807.954	961.964	1265.93	0.728242	0.870739	1.03672	1.3643	1.31598	1.19567
P30566	Adenylosuccinate lyase OS=Homo sapiens OX=9606 GN=ADSL PE=1 SV=2	ADSL	11424.9	10387	11359.1	8996.13	1.08377	0.985317	1.07753	0.853378	0.791976	0.909155
Q06203	Amidophosphoribosyltransferase OS=Homo sapiens OX=9606 GN=PPAT PE=1 SV=1	PPAT	7062.79	6070.46	8479.3	7319.72	0.976458	0.839265	1.1723	1.01198	0.863246	0.859499
O75475	PC4 and SFRS1-interacting protein OS=Homo sapiens OX=9606 GN=PSIP1 PE=1 SV=1	PSIP1	205716	209662	218656	173795	1.01861	1.03815	1.08268	0.860553	0.794833	1.01918
Q8IXQ6	Protein mono-ADP-ribosyltransferase PARP9 OS=Homo sapiens OX=9606 GN=PARP9 PE=1 SV=2	PARP9	1834.77	1840.31			0.998493	1.00151				1.00302
Q9Y5H3	Protocadherin gamma-A10 OS=Homo sapiens OX=9606 GN=PCDHGA10 PE=2 SV=1	PCDHGA10			1820.93	2018.6			0.948517	1.05148	1.10855
Q9UKK3	Protein mono-ADP-ribosyltransferase PARP4 OS=Homo sapiens OX=9606 GN=PARP4 PE=1 SV=3	PARP4	3801.12	3519	9415.95	7619.87	0.624262	0.577929	1.54639	1.25142	0.809251	0.92578
Q96RD7	Pannexin-1 OS=Homo sapiens OX=9606 GN=PANX1 PE=1 SV=4	PANX1	8928.23	8880.59	14017.9	14602.4	0.769192	0.765088	1.20768	1.25804	1.0417	0.994664
O00750	Phosphatidylinositol 4-phosphate 3-kinase C2 domain-containing subunit beta OS=Homo sapiens OX=9606 GN=PIK3C2B PE=1 SV=2	PIK3C2B	1831.1	1594.51	2988.08	2914.95	0.785152	0.683705	1.28125	1.24989	0.975526	0.870794
O94913	Pre-mRNA cleavage complex 2 protein Pcf11 OS=Homo sapiens OX=9606 GN=PCF11 PE=1 SV=3	PCF11	5947.47	6206.65	5121.4	3964.5	1.12005	1.16886	0.964481	0.746609	0.774105	1.04358
Q08174	Protocadherin-1 OS=Homo sapiens OX=9606 GN=PCDH1 PE=1 SV=2	PCDH1	7539.99	6915.15	11342.3	14898.2	0.74111	0.679694	1.11484	1.46435	1.31351	0.91713
Q8WUM4	Programmed cell death 6-interacting protein OS=Homo sapiens OX=9606 GN=PDCD6IP PE=1 SV=1	PDCD6IP	32797.6	30485.8	37197.5	28319.1	1.01856	0.946764	1.1552	0.879475	0.761317	0.929513
O14737	Programmed cell death protein 5 OS=Homo sapiens OX=9606 GN=PDCD5 PE=1 SV=3	PDCD5	35260.3	36504.4	13328	7320.51	1.5262	1.58005	0.576887	0.31686	0.549258	1.03528
O00459	Phosphatidylinositol 3-kinase regulatory subunit beta OS=Homo sapiens OX=9606 GN=PIK3R2 PE=1 SV=2	PIK3R2	3166.63	2973.94			1.03138	0.96862				0.93915
[truncated: 4,937 more rows]

## Sheet: Peptide_quant
Sequence	Length	Protein accession	Protein description	Gene name	Charge	Intensity SK_MOF	Intensity SK_DHA	Intensity MOF_27	Intensity DHA_27
ALDEYYDK	8	P38606	V-type proton ATPase catalytic subunit A OS=Homo sapiens OX=9606 GN=ATP6V1A PE=1 SV=2	ATP6V1A	2			1836.93	2331.38
DFPELTMEVDGK	12	P38606	V-type proton ATPase catalytic subunit A OS=Homo sapiens OX=9606 GN=ATP6V1A PE=1 SV=2	ATP6V1A	2	26873.9	25882.4	20722.6	20304.2
DMGYHVSMMADSTSR	15	P38606	V-type proton ATPase catalytic subunit A OS=Homo sapiens OX=9606 GN=ATP6V1A PE=1 SV=2	ATP6V1A	2	2333.5	3437.02	2616.33	1876.77
DMGYHVSMMADSTSR	15	P38606	V-type proton ATPase catalytic subunit A OS=Homo sapiens OX=9606 GN=ATP6V1A PE=1 SV=2	ATP6V1A	3	2785.82	2116.65	878.905	474.068
EASIYTGITLSEYFR	15	P38606	V-type proton ATPase catalytic subunit A OS=Homo sapiens OX=9606 GN=ATP6V1A PE=1 SV=2	ATP6V1A	2			1831.98	1538.44
EHMGDILYK	9	P38606	V-type proton ATPase catalytic subunit A OS=Homo sapiens OX=9606 GN=ATP6V1A PE=1 SV=2	ATP6V1A	2	17435.5	20671	14607.5	14927
EILQEEEDLAEIVQLVGK	18	P38606	V-type proton ATPase catalytic subunit A OS=Homo sapiens OX=9606 GN=ATP6V1A PE=1 SV=2	ATP6V1A	2	5191.69	3133.52	2779.24	2159.93
FTMVQVWPVR	10	P38606	V-type proton ATPase catalytic subunit A OS=Homo sapiens OX=9606 GN=ATP6V1A PE=1 SV=2	ATP6V1A	2	2047.24	4347.7	23978.6	25784.6
GNEMSEVLR	9	P38606	V-type proton ATPase catalytic subunit A OS=Homo sapiens OX=9606 GN=ATP6V1A PE=1 SV=2	ATP6V1A	2	23653.4	23543.1	7284.82	7445.99
HFTEFVPLR	9	P38606	V-type proton ATPase catalytic subunit A OS=Homo sapiens OX=9606 GN=ATP6V1A PE=1 SV=2	ATP6V1A	2	4968.16	5625.61	42370.9	48297.2
ITWSIIR	7	P38606	V-type proton ATPase catalytic subunit A OS=Homo sapiens OX=9606 GN=ATP6V1A PE=1 SV=2	ATP6V1A	2	31771.1	29002.7	23820.5	21427.6
LAEMPADSGYPAYLGAR	17	P38606	V-type proton ATPase catalytic subunit A OS=Homo sapiens OX=9606 GN=ATP6V1A PE=1 SV=2	ATP6V1A	2	5366.79	12303.6	30920	32086.8
LASFYER	7	P38606	V-type proton ATPase catalytic subunit A OS=Homo sapiens OX=9606 GN=ATP6V1A PE=1 SV=2	ATP6V1A	2			3097.05	4907.75
LPANHPLLTGQR	12	P38606	V-type proton ATPase catalytic subunit A OS=Homo sapiens OX=9606 GN=ATP6V1A PE=1 SV=2	ATP6V1A	2	63961.3	65153.5	44015.7	48163.2
LPANHPLLTGQR	12	P38606	V-type proton ATPase catalytic subunit A OS=Homo sapiens OX=9606 GN=ATP6V1A PE=1 SV=2	ATP6V1A	3	17381.1	15508.5	11141.4	10118.2
PLSDISSQTQSIYIPR	16	P38606	V-type proton ATPase catalytic subunit A OS=Homo sapiens OX=9606 GN=ATP6V1A PE=1 SV=2	ATP6V1A	2	20757.8	22199.7	14295.2	15048.8
SDYAQLLEDMQNAFR	15	P38606	V-type proton ATPase catalytic subunit A OS=Homo sapiens OX=9606 GN=ATP6V1A PE=1 SV=2	ATP6V1A	2	3138.75	4647.68	3154.92	3207.22
TALVANTSNMPVAAR	15	P38606	V-type proton ATPase catalytic subunit A OS=Homo sapiens OX=9606 GN=ATP6V1A PE=1 SV=2	ATP6V1A	2	4830.21	7599.23	15533.3	15612.1
VGHSELVGEIIR	12	P38606	V-type proton ATPase catalytic subunit A OS=Homo sapiens OX=9606 GN=ATP6V1A PE=1 SV=2	ATP6V1A	2	32288.7	33338.1	27444.3	27746.6
VGHSELVGEIIR	12	P38606	V-type proton ATPase catalytic subunit A OS=Homo sapiens OX=9606 GN=ATP6V1A PE=1 SV=2	ATP6V1A	3	14314	16487.2	8520.28	9914.64
VGSHITGGDIYGIVSENSLIK	21	P38606	V-type proton ATPase catalytic subunit A OS=Homo sapiens OX=9606 GN=ATP6V1A PE=1 SV=2	ATP6V1A	2	976.318	975.244	728.674
WDFTPCK	7	P38606	V-type proton ATPase catalytic subunit A OS=Homo sapiens OX=9606 GN=ATP6V1A PE=1 SV=2	ATP6V1A	2	9956.77	15020.9	14487.7	16208.1
YSNSDVIIYVGCGER	15	P38606	V-type proton ATPase catalytic subunit A OS=Homo sapiens OX=9606 GN=ATP6V1A PE=1 SV=2	ATP6V1A	2	12459.2	14199.3	8267.68	10554.7
ACLVTTVTSSGPSQSTIK	18	Q9BZH6	WD repeat-containing protein 11 OS=Homo sapiens OX=9606 GN=WDR11 PE=1 SV=1	WDR11	2	942.605	1398.32	1853.02	2121.18
AVQLLLETSADNQHYYCDSLK	21	Q9BZH6	WD repeat-containing protein 11 OS=Homo sapiens OX=9606 GN=WDR11 PE=1 SV=1	WDR11	3			725.393	622.268
CTDQLLLLGQTDR	13	Q9BZH6	WD repeat-containing protein 11 OS=Homo sapiens OX=9606 GN=WDR11 PE=1 SV=1	WDR11	2	5531.45	5949.2	5109.88	5068.06
DKPLELWDVR	10	Q9BZH6	WD repeat-containing protein 11 OS=Homo sapiens OX=9606 GN=WDR11 PE=1 SV=1	WDR11	2	6571.41	5583.38	6239.04	6028.24
DLLNELESPK	10	Q9BZH6	WD repeat-containing protein 11 OS=Homo sapiens OX=9606 GN=WDR11 PE=1 SV=1	WDR11	2		1237.16	1537.06	1640.76
DLLNELESPKEEPIEE	16	Q9BZH6	WD repeat-containing protein 11 OS=Homo sapiens OX=9606 GN=WDR11 PE=1 SV=1	WDR11	2			1293.87	993.884
ELSIHSCEVK	10	Q9BZH6	WD repeat-containing protein 11 OS=Homo sapiens OX=9606 GN=WDR11 PE=1 SV=1	WDR11	2	1501.96	1538.47	1835.72	2108.18
ENYHHNIGSPYCLR	14	Q9BZH6	WD repeat-containing protein 11 OS=Homo sapiens OX=9606 GN=WDR11 PE=1 SV=1	WDR11	3			977.533	1061.52
ILDVDWCTSDK	11	Q9BZH6	WD repeat-containing protein 11 OS=Homo sapiens OX=9606 GN=WDR11 PE=1 SV=1	WDR11	2		1954.12	2478.73	2499.31
LAEGVQLLCLIDK	13	Q9BZH6	WD repeat-containing protein 11 OS=Homo sapiens OX=9606 GN=WDR11 PE=1 SV=1	WDR11	2	3452.65	3601.4	4003.67	4126.55
LIAMYNDGAEVWDTK	15	Q9BZH6	WD repeat-containing protein 11 OS=Homo sapiens OX=9606 GN=WDR11 PE=1 SV=1	WDR11	2			3658.48	3003.61
LITAIYADYAR	11	Q9BZH6	WD repeat-containing protein 11 OS=Homo sapiens OX=9606 GN=WDR11 PE=1 SV=1	WDR11	2			4591.94	5605.78
LLLDPEFTLLQR	12	Q9BZH6	WD repeat-containing protein 11 OS=Homo sapiens OX=9606 GN=WDR11 PE=1 SV=1	WDR11	2			3771.31	4260.02
LNPEECADVLR	11	Q9BZH6	WD repeat-containing protein 11 OS=Homo sapiens OX=9606 GN=WDR11 PE=1 SV=1	WDR11	2			5482.2	3352.46
LPDLSLDNMIGQSAIAGEEHPR	22	Q9BZH6	WD repeat-containing protein 11 OS=Homo sapiens OX=9606 GN=WDR11 PE=1 SV=1	WDR11	3	2625.05	2777.93	2723.99	1876.94
NELQLVDLPTGR	12	Q9BZH6	WD repeat-containing protein 11 OS=Homo sapiens OX=9606 GN=WDR11 PE=1 SV=1	WDR11	2			7750.49	7771.6
NFPTITALEWSPSHNLK	17	Q9BZH6	WD repeat-containing protein 11 OS=Homo sapiens OX=9606 GN=WDR11 PE=1 SV=1	WDR11	2		780.167	3396.22	3727.76
NHMLLLYPR	9	Q9BZH6	WD repeat-containing protein 11 OS=Homo sapiens OX=9606 GN=WDR11 PE=1 SV=1	WDR11	2			2853.58	3010.71
NLLQEQLNSLSNDIK	15	Q9BZH6	WD repeat-containing protein 11 OS=Homo sapiens OX=9606 GN=WDR11 PE=1 SV=1	WDR11	2			1434.25	1010.83
PIQDVQWLWNQDASR	15	Q9BZH6	WD repeat-containing protein 11 OS=Homo sapiens OX=9606 GN=WDR11 PE=1 SV=1	WDR11	2		2104.39	2018.76	1929.85
QYLAVVFR	8	Q9BZH6	WD repeat-containing protein 11 OS=Homo sapiens OX=9606 GN=WDR11 PE=1 SV=1	WDR11	2			2981.27	3721.95
SELSQNISAR	10	Q9BZH6	WD repeat-containing protein 11 OS=Homo sapiens OX=9606 GN=WDR11 PE=1 SV=1	WDR11	2			3495.26	2639.9
TLTGALNAHNK	11	Q9BZH6	WD repeat-containing protein 11 OS=Homo sapiens OX=9606 GN=WDR11 PE=1 SV=1	WDR11	2			1728.79	1977.32
VILASDDGCIR	11	Q9BZH6	WD repeat-containing protein 11 OS=Homo sapiens OX=9606 GN=WDR11 PE=1 SV=1	WDR11	2	5032.3	5850.08	8763.75	9096.35
VMIWELK	7	Q9BZH6	WD repeat-containing protein 11 OS=Homo sapiens OX=9606 GN=WDR11 PE=1 SV=1	WDR11	2			1732.07	2804.63
YGAFEVTEDTEK	12	Q9BZH6	WD repeat-containing protein 11 OS=Homo sapiens OX=9606 GN=WDR11 PE=1 SV=1	WDR11	2	4644.36	3953.82	4661.06	4905.98
YLQTYGEWNR	10	Q9BZH6	WD repeat-containing protein 11 OS=Homo sapiens OX=9606 GN=WDR11 PE=1 SV=1	WDR11	2			5816.99	7125.68
DHGGFLFITPTFQK	14	Q7Z3T8	Zinc finger FYVE domain-containing protein 16 OS=Homo sapiens OX=9606 GN=ZFYVE16 PE=1 SV=3	ZFYVE16	3	769.77	786.617	878.073	1170.87
DNDVIQDSSSALHVSSK	17	Q7Z3T8	Zinc finger FYVE domain-containing protein 16 OS=Homo sapiens OX=9606 GN=ZFYVE16 PE=1 SV=3	ZFYVE16	2			477.608	483.211
DQDLSILSTSYQFAK	15	Q7Z3T8	Zinc finger FYVE domain-containing protein 16 OS=Homo sapiens OX=9606 GN=ZFYVE16 PE=1 SV=3	ZFYVE16	2	3679.85	2752.22	2317.92	2041.41
EIAMACSAALCPHLK	15	Q7Z3T8	Zinc finger FYVE domain-containing protein 16 OS=Homo sapiens OX=9606 GN=ZFYVE16 PE=1 SV=3	ZFYVE16	2		480.23	571.093	292.033
EQQNDISSELQNR	13	Q7Z3T8	Zinc finger FYVE domain-containing protein 16 OS=Homo sapiens OX=9606 GN=ZFYVE16 PE=1 SV=3	ZFYVE16	2	1789.36		876.209	891.635
GVISSVDGISLQGFPSEK	18	Q7Z3T8	Zinc finger FYVE domain-containing protein 16 OS=Homo sapiens OX=9606 GN=ZFYVE16 PE=1 SV=3	ZFYVE16	2	3024.42	3750.76	2655.07	1939.84
ISLLPNDEDSLPPLLVASGEK	21	Q7Z3T8	Zinc finger FYVE domain-containing protein 16 OS=Homo sapiens OX=9606 GN=ZFYVE16 PE=1 SV=3	ZFYVE16	2		806.103	359.179	609.787
KIDPDQTVIR	10	Q7Z3T8	Zinc finger FYVE domain-containing protein 16 OS=Homo sapiens OX=9606 GN=ZFYVE16 PE=1 SV=3	ZFYVE16	2			4287.98	4573.96
LDDLSLPSNPFLCGILIQK	19	Q7Z3T8	Zinc finger FYVE domain-containing protein 16 OS=Homo sapiens OX=9606 GN=ZFYVE16 PE=1 SV=3	ZFYVE16	2			212.066	133.19
LEADFETDEK	10	Q7Z3T8	Zinc finger FYVE domain-containing protein 16 OS=Homo sapiens OX=9606 GN=ZFYVE16 PE=1 SV=3	ZFYVE16	2			1563.6	1881.12
LEIPWAK	7	Q7Z3T8	Zinc finger FYVE domain-containing protein 16 OS=Homo sapiens OX=9606 GN=ZFYVE16 PE=1 SV=3	ZFYVE16	2			1467.42	1434.86
LPDFSFQEDK	10	Q7Z3T8	Zinc finger FYVE domain-containing protein 16 OS=Homo sapiens OX=9606 GN=ZFYVE16 PE=1 SV=3	ZFYVE16	2	5447.36		4489.75	5295.72
NEIIQSPISQVPSVEK	16	Q7Z3T8	Zinc finger FYVE domain-containing protein 16 OS=Homo sapiens OX=9606 GN=ZFYVE16 PE=1 SV=3	ZFYVE16	2		3500.35	2959.25	2731
SILLQSLIEGMEDR	14	Q7Z3T8	Zinc finger FYVE domain-containing protein 16 OS=Homo sapiens OX=9606 GN=ZFYVE16 PE=1 SV=3	ZFYVE16	2			902.802	794.026
STIPVQQGLPTSK	13	Q7Z3T8	Zinc finger FYVE domain-containing protein 16 OS=Homo sapiens OX=9606 GN=ZFYVE16 PE=1 SV=3	ZFYVE16	2	5073.77	4635.53	5189.66	4249.13
VCVVCYETISK	11	Q7Z3T8	Zinc finger FYVE domain-containing protein 16 OS=Homo sapiens OX=9606 GN=ZFYVE16 PE=1 SV=3	ZFYVE16	2	3610.85	5160.75	2696.28	2485.69
VFCGVCCNR	9	Q7Z3T8	Zinc finger FYVE domain-containing protein 16 OS=Homo sapiens OX=9606 GN=ZFYVE16 PE=1 SV=3	ZFYVE16	2		3803.41	2931.88	2129.18
EHLISLHQK	9	Q68DK2	Zinc finger FYVE domain-containing protein 26 OS=Homo sapiens OX=9606 GN=ZFYVE26 PE=1 SV=3	ZFYVE26	2	8157.42	6235.68
EVPLAAEQVAR	11	Q68DK2	Zinc finger FYVE domain-containing protein 26 OS=Homo sapiens OX=9606 GN=ZFYVE26 PE=1 SV=3	ZFYVE26	2			2688.73	2804.96
HLLHLLER	8	Q68DK2	Zinc finger FYVE domain-containing protein 26 OS=Homo sapiens OX=9606 GN=ZFYVE26 PE=1 SV=3	ZFYVE26	2			1333.22	1974.28
HSFLDLK	7	Q68DK2	Zinc finger FYVE domain-containing protein 26 OS=Homo sapiens OX=9606 GN=ZFYVE26 PE=1 SV=3	ZFYVE26	2	262.06		5263.64	4641.92
ILLTLPEQHR	10	Q68DK2	Zinc finger FYVE domain-containing protein 26 OS=Homo sapiens OX=9606 GN=ZFYVE26 PE=1 SV=3	ZFYVE26	2			3453.4	4029.01
YLIAACQHLQK	11	Q68DK2	Zinc finger FYVE domain-containing protein 26 OS=Homo sapiens OX=9606 GN=ZFYVE26 PE=1 SV=3	ZFYVE26	2	830.007		1009.05	884.891
YQEVIQELAQVEHK	14	Q68DK2	Zinc finger FYVE domain-containing protein 26 OS=Homo sapiens OX=9606 GN=ZFYVE26 PE=1 SV=3	ZFYVE26	2		1003.07	1383.37	939.359
AEEDEDKEDDFR	12	Q9C0B5	Palmitoyltransferase ZDHHC5 OS=Homo sapiens OX=9606 GN=ZDHHC5 PE=1 SV=2	ZDHHC5	2	714.788	1091.18	311.62	596.131
AQPGVSETEEVALQPLLTPK	20	Q9C0B5	Palmitoyltransferase ZDHHC5 OS=Homo sapiens OX=9606 GN=ZDHHC5 PE=1 SV=2	ZDHHC5	2		1331.55		575.556
GVGSPEPGPTAPYLGR	16	Q9C0B5	Palmitoyltransferase ZDHHC5 OS=Homo sapiens OX=9606 GN=ZDHHC5 PE=1 SV=2	ZDHHC5	2	5009.36	3666.84	3691.56	3329.47
HIVASLQER	9	Q9C0B5	Palmitoyltransferase ZDHHC5 OS=Homo sapiens OX=9606 GN=ZDHHC5 PE=1 SV=2	ZDHHC5	2			7448.08	7458.02
SAQGTGFELGQLQSIR	16	Q9C0B5	Palmitoyltransferase ZDHHC5 OS=Homo sapiens OX=9606 GN=ZDHHC5 PE=1 SV=2	ZDHHC5	2	3501.43	2806.15	962.522	1705.99
SFHFDPLSSGSR	12	Q9C0B5	Palmitoyltransferase ZDHHC5 OS=Homo sapiens OX=9606 GN=ZDHHC5 PE=1 SV=2	ZDHHC5	2			4009.83	4132.6
THLGLATNEDSSLLAK	16	Q9C0B5	Palmitoyltransferase ZDHHC5 OS=Homo sapiens OX=9606 GN=ZDHHC5 PE=1 SV=2	ZDHHC5	2	694.339	1195.87	1999.59	1234.47
ANCLSTESTDTPK	13	Q9NTW7	Zinc finger protein 64 OS=Homo sapiens OX=9606 GN=ZFP64 PE=1 SV=3	ZFP64	2	1532.42	1659.39	697.901	740.709
APVITLPSEAR	11	Q9NTW7	Zinc finger protein 64 OS=Homo sapiens OX=9606 GN=ZFP64 PE=1 SV=3	ZFP64	2	14009.1	14310.1	6068.36	6068.21
LNCCYPGCQFK	11	Q9NTW7	Zinc finger protein 64 OS=Homo sapiens OX=9606 GN=ZFP64 PE=1 SV=3	ZFP64	2	945.453		1050.99	625.885
NSSQLTVHLR	10	Q9NTW7	Zinc finger protein 64 OS=Homo sapiens OX=9606 GN=ZFP64 PE=1 SV=3	ZFP64	2			4045.88	3240.52
TFNCCYPGCHFK	12	Q9NTW7	Zinc finger protein 64 OS=Homo sapiens OX=9606 GN=ZFP64 PE=1 SV=3	ZFP64	2	1281.53	2109.13	875.45	805.267
ACGLNFADLMAR	12	Q99536	Synaptic vesicle membrane protein VAT-1 homolog OS=Homo sapiens OX=9606 GN=VAT1 PE=1 SV=2	VAT1	2	27324.1	46526.5	24206.6	26432.6
AVCGFHLGYLDGEVELVSGVVAR	23	Q99536	Synaptic vesicle membrane protein VAT-1 homolog OS=Homo sapiens OX=9606 GN=VAT1 PE=1 SV=2	VAT1	3	8928	9914.71	4209.93	4355.41
CLVLTGFGGYDK	12	Q99536	Synaptic vesicle membrane protein VAT-1 homolog OS=Homo sapiens OX=9606 GN=VAT1 PE=1 SV=2	VAT1	2	36562.1	48980.9	41486.3	45194.1
EVAEAATGEDASSPPPK	17	Q99536	Synaptic vesicle membrane protein VAT-1 homolog OS=Homo sapiens OX=9606 GN=VAT1 PE=1 SV=2	VAT1	2	12787.4	16432.3	7470.53	8185.47
GVDIVMDPLGGSDTAK	16	Q99536	Synaptic vesicle membrane protein VAT-1 homolog OS=Homo sapiens OX=9606 GN=VAT1 PE=1 SV=2	VAT1	2	101232	94024.1	45821.3	49104.5
GYNLLKPMGK	10	Q99536	Synaptic vesicle membrane protein VAT-1 homolog OS=Homo sapiens OX=9606 GN=VAT1 PE=1 SV=2	VAT1	2	18137.7	34040	32905.4	31332.7
LLALYNQGHIK	11	Q99536	Synaptic vesicle membrane protein VAT-1 homolog OS=Homo sapiens OX=9606 GN=VAT1 PE=1 SV=2	VAT1	2	1421.73	1577.67	4203.28	4307.89
PAAPPAPGPGQLTLR	15	Q99536	Synaptic vesicle membrane protein VAT-1 homolog OS=Homo sapiens OX=9606 GN=VAT1 PE=1 SV=2	VAT1	2	409351	439462	210996	228102
PHIDSVWPFEK	11	Q99536	Synaptic vesicle membrane protein VAT-1 homolog OS=Homo sapiens OX=9606 GN=VAT1 PE=1 SV=2	VAT1	2	9828.32	10302.5	7646.09	6615.31
TEAASDPQHPAASEGAAAAAASPPLLR	27	Q99536	Synaptic vesicle membrane protein VAT-1 homolog OS=Homo sapiens OX=9606 GN=VAT1 PE=1 SV=2	VAT1	3	47999.4	56417.1	29540	35336.6
TVENVTVFGTASASK	15	Q99536	Synaptic vesicle membrane protein VAT-1 homolog OS=Homo sapiens OX=9606 GN=VAT1 PE=1 SV=2	VAT1	2	20069.6	27814.6	17603.8	17863.3
TWWNQFSVTALQLLQANR	18	Q99536	Synaptic vesicle membrane protein VAT-1 homolog OS=Homo sapiens OX=9606 GN=VAT1 PE=1 SV=2	VAT1	2	163.35	364.61	252.235	187.445
VLLVPGPEK	9	Q99536	Synaptic vesicle membrane protein VAT-1 homolog OS=Homo sapiens OX=9606 GN=VAT1 PE=1 SV=2	VAT1	1			873.57	694.174
VLLVPGPEK	9	Q99536	Synaptic vesicle membrane protein VAT-1 homolog OS=Homo sapiens OX=9606 GN=VAT1 PE=1 SV=2	VAT1	2	2578.12	4026.01	41451.5	49342.5
VVTYGMANLLTGPK	14	Q99536	Synaptic vesicle membrane protein VAT-1 homolog OS=Homo sapiens OX=9606 GN=VAT1 PE=1 SV=2	VAT1	2	4759.53	5187.35	15350.5	13890.6
DIELHLESSSHQETLDHIQK	20	Q5BKZ1	DBIRD complex subunit ZNF326 OS=Homo sapiens OX=9606 GN=ZNF326 PE=1 SV=2	ZNF326	4			272.745
DVMEGVTVDDHMMK	14	Q5BKZ1	DBIRD complex subunit ZNF326 OS=Homo sapiens OX=9606 GN=ZNF326 PE=1 SV=2	ZNF326	2	5553.69	6340.7	8078.21	7536.01
DYGHGSYGGQR	11	Q5BKZ1	DBIRD complex subunit ZNF326 OS=Homo sapiens OX=9606 GN=ZNF326 PE=1 SV=2	ZNF326	2	3135.87		1640.28	2623.97
DYGPGSYGGMDR	12	Q5BKZ1	DBIRD complex subunit ZNF326 OS=Homo sapiens OX=9606 GN=ZNF326 PE=1 SV=2	ZNF326	2			1316.17	1595.23
ESVLTATSILNNPIVK	16	Q5BKZ1	DBIRD complex subunit ZNF326 OS=Homo sapiens OX=9606 GN=ZNF326 PE=1 SV=2	ZNF326	2	8120.38	9315.43	10044.8	10514.5
FGPYESYDSR	10	Q5BKZ1	DBIRD complex subunit ZNF326 OS=Homo sapiens OX=9606 GN=ZNF326 PE=1 SV=2	ZNF326	2		3414.17	12102.8	13334.7
LRPGFMEDR	9	Q5BKZ1	DBIRD complex subunit ZNF326 OS=Homo sapiens OX=9606 GN=ZNF326 PE=1 SV=2	ZNF326	2			6842.61	5162.92
MAFTCSFCK	9	Q5BKZ1	DBIRD complex subunit ZNF326 OS=Homo sapiens OX=9606 GN=ZNF326 PE=1 SV=2	ZNF326	2			5050.72	4024.62
PGFMEDR	7	Q5BKZ1	DBIRD complex subunit ZNF326 OS=Homo sapiens OX=9606 GN=ZNF326 PE=1 SV=2	ZNF326	2			1325.02
PGIVVDYQNK	10	Q5BKZ1	DBIRD complex subunit ZNF326 OS=Homo sapiens OX=9606 GN=ZNF326 PE=1 SV=2	ZNF326	2	13957.7	13524.3	16426.7	16642.3
SGYGFNEPEQSR	12	Q5BKZ1	DBIRD complex subunit ZNF326 OS=Homo sapiens OX=9606 GN=ZNF326 PE=1 SV=2	ZNF326	2	9488.14	8964.52	15470.4	14875.6
VETVHCSACSVYIPALHSSVQQHLK	25	Q5BKZ1	DBIRD complex subunit ZNF326 OS=Homo sapiens OX=9606 GN=ZNF326 PE=1 SV=2	ZNF326	4	3778.14	4879.7	9377.99	10034.4
VVMEFLHECMVNK	13	Q5BKZ1	DBIRD complex subunit ZNF326 OS=Homo sapiens OX=9606 GN=ZNF326 PE=1 SV=2	ZNF326	2	5511.53	5807.65	8382.61	7807.4
VVMEFLHECMVNK	13	Q5BKZ1	DBIRD complex subunit ZNF326 OS=Homo sapiens OX=9606 GN=ZNF326 PE=1 SV=2	ZNF326	3	2677.79	2452.76	2027.99	2707.38
AVEPWGPDLHRPEER	15	Q96MX3	Zinc finger protein 48 OS=Homo sapiens OX=9606 GN=ZNF48 PE=1 SV=2	ZNF48	3		1058.85	2688.12	2582.7
TFSLSSTLLR	10	Q96MX3	Zinc finger protein 48 OS=Homo sapiens OX=9606 GN=ZNF48 PE=1 SV=2	ZNF48	2			2941.38	2583.14
YFIDSTNLK	9	O00488	Zinc finger protein 593 OS=Homo sapiens OX=9606 GN=ZNF593 PE=1 SV=2	ZNF593	2			5479.72	6203.99
AFATSSQLIEHIR	13	P58317	Zinc finger protein 121 OS=Homo sapiens OX=9606 GN=ZNF121 PE=1 SV=2	ZNF121	2			2009.28	1561.89
AFTVSSSLHNHVK	13	P58317	Zinc finger protein 121 OS=Homo sapiens OX=9606 GN=ZNF121 PE=1 SV=2	ZNF121	2			287.059	406.824
AFTYSTSHAVSVK	13	P58317	Zinc finger protein 121 OS=Homo sapiens OX=9606 GN=ZNF121 PE=1 SV=2	ZNF121	2			1132.71	910.81
THTGEKPYECK	11	P58317	Zinc finger protein 121 OS=Homo sapiens OX=9606 GN=ZNF121 PE=1 SV=2	ZNF121	2	1179.59	995.834	1659.41	1629.74
AIVSGGGGTIVAQPVQTLTK	20	Q9ULM3	YEATS domain-containing protein 2 OS=Homo sapiens OX=9606 GN=YEATS2 PE=1 SV=2	YEATS2	2		560.975	939.117	760.043
IDIIHNLK	8	Q9ULM3	YEATS domain-containing protein 2 OS=Homo sapiens OX=9606 GN=YEATS2 PE=1 SV=2	YEATS2	2			723.242	551.417
IHGSSFVTSTVK	12	Q9ULM3	YEATS domain-containing protein 2 OS=Homo sapiens OX=9606 GN=YEATS2 PE=1 SV=2	YEATS2	2	1728.35		1464.56	1555.87
IVSGSPISTPSPSPLPR	17	Q9ULM3	YEATS domain-containing protein 2 OS=Homo sapiens OX=9606 GN=YEATS2 PE=1 SV=2	YEATS2	2			837.705	784.46
LLLIPQGAILR	11	Q9ULM3	YEATS domain-containing protein 2 OS=Homo sapiens OX=9606 GN=YEATS2 PE=1 SV=2	YEATS2	2			2887.21	4890.24
TCDTMVFNHPAIK	13	Q9ULM3	YEATS domain-containing protein 2 OS=Homo sapiens OX=9606 GN=YEATS2 PE=1 SV=2	YEATS2	2	606.382		556.958	395.872
VLQEILEK	8	Q9ULM3	YEATS domain-containing protein 2 OS=Homo sapiens OX=9606 GN=YEATS2 PE=1 SV=2	YEATS2	1				389.972
AVLAACSHYFK	11	O15156	Zinc finger and BTB domain-containing protein 7B OS=Homo sapiens OX=9606 GN=ZBTB7B PE=1 SV=2	ZBTB7B	2	746.989	1692.21	2954.88	3313.43
FLHSYDLK	8	O15156	Zinc finger and BTB domain-containing protein 7B OS=Homo sapiens OX=9606 GN=ZBTB7B PE=1 SV=2	ZBTB7B	2			2732.57	2600.49
FIELPLTQR	9	Q9H5U6	rRNA N6-adenosine-methyltransferase ZCCHC4 OS=Homo sapiens OX=9606 GN=ZCCHC4 PE=1 SV=3	ZCCHC4	2	2286.33		6509.43	7558.23
HGCFICGELDHK	12	Q9H5U6	rRNA N6-adenosine-methyltransferase ZCCHC4 OS=Homo sapiens OX=9606 GN=ZCCHC4 PE=1 SV=3	ZCCHC4	3			2928.96	3532.92
IILPTEEGYR	10	Q9H5U6	rRNA N6-adenosine-methyltransferase ZCCHC4 OS=Homo sapiens OX=9606 GN=ZCCHC4 PE=1 SV=3	ZCCHC4	2		2468.78	6388.82	5789.62
ALQHCEELIQQYNR	14	Q7Z5K2	Wings apart-like protein homolog OS=Homo sapiens OX=9606 GN=WAPL PE=1 SV=1	WAPL	2		678.956	950.065	264.906
ASLDLMIR	8	Q7Z5K2	Wings apart-like protein homolog OS=Homo sapiens OX=9606 GN=WAPL PE=1 SV=1	WAPL	2			2675.2	2657.23
CLSVISLATK	10	Q7Z5K2	Wings apart-like protein homolog OS=Homo sapiens OX=9606 GN=WAPL PE=1 SV=1	WAPL	2	4292.28	4216.77	5670.16	3887.51
ELYTVVQHVK	10	Q7Z5K2	Wings apart-like protein homolog OS=Homo sapiens OX=9606 GN=WAPL PE=1 SV=1	WAPL	2	4538.4	5384.43	7407.39	8482.46
FLSFMNLTCAVGTTGQK	17	Q7Z5K2	Wings apart-like protein homolog OS=Homo sapiens OX=9606 GN=WAPL PE=1 SV=1	WAPL	2	3043.89	3399.34	4052.24	3268.3
HWNHPDSEELPGPPVVKPQSVTVR	24	Q7Z5K2	Wings apart-like protein homolog OS=Homo sapiens OX=9606 GN=WAPL PE=1 SV=1	WAPL	4	2224.95	2404.59	1963.62	1929.77
ISHVVVEDTVVSDK	14	Q7Z5K2	Wings apart-like protein homolog OS=Homo sapiens OX=9606 GN=WAPL PE=1 SV=1	WAPL	2	1584.31	2531.57	5363.39	5302.12
ISHVVVEDTVVSDK	14	Q7Z5K2	Wings apart-like protein homolog OS=Homo sapiens OX=9606 GN=WAPL PE=1 SV=1	WAPL	3		597.1	559.373	730.019
IVEDDASISSCNK	13	Q7Z5K2	Wings apart-like protein homolog OS=Homo sapiens OX=9606 GN=WAPL PE=1 SV=1	WAPL	2			3063.1	3198.17
KPNAETTVASEIK	13	Q7Z5K2	Wings apart-like protein homolog OS=Homo sapiens OX=9606 GN=WAPL PE=1 SV=1	WAPL	2			913.418	563.649
LLELEQDASSAK	12	Q7Z5K2	Wings apart-like protein homolog OS=Homo sapiens OX=9606 GN=WAPL PE=1 SV=1	WAPL	2			5768.23	6054.65
LLGGLDHIVDK	11	Q7Z5K2	Wings apart-like protein homolog OS=Homo sapiens OX=9606 GN=WAPL PE=1 SV=1	WAPL	2			7372.92	7343.38
LMDGTSQALAK	11	Q7Z5K2	Wings apart-like protein homolog OS=Homo sapiens OX=9606 GN=WAPL PE=1 SV=1	WAPL	2			2396.52	2404.25
LVASLWGAER	10	Q7Z5K2	Wings apart-like protein homolog OS=Homo sapiens OX=9606 GN=WAPL PE=1 SV=1	WAPL	2			9187.14	10459.4
SEDCILSLDSDPLLEMK	17	Q7Z5K2	Wings apart-like protein homolog OS=Homo sapiens OX=9606 GN=WAPL PE=1 SV=1	WAPL	2		389.881	424.084	546.492
TGLFEWDNDFEDIR	14	Q7Z5K2	Wings apart-like protein homolog OS=Homo sapiens OX=9606 GN=WAPL PE=1 SV=1	WAPL	2			1211.08	1224.35
TVTIPTQPYQDIVTALK	17	Q7Z5K2	Wings apart-like protein homolog OS=Homo sapiens OX=9606 GN=WAPL PE=1 SV=1	WAPL	2		2174.21	5049.68	4301.54
HTGPITCLQFNPK	13	Q6UXN9	WD repeat-containing protein 82 OS=Homo sapiens OX=9606 GN=WDR82 PE=1 SV=1	WDR82	2	996.01	2154.07	2132.58	2094.25
KYGVDLIR	8	Q6UXN9	WD repeat-containing protein 82 OS=Homo sapiens OX=9606 GN=WDR82 PE=1 SV=1	WDR82	2	2927.88		10953.4	10640.4
PVCSFDPEGLIFAAGVNSEMVK	22	Q6UXN9	WD repeat-containing protein 82 OS=Homo sapiens OX=9606 GN=WDR82 PE=1 SV=1	WDR82	2			751.784	513.39
PVCSFDPEGLIFAAGVNSEMVK	22	Q6UXN9	WD repeat-containing protein 82 OS=Homo sapiens OX=9606 GN=WDR82 PE=1 SV=1	WDR82	3	846.742		482.636	602.571
SPNCQGLMHLQGK	13	Q6UXN9	WD repeat-containing protein 82 OS=Homo sapiens OX=9606 GN=WDR82 PE=1 SV=1	WDR82	2	4359.17	3894.01	3143.26	3213.19
SPNCQGLMHLQGK	13	Q6UXN9	WD repeat-containing protein 82 OS=Homo sapiens OX=9606 GN=WDR82 PE=1 SV=1	WDR82	3	1985.8	2511.93	2845.71	2186.04
TCEWTGLK	8	Q6UXN9	WD repeat-containing protein 82 OS=Homo sapiens OX=9606 GN=WDR82 PE=1 SV=1	WDR82	2		4932.86	4016.13	3347.86
VVALSMSPVDDTFISGSLDK	20	Q6UXN9	WD repeat-containing protein 82 OS=Homo sapiens OX=9606 GN=WDR82 PE=1 SV=1	WDR82	2	2798.07	4996.78	7369.55	6434.66
YGVDLIR	7	Q6UXN9	WD repeat-containing protein 82 OS=Homo sapiens OX=9606 GN=WDR82 PE=1 SV=1	WDR82	2	24260.7	24979.4	24686.4	23654.1
YLSLHDNK	8	Q6UXN9	WD repeat-containing protein 82 OS=Homo sapiens OX=9606 GN=WDR82 PE=1 SV=1	WDR82	2			9334.8	10901.4
YTHAANTVVYSSNK	14	Q6UXN9	WD repeat-containing protein 82 OS=Homo sapiens OX=9606 GN=WDR82 PE=1 SV=1	WDR82	2	426.271	160.534	536.872	398.534
DTSSDPLLELR	11	Q6RFH5	WD repeat-containing protein 74 OS=Homo sapiens OX=9606 GN=WDR74 PE=1 SV=1	WDR74	2	6758.5	4268.4	6042.58	6858.79
GLAQADGTLITCVDSGILR	19	Q6RFH5	WD repeat-containing protein 74 OS=Homo sapiens OX=9606 GN=WDR74 PE=1 SV=1	WDR74	2	2701.45	1881.48	2220.3	2373.45
GLQCHPSK	8	Q6RFH5	WD repeat-containing protein 74 OS=Homo sapiens OX=9606 GN=WDR74 PE=1 SV=1	WDR74	2	2627.76		1435.71	2426.61
HCPGGEGMFR	10	Q6RFH5	WD repeat-containing protein 74 OS=Homo sapiens OX=9606 GN=WDR74 PE=1 SV=1	WDR74	2		5331.32	9033.29	9858.72
HFSTEDGIFQGQR	13	Q6RFH5	WD repeat-containing protein 74 OS=Homo sapiens OX=9606 GN=WDR74 PE=1 SV=1	WDR74	2			2111.39	2476.72
IWDLQGSEEPVFR	13	Q6RFH5	WD repeat-containing protein 74 OS=Homo sapiens OX=9606 GN=WDR74 PE=1 SV=1	WDR74	2	4216.78	6312.68	13000.2	15641
LSGLEQPQGALQTR	14	Q6RFH5	WD repeat-containing protein 74 OS=Homo sapiens OX=9606 GN=WDR74 PE=1 SV=1	WDR74	2		2509.43	13416	16083.1
LVTCTGYHQVR	11	Q6RFH5	WD repeat-containing protein 74 OS=Homo sapiens OX=9606 GN=WDR74 PE=1 SV=1	WDR74	2		1294.29	3409.46	4024.17
NDWLDLR	7	Q6RFH5	WD repeat-containing protein 74 OS=Homo sapiens OX=9606 GN=WDR74 PE=1 SV=1	WDR74	2			3121.74	3006.95
PLLASCGLDR	10	Q6RFH5	WD repeat-containing protein 74 OS=Homo sapiens OX=9606 GN=WDR74 PE=1 SV=1	WDR74	2	9121.35	8911.13	11576.2	13301.4
SQLNCLLLSGR	11	Q6RFH5	WD repeat-containing protein 74 OS=Homo sapiens OX=9606 GN=WDR74 PE=1 SV=1	WDR74	2	7278.59	4979.33	7096.35	7084.94
VPIWDQDIQFLPGSQK	16	Q6RFH5	WD repeat-containing protein 74 OS=Homo sapiens OX=9606 GN=WDR74 PE=1 SV=1	WDR74	2	6047.73	6910.49	7601.49	6832.57
WNHVWVGTETGILK	14	Q6RFH5	WD repeat-containing protein 74 OS=Homo sapiens OX=9606 GN=WDR74 PE=1 SV=1	WDR74	2			2385.33	2761.79
WNHVWVGTETGILK	14	Q6RFH5	WD repeat-containing protein 74 OS=Homo sapiens OX=9606 GN=WDR74 PE=1 SV=1	WDR74	3			2914.81	2451.01
AIIASNIMYIVGQYPR	16	O14980	Exportin-1 OS=Homo sapiens OX=9606 GN=XPO1 PE=1 SV=1	XPO1	2			1489.77	1132.94
AIIASNIMYIVGQYPR	16	O14980	Exportin-1 OS=Homo sapiens OX=9606 GN=XPO1 PE=1 SV=1	XPO1	3			829.366	288.11
AVGHPFVIQLGR	12	O14980	Exportin-1 OS=Homo sapiens OX=9606 GN=XPO1 PE=1 SV=1	XPO1	2	6120.86	9966.07	18000.2	16467
AVGHPFVIQLGR	12	O14980	Exportin-1 OS=Homo sapiens OX=9606 GN=XPO1 PE=1 SV=1	XPO1	3	1415.34	1404.32	2015.89	1198.17
DFEEYPEHR	9	O14980	Exportin-1 OS=Homo sapiens OX=9606 GN=XPO1 PE=1 SV=1	XPO1	2	15738.2	15498.6	11419.7	10936.2
DFLVQIK	7	O14980	Exportin-1 OS=Homo sapiens OX=9606 GN=XPO1 PE=1 SV=1	XPO1	2	5289.5	4703.24	4495.92	4406.67
DLLGLCEQK	9	O14980	Exportin-1 OS=Homo sapiens OX=9606 GN=XPO1 PE=1 SV=1	XPO1	2	21581.2	25257.3	15234.3	15026.2
EFAGEDTSDLFLEER	15	O14980	Exportin-1 OS=Homo sapiens OX=9606 GN=XPO1 PE=1 SV=1	XPO1	2	13629.9	15045.5	18171.8	17454.3
EPEVLSTMAIIVNK	14	O14980	Exportin-1 OS=Homo sapiens OX=9606 GN=XPO1 PE=1 SV=1	XPO1	2	15287.5	16106.9	12691.5	12122.3
ETLVYLTHLDYVDTER	16	O14980	Exportin-1 OS=Homo sapiens OX=9606 GN=XPO1 PE=1 SV=1	XPO1	2	2563.27	4142.31	3818.23	3614.27
FLNVPMFR	8	O14980	Exportin-1 OS=Homo sapiens OX=9606 GN=XPO1 PE=1 SV=1	XPO1	2	4867.93	5565.05	31976.7	38374
FLNWIPLGYIFETK	14	O14980	Exportin-1 OS=Homo sapiens OX=9606 GN=XPO1 PE=1 SV=1	XPO1	2		403.973	2215.27
FLVTVIK	7	O14980	Exportin-1 OS=Homo sapiens OX=9606 GN=XPO1 PE=1 SV=1	XPO1	2	5185.59	4744	15554.6	16531
HWPTFISDIVGASR	14	O14980	Exportin-1 OS=Homo sapiens OX=9606 GN=XPO1 PE=1 SV=1	XPO1	2			10355.7	7559.5
IYLDMLNVYK	10	O14980	Exportin-1 OS=Homo sapiens OX=9606 GN=XPO1 PE=1 SV=1	XPO1	2	8037.32	8724.53	19634.4	20249.8
KYVVGLIIK	9	O14980	Exportin-1 OS=Homo sapiens OX=9606 GN=XPO1 PE=1 SV=1	XPO1	2	1144.12		1885.9	1866.91
LFVTGLFSLNQDIPAFK	17	O14980	Exportin-1 OS=Homo sapiens OX=9606 GN=XPO1 PE=1 SV=1	XPO1	2	1379.05	3053.74	3043.83	2366.34
LISGWVSR	8	O14980	Exportin-1 OS=Homo sapiens OX=9606 GN=XPO1 PE=1 SV=1	XPO1	2			17581.8	17762.5
LISTLIYK	8	O14980	Exportin-1 OS=Homo sapiens OX=9606 GN=XPO1 PE=1 SV=1	XPO1	2		2845.81	14641.1	15502.2
LLSEEVFDFSSGQITQVK	18	O14980	Exportin-1 OS=Homo sapiens OX=9606 GN=XPO1 PE=1 SV=1	XPO1	2	5979.96	5275.59	9538.73	8443.83
LNMILVQILK	10	O14980	Exportin-1 OS=Homo sapiens OX=9606 GN=XPO1 PE=1 SV=1	XPO1	2	2752.39	2082.13	12534.6	11980.9
LVLDSIIWAFK	11	O14980	Exportin-1 OS=Homo sapiens OX=9606 GN=XPO1 PE=1 SV=1	XPO1	2			1158.14	1208.99
MAKPEEVLVVENDQGEVVR	19	O14980	Exportin-1 OS=Homo sapiens OX=9606 GN=XPO1 PE=1 SV=1	XPO1	2			961.979	773.773
MAQEVLTHLK	10	O14980	Exportin-1 OS=Homo sapiens OX=9606 GN=XPO1 PE=1 SV=1	XPO1	2	3862.21	7345.91	37905.4	41354.2
NVDILKDPETVK	12	O14980	Exportin-1 OS=Homo sapiens OX=9606 GN=XPO1 PE=1 SV=1	XPO1	2	13402.7	16121.7	23262.6	22140.5
PAIMTMLADHAAR	13	O14980	Exportin-1 OS=Homo sapiens OX=9606 GN=XPO1 PE=1 SV=1	XPO1	2	4312.61	4391.61	5192.28	5115.28
PAIMTMLADHAAR	13	O14980	Exportin-1 OS=Homo sapiens OX=9606 GN=XPO1 PE=1 SV=1	XPO1	3	3193.67	3465.99	5278.46	5152.51
QLLDFSQK	8	O14980	Exportin-1 OS=Homo sapiens OX=9606 GN=XPO1 PE=1 SV=1	XPO1	2			6159.93	6358.4
QLYLPMLFK	9	O14980	Exportin-1 OS=Homo sapiens OX=9606 GN=XPO1 PE=1 SV=1	XPO1	2	1208.46	2126.95	5567.57	6337.34
QMLPLNTNIR	10	O14980	Exportin-1 OS=Homo sapiens OX=9606 GN=XPO1 PE=1 SV=1	XPO1	2	2357.95	4429.72	11636.6	10316.6
QMSVPGIFNPHEIPEEMCD	19	O14980	Exportin-1 OS=Homo sapiens OX=9606 GN=XPO1 PE=1 SV=1	XPO1	2	1054.98	863.949	1266.36	1196.44
SAFPHLQDAQVK	12	O14980	Exportin-1 OS=Homo sapiens OX=9606 GN=XPO1 PE=1 SV=1	XPO1	2	13938.2	14628.7	15737.2	14158.5
TSESLCQNNMVILK	14	O14980	Exportin-1 OS=Homo sapiens OX=9606 GN=XPO1 PE=1 SV=1	XPO1	2	5089.02	6072.44	4962.97	6300.94
VDTILEFSQNMNTK	14	O14980	Exportin-1 OS=Homo sapiens OX=9606 GN=XPO1 PE=1 SV=1	XPO1	2	7141.51	8806.35	6858.85	5511.87
YMLLPNQVWDSIIQQATK	18	O14980	Exportin-1 OS=Homo sapiens OX=9606 GN=XPO1 PE=1 SV=1	XPO1	2		612.815	3373.85	2638.85
YVVGLIIK	8	O14980	Exportin-1 OS=Homo sapiens OX=9606 GN=XPO1 PE=1 SV=1	XPO1	2	2502.08	3282.03	4434.02	3826.73
YYGLQILENVIK	12	O14980	Exportin-1 OS=Homo sapiens OX=9606 GN=XPO1 PE=1 SV=1	XPO1	2	1287.39	4122.78	18061.8	16157
EFDSSTLNESVR	12	Q96EC8	Protein YIPF6 OS=Homo sapiens OX=9606 GN=YIPF6 PE=1 SV=2	YIPF6	2	10797.3	13311.6	12247.4	12829.6
FMHVLYPR	8	Q96EC8	Protein YIPF6 OS=Homo sapiens OX=9606 GN=YIPF6 PE=1 SV=2	YIPF6	2			14261	18192.5
IITPQENFEQNK	12	Q8TF47	Zinc finger protein 90 homolog OS=Homo sapiens OX=9606 GN=ZFP90 PE=1 SV=2	ZFP90	2		1905.5	2068.57	2207.51
THTGEKPFECSICGR	15	Q8TF47	Zinc finger protein 90 homolog OS=Homo sapiens OX=9606 GN=ZFP90 PE=1 SV=2	ZFP90	3			503.02	436.621
GIFLWEIPR	9	O75820	Zinc finger protein 189 OS=Homo sapiens OX=9606 GN=ZNF189 PE=1 SV=2	ZNF189	2			1717.96	2107.6
LSTYLIQHQK	10	O75820	Zinc finger protein 189 OS=Homo sapiens OX=9606 GN=ZNF189 PE=1 SV=2	ZNF189	2			2201.55	1603.46
SSFLIEHQR	9	O75820	Zinc finger protein 189 OS=Homo sapiens OX=9606 GN=ZNF189 PE=1 SV=2	ZNF189	2		3286.75	4422.57	4010.87
DVIVDFTQEEWK	12	Q99676	Zinc finger protein 184 OS=Homo sapiens OX=9606 GN=ZNF184 PE=1 SV=4	ZNF184	2	4768.92		954.232
GFIEGPSLTQHQR	13	Q99676	Zinc finger protein 184 OS=Homo sapiens OX=9606 GN=ZNF184 PE=1 SV=4	ZNF184	2		950.903	772.857	490.371
SFSYWSSLAQHLK	13	Q99676	Zinc finger protein 184 OS=Homo sapiens OX=9606 GN=ZNF184 PE=1 SV=4	ZNF184	2			752.711	842.198
TFSYGSSLIQHR	12	Q99676	Zinc finger protein 184 OS=Homo sapiens OX=9606 GN=ZNF184 PE=1 SV=4	ZNF184	2			860.381	1345.69
AFSQNTGLILHQR	13	Q15776	Zinc finger protein with KRAB and SCAN domains 8 OS=Homo sapiens OX=9606 GN=ZKSCAN8 PE=1 SV=2	ZKSCAN8	2			438.677	273.592
AFSQSAGLILHQR	13	Q15776	Zinc finger protein with KRAB and SCAN domains 8 OS=Homo sapiens OX=9606 GN=ZKSCAN8 PE=1 SV=2	ZKSCAN8	2			1002.69	772.91
SSHLIGHQR	9	Q15776	Zinc finger protein with KRAB and SCAN domains 8 OS=Homo sapiens OX=9606 GN=ZKSCAN8 PE=1 SV=2	ZKSCAN8	2	1664.26		2641.15	1473.06
AAPLIVEVFNK	11	Q92610	Zinc finger protein 592 OS=Homo sapiens OX=9606 GN=ZNF592 PE=1 SV=2	ZNF592	2		1420.89	4513.44	4237.75
DYMVLAAHFQR	11	Q92610	Zinc finger protein 592 OS=Homo sapiens OX=9606 GN=ZNF592 PE=1 SV=2	ZNF592	2	2586.35	2141.85	1092.44	880.233
GSPSVAASSPPAIPK	15	Q92610	Zinc finger protein 592 OS=Homo sapiens OX=9606 GN=ZNF592 PE=1 SV=2	ZNF592	2	835.624	388.211	810.494	300.886
SAYFQTHVK	9	Q92610	Zinc finger protein 592 OS=Homo sapiens OX=9606 GN=ZNF592 PE=1 SV=2	ZNF592	2			2079.24	2044.87
VPTEPPATSVAAR	13	Q92610	Zinc finger protein 592 OS=Homo sapiens OX=9606 GN=ZNF592 PE=1 SV=2	ZNF592	2	7180.56	7501.24	6033.12	6192.38
ALDILQQHASHYK	13	O15014	Zinc finger protein 609 OS=Homo sapiens OX=9606 GN=ZNF609 PE=1 SV=2	ZNF609	3			1201.98	1721.38
EVGIPAPNAVATLPDNIK	18	O15014	Zinc finger protein 609 OS=Homo sapiens OX=9606 GN=ZNF609 PE=1 SV=2	ZNF609	2				1947.77
IYSFTDNAPSPSIGGSSR	18	O15014	Zinc finger protein 609 OS=Homo sapiens OX=9606 GN=ZNF609 PE=1 SV=2	ZNF609	2			1097.67	700.686
ADGATSDDLDLHDDR	15	Q07157	Tight junction protein ZO-1 OS=Homo sapiens OX=9606 GN=TJP1 PE=1 SV=3	TJP1	2	1426.82	1149.58	1307.88	2361.52
DDISEIQSLASDHSGR	16	Q07157	Tight junction protein ZO-1 OS=Homo sapiens OX=9606 GN=TJP1 PE=1 SV=3	TJP1	2	3174.88	2908.46	1288.12	1274.92
DGNIQEGDVVLK	12	Q07157	Tight junction protein ZO-1 OS=Homo sapiens OX=9606 GN=TJP1 PE=1 SV=3	TJP1	2	14781.1	10243.8	5898.85	6320.47
DNSILPPLDK	10	Q07157	Tight junction protein ZO-1 OS=Homo sapiens OX=9606 GN=TJP1 PE=1 SV=3	TJP1	2	7223.34	4333.4	3151.21	3607.74
DQEPSLSSHVDPTK	14	Q07157	Tight junction protein ZO-1 OS=Homo sapiens OX=9606 GN=TJP1 PE=1 SV=3	TJP1	2	3482.16	1514.31	2322.27	1514.83
EAGFLRPVTIFGPIADVAR	19	Q07157	Tight junction protein ZO-1 OS=Homo sapiens OX=9606 GN=TJP1 PE=1 SV=3	TJP1	3		4244.02	1648.62	2344.92
EAIQQQQNQLVWVSEGK	17	Q07157	Tight junction protein ZO-1 OS=Homo sapiens OX=9606 GN=TJP1 PE=1 SV=3	TJP1	2	5302.77	6703.94	3945.27	4833.57
EDLSAQPVQTK	11	Q07157	Tight junction protein ZO-1 OS=Homo sapiens OX=9606 GN=TJP1 PE=1 SV=3	TJP1	2		5433.96		2036.04
EDTAQAAFYPQK	12	Q07157	Tight junction protein ZO-1 OS=Homo sapiens OX=9606 GN=TJP1 PE=1 SV=3	TJP1	2	5138.04	7187.06	5271.13	4974.49
EEAVLFLLDLPK	12	Q07157	Tight junction protein ZO-1 OS=Homo sapiens OX=9606 GN=TJP1 PE=1 SV=3	TJP1	2		1776.98	2448.17	1284.68
EGLEEGDQILR	11	Q07157	Tight junction protein ZO-1 OS=Homo sapiens OX=9606 GN=TJP1 PE=1 SV=3	TJP1	2	9694.04	11710.3	5745.19	6536.36
EPNLTYEPQLPYVEK	15	Q07157	Tight junction protein ZO-1 OS=Homo sapiens OX=9606 GN=TJP1 PE=1 SV=3	TJP1	2	2243.75	2580.49	2355.43	2805.93
ESPYGLSFNK	10	Q07157	Tight junction protein ZO-1 OS=Homo sapiens OX=9606 GN=TJP1 PE=1 SV=3	TJP1	2	4979.36	5995.33	2693.78	1994.36
FLKPVELR	8	Q07157	Tight junction protein ZO-1 OS=Homo sapiens OX=9606 GN=TJP1 PE=1 SV=3	TJP1	2	1136.37	1778.48	24824.3	23331.9
GEEVTILAQK	10	Q07157	Tight junction protein ZO-1 OS=Homo sapiens OX=9606 GN=TJP1 PE=1 SV=3	TJP1	2	3593.7	3284	1974.63	2086.14
GETLLSPLVMCGPHGLK	17	Q07157	Tight junction protein ZO-1 OS=Homo sapiens OX=9606 GN=TJP1 PE=1 SV=3	TJP1	2			335.231	125.438
GGPAEGQLQENDR	13	Q07157	Tight junction protein ZO-1 OS=Homo sapiens OX=9606 GN=TJP1 PE=1 SV=3	TJP1	2	2750.02	3029.25	1820.26	1596.08
ISKPGAVSTPVK	12	Q07157	Tight junction protein ZO-1 OS=Homo sapiens OX=9606 GN=TJP1 PE=1 SV=3	TJP1	2	4596.65	4161.51	2967.22	3307.72
IVESDVGDSFYIR	13	Q07157	Tight junction protein ZO-1 OS=Homo sapiens OX=9606 GN=TJP1 PE=1 SV=3	TJP1	2			6247.45	6366.7
LAGGNDVGIFVAGVLEDSPAAK	22	Q07157	Tight junction protein ZO-1 OS=Homo sapiens OX=9606 GN=TJP1 PE=1 SV=3	TJP1	2			744.197	516.381
LASHIFVK	8	Q07157	Tight junction protein ZO-1 OS=Homo sapiens OX=9606 GN=TJP1 PE=1 SV=3	TJP1	2			2823.06	2428.02
LGSWLAIR	8	Q07157	Tight junction protein ZO-1 OS=Homo sapiens OX=9606 GN=TJP1 PE=1 SV=3	TJP1	2	2146.26	3219.05	6107.46	6468.97
PGAVSTPVK	9	Q07157	Tight junction protein ZO-1 OS=Homo sapiens OX=9606 GN=TJP1 PE=1 SV=3	TJP1	2	1322.6		1073.32	1484.16
PSGAPIIGPK	10	Q07157	Tight junction protein ZO-1 OS=Homo sapiens OX=9606 GN=TJP1 PE=1 SV=3	TJP1	2	9246.13	9588.09	9756.24	9879.13
PVTIFGPIADVAR	13	Q07157	Tight junction protein ZO-1 OS=Homo sapiens OX=9606 GN=TJP1 PE=1 SV=3	TJP1	2	11729.7	12614.2	10671	11480.1
SNHYDPEEDEEYYR	14	Q07157	Tight junction protein ZO-1 OS=Homo sapiens OX=9606 GN=TJP1 PE=1 SV=3	TJP1	2			973.256	810.969
STAMEETAIWEQHTVTLHR	19	Q07157	Tight junction protein ZO-1 OS=Homo sapiens OX=9606 GN=TJP1 PE=1 SV=3	TJP1	3		1272.73	961.582	2095.53
TPSTEAAHIMLR	12	Q07157	Tight junction protein ZO-1 OS=Homo sapiens OX=9606 GN=TJP1 PE=1 SV=3	TJP1	2	4099.25	3321.85	2798.14	2350.69
VNNVDFTNIIR	11	Q07157	Tight junction protein ZO-1 OS=Homo sapiens OX=9606 GN=TJP1 PE=1 SV=3	TJP1	2			2149.51	2937.82
VPMYEEQWSYYDDK	14	Q07157	Tight junction protein ZO-1 OS=Homo sapiens OX=9606 GN=TJP1 PE=1 SV=3	TJP1	2			1404.11	1712.48
YQINNISTVPK	11	Q07157	Tight junction protein ZO-1 OS=Homo sapiens OX=9606 GN=TJP1 PE=1 SV=3	TJP1	2			1712.8	1841.93
ILLGEGPTNQK	11	Q9UHR6	Zinc finger HIT domain-containing protein 2 OS=Homo sapiens OX=9606 GN=ZNHIT2 PE=1 SV=1	ZNHIT2	2			2958.24	3101.3
IPAIVSLSR	9	Q9UHR6	Zinc finger HIT domain-containing protein 2 OS=Homo sapiens OX=9606 GN=ZNHIT2 PE=1 SV=1	ZNHIT2	2	3651.16	5075.85	4185.04	3961.03
LTYLVNLLTR	10	Q9P2E3	NFX1-type zinc finger-containing protein 1 OS=Homo sapiens OX=9606 GN=ZNFX1 PE=2 SV=2	ZNFX1	2			847.676	785.402
VQTIIEHLQEK	11	Q9P2E3	NFX1-type zinc finger-containing protein 1 OS=Homo sapiens OX=9606 GN=ZNFX1 PE=2 SV=2	ZNFX1	2			777.343	1152.76
LTELLENDPSVR	12	Q6PML9	Zinc transporter 9 OS=Homo sapiens OX=9606 GN=SLC30A9 PE=1 SV=1	SLC30A9	2	3877.96	5889.01	8554.53	8344.57
QDFDQMLQEIQEVK	14	Q6PML9	Zinc transporter 9 OS=Homo sapiens OX=9606 GN=SLC30A9 PE=1 SV=1	SLC30A9	2		1526.39	1139.06	1271.55
SLEVWGSPEALAR	13	Q6PML9	Zinc transporter 9 OS=Homo sapiens OX=9606 GN=SLC30A9 PE=1 SV=1	SLC30A9	2			9657.12	9829.52
SPHEDTESFTVYLR	14	Q6PML9	Zinc transporter 9 OS=Homo sapiens OX=9606 GN=SLC30A9 PE=1 SV=1	SLC30A9	3	1235.25	1798.22	577.206	706.429
TPEELETFMLK	11	Q6PML9	Zinc transporter 9 OS=Homo sapiens OX=9606 GN=SLC30A9 PE=1 SV=1	SLC30A9	2	3872.31	2759.7	2028.91	3342.64
YTQNNFITGVR	11	Q6PML9	Zinc transporter 9 OS=Homo sapiens OX=9606 GN=SLC30A9 PE=1 SV=1	SLC30A9	2	4363.27		1428.59	1298.6
ALAPLRDPPR	10	Q96F44	E3 ubiquitin-protein ligase TRIM11 OS=Homo sapiens OX=9606 GN=TRIM11 PE=1 SV=2	TRIM11	2			1656.58
CQLPALGLLQDIK	13	Q96F44	E3 ubiquitin-protein ligase TRIM11 OS=Homo sapiens OX=9606 GN=TRIM11 PE=1 SV=2	TRIM11	2		2091.14	2141.44	2328.75
EPLAAFCGDELR	12	Q96F44	E3 ubiquitin-protein ligase TRIM11 OS=Homo sapiens OX=9606 GN=TRIM11 PE=1 SV=2	TRIM11	2	2273.93	2531.44	2956.19	2618.95
AYVIGGLVDHNHHK	14	Q8TBZ6	tRNA methyltransferase 10 homolog A OS=Homo sapiens OX=9606 GN=TRMT10A PE=1 SV=1	TRMT10A	3			1155.66	880.059
LHYYETPTGIK	11	Q9Y5R8	Trafficking protein particle complex subunit 1 OS=Homo sapiens OX=9606 GN=TRAPPC1 PE=1 SV=1	TRAPPC1	2			4093.14	3613.61
TVHNLYLFDR	10	Q9Y5R8	Trafficking protein particle complex subunit 1 OS=Homo sapiens OX=9606 GN=TRAPPC1 PE=1 SV=1	TRAPPC1	2			14753.8	14955.1
VVMNTDLGVGPIR	13	Q9Y5R8	Trafficking protein particle complex subunit 1 OS=Homo sapiens OX=9606 GN=TRAPPC1 PE=1 SV=1	TRAPPC1	2			2043.89	2165.91
AEGDVAALNR	10	P67936	Tropomyosin alpha-4 chain OS=Homo sapiens OX=9606 GN=TPM4 PE=1 SV=3	TPM4	2	6468.26	11016.3	34666	33473.5
CGDLEEELK	9	P67936	Tropomyosin alpha-4 chain OS=Homo sapiens OX=9606 GN=TPM4 PE=1 SV=3	TPM4	1		379.921	182.557
CGDLEEELK	9	P67936	Tropomyosin alpha-4 chain OS=Homo sapiens OX=9606 GN=TPM4 PE=1 SV=3	TPM4	2	18408.8	24365.7	37433	41898.3
EDKYEEEIK	9	P67936	Tropomyosin alpha-4 chain OS=Homo sapiens OX=9606 GN=TPM4 PE=1 SV=3	TPM4	2	39491.3	49106.2	65290.9	74424.3
EENVGLHQTLDQTLNELNCI	20	P67936	Tropomyosin alpha-4 chain OS=Homo sapiens OX=9606 GN=TPM4 PE=1 SV=3	TPM4	2				277.131
EKAEGDVAALNR	12	P67936	Tropomyosin alpha-4 chain OS=Homo sapiens OX=9606 GN=TPM4 PE=1 SV=3	TPM4	2	7589.63	9676.75	15728.3	17127.6
HIAEEADR	8	P67936	Tropomyosin alpha-4 chain OS=Homo sapiens OX=9606 GN=TPM4 PE=1 SV=3	TPM4	2			52397.5
IQALQQQADEAEDR	14	P67936	Tropomyosin alpha-4 chain OS=Homo sapiens OX=9606 GN=TPM4 PE=1 SV=3	TPM4	2	9253.45	12104	29188.4	33478.2
IQLVEEELDR	10	P67936	Tropomyosin alpha-4 chain OS=Homo sapiens OX=9606 GN=TPM4 PE=1 SV=3	TPM4	2	58345.5	128047	293121	315659
KIQALQQQADEAEDR	15	P67936	Tropomyosin alpha-4 chain OS=Homo sapiens OX=9606 GN=TPM4 PE=1 SV=3	TPM4	2		663.062	1608.19	1365.79
KIQALQQQADEAEDR	15	P67936	Tropomyosin alpha-4 chain OS=Homo sapiens OX=9606 GN=TPM4 PE=1 SV=3	TPM4	3	1758.11	3283.67	3165.98	3614.19
KLVILEGELER	11	P67936	Tropomyosin alpha-4 chain OS=Homo sapiens OX=9606 GN=TPM4 PE=1 SV=3	TPM4	2	2491.32	3566.81	11529.4	11195.5
KLVILEGELER	11	P67936	Tropomyosin alpha-4 chain OS=Homo sapiens OX=9606 GN=TPM4 PE=1 SV=3	TPM4	3	2061.08	921.743	3925.94	4363.06
LVILEGELER	10	P67936	Tropomyosin alpha-4 chain OS=Homo sapiens OX=9606 GN=TPM4 PE=1 SV=3	TPM4	2	9469.93	23004.1	172102	219212
MEIQEMQLK	9	P67936	Tropomyosin alpha-4 chain OS=Homo sapiens OX=9606 GN=TPM4 PE=1 SV=3	TPM4	2		11794.4	39126.4	35364.5
DSIIYLTADSPNVMTTFR	18	Q7L0Y3	tRNA methyltransferase 10 homolog C OS=Homo sapiens OX=9606 GN=TRMT10C PE=1 SV=2	TRMT10C	2	784.458	381.09	694.884	250.031
EFIEMWR	7	Q7L0Y3	tRNA methyltransferase 10 homolog C OS=Homo sapiens OX=9606 GN=TRMT10C PE=1 SV=2	TRMT10C	2	1499.89		14443.7	17425.3
ELQNTVSQLLESEGWNR	17	Q7L0Y3	tRNA methyltransferase 10 homolog C OS=Homo sapiens OX=9606 GN=TRMT10C PE=1 SV=2	TRMT10C	2		2610.94	2207.65	1866.75
EVPEHITEEELK	12	Q7L0Y3	tRNA methyltransferase 10 homolog C OS=Homo sapiens OX=9606 GN=TRMT10C PE=1 SV=2	TRMT10C	2	38903.6	36608.7	38044.9	38383.1
IPAVTYPK	8	Q7L0Y3	tRNA methyltransferase 10 homolog C OS=Homo sapiens OX=9606 GN=TRMT10C PE=1 SV=2	TRMT10C	2	17486.2	17695	11973	10972.3
LLETTEEDK	9	Q7L0Y3	tRNA methyltransferase 10 homolog C OS=Homo sapiens OX=9606 GN=TRMT10C PE=1 SV=2	TRMT10C	2			2848.28	2751.29
LLLTSTEK	8	Q7L0Y3	tRNA methyltransferase 10 homolog C OS=Homo sapiens OX=9606 GN=TRMT10C PE=1 SV=2	TRMT10C	2			2530.11	3542.7
LNLATECLPLDK	12	Q7L0Y3	tRNA methyltransferase 10 homolog C OS=Homo sapiens OX=9606 GN=TRMT10C PE=1 SV=2	TRMT10C	2	51543.8	34956.8	14786.4	16229
NESTPPSEELELDK	14	Q7L0Y3	tRNA methyltransferase 10 homolog C OS=Homo sapiens OX=9606 GN=TRMT10C PE=1 SV=2	TRMT10C	2	4378.99	4628.27	6088.69	6302.6
NLTLDQMIR	9	Q7L0Y3	tRNA methyltransferase 10 homolog C OS=Homo sapiens OX=9606 GN=TRMT10C PE=1 SV=2	TRMT10C	2	1096.93	1730.54	5972.26	6036.85
NMDIAMGWK	9	Q7L0Y3	tRNA methyltransferase 10 homolog C OS=Homo sapiens OX=9606 GN=TRMT10C PE=1 SV=2	TRMT10C	2			3615.25	4303.54
NVDPFHIYFCNLK	13	Q7L0Y3	tRNA methyltransferase 10 homolog C OS=Homo sapiens OX=9606 GN=TRMT10C PE=1 SV=2	TRMT10C	2		7297.5	5686.21	4237.26
SHVDLFPK	8	Q7L0Y3	tRNA methyltransferase 10 homolog C OS=Homo sapiens OX=9606 GN=TRMT10C PE=1 SV=2	TRMT10C	2			6030.71	6090.13
SSVQEECVSTISSSK	15	Q7L0Y3	tRNA methyltransferase 10 homolog C OS=Homo sapiens OX=9606 GN=TRMT10C PE=1 SV=2	TRMT10C	2	10148.6	10216	11176	11561.7
TLMECVSNTAK	11	Q7L0Y3	tRNA methyltransferase 10 homolog C OS=Homo sapiens OX=9606 GN=TRMT10C PE=1 SV=2	TRMT10C	2	11342	13183.4	12961	12352.1
VYVIGSFVDK	10	Q7L0Y3	tRNA methyltransferase 10 homolog C OS=Homo sapiens OX=9606 GN=TRMT10C PE=1 SV=2	TRMT10C	2	3647.22	6274.78	20125.4	18186.5
YLQWEIGNK	9	Q7L0Y3	tRNA methyltransferase 10 homolog C OS=Homo sapiens OX=9606 GN=TRMT10C PE=1 SV=2	TRMT10C	2			9882.61	11283.7
CQLLFALK	8	Q9BRJ7	Tudor-interacting repair regulator protein OS=Homo sapiens OX=9606 GN=NUDT16L1 PE=1 SV=1	NUDT16L1	2			784.69	416.402
DHGLEVLGLVR	11	Q9BRJ7	Tudor-interacting repair regulator protein OS=Homo sapiens OX=9606 GN=NUDT16L1 PE=1 SV=1	NUDT16L1	2	9378.82	8563.16	9208.66	9475.98
FSVLMQMR	8	Q9BRJ7	Tudor-interacting repair regulator protein OS=Homo sapiens OX=9606 GN=NUDT16L1 PE=1 SV=1	NUDT16L1	2			2688.14	1982.93
FWSLEDGLNR	10	Q9BRJ7	Tudor-interacting repair regulator protein OS=Homo sapiens OX=9606 GN=NUDT16L1 PE=1 SV=1	NUDT16L1	2			11108.8	8413.9
LTEADYLSSHLTEGPHR	17	Q9BRJ7	Tudor-interacting repair regulator protein OS=Homo sapiens OX=9606 GN=NUDT16L1 PE=1 SV=1	NUDT16L1	2			299.584	163.714
LTEADYLSSHLTEGPHR	17	Q9BRJ7	Tudor-interacting repair regulator protein OS=Homo sapiens OX=9606 GN=NUDT16L1 PE=1 SV=1	NUDT16L1	3	2757.4	3631.32	4428.14	4804.55
VGGFPNFLSNAFVSTAK	17	Q9BRJ7	Tudor-interacting repair regulator protein OS=Homo sapiens OX=9606 GN=NUDT16L1 PE=1 SV=1	NUDT16L1	2			1343.1
VLGLGLGCLR	10	Q9BRJ7	Tudor-interacting repair regulator protein OS=Homo sapiens OX=9606 GN=NUDT16L1 PE=1 SV=1	NUDT16L1	2	1895.79	3352.31	12108.7	11330.9
VPLYTQK	7	Q9BRJ7	Tudor-interacting repair regulator protein OS=Homo sapiens OX=9606 GN=NUDT16L1 PE=1 SV=1	NUDT16L1	2	3372.28		3879.77	2593.87
VVAHLYAR	8	Q9BRJ7	Tudor-interacting repair regulator protein OS=Homo sapiens OX=9606 GN=NUDT16L1 PE=1 SV=1	NUDT16L1	2			5961.38	5280.45
HTPSIIFR	8	Q9BZD6	Transmembrane gamma-carboxyglutamic acid protein 4 OS=Homo sapiens OX=9606 GN=PRRG4 PE=1 SV=1	PRRG4	2			2773.7	2156.13
AFFAQDGVQSLLTQK	15	Q8TD43	Transient receptor potential cation channel subfamily M member 4 OS=Homo sapiens OX=9606 GN=TRPM4 PE=1 SV=1	TRPM4	2	2303.57	2496.86	2203.12	2435.39
FEGMGVDLFGECYR	14	Q8TD43	Transient receptor potential cation channel subfamily M member 4 OS=Homo sapiens OX=9606 GN=TRPM4 PE=1 SV=1	TRPM4	2			1622.78	2787.02
GDLEVLQAQVER	12	Q8TD43	Transient receptor potential cation channel subfamily M member 4 OS=Homo sapiens OX=9606 GN=TRPM4 PE=1 SV=1	TRPM4	2	8610.14	6174.84	1864.54
LAQLYSAAPSNSLIR	15	Q8TD43	Transient receptor potential cation channel subfamily M member 4 OS=Homo sapiens OX=9606 GN=TRPM4 PE=1 SV=1	TRPM4	2			1606.59	1650.85
LLTWESVHK	9	Q8TD43	Transient receptor potential cation channel subfamily M member 4 OS=Homo sapiens OX=9606 GN=TRPM4 PE=1 SV=1	TRPM4	2			4421.83	4763.98
LTPGLYHLGR	10	Q8TD43	Transient receptor potential cation channel subfamily M member 4 OS=Homo sapiens OX=9606 GN=TRPM4 PE=1 SV=1	TRPM4	2			4420.45	4640.29
NLLDQASHSAGTK	13	Q8TD43	Transient receptor potential cation channel subfamily M member 4 OS=Homo sapiens OX=9606 GN=TRPM4 PE=1 SV=1	TRPM4	2			3124.89	1821.22
PALAPPFIVISHLR	14	Q8TD43	Transient receptor potential cation channel subfamily M member 4 OS=Homo sapiens OX=9606 GN=TRPM4 PE=1 SV=1	TRPM4	3	4266.24	4497.85	5594.76	5825.91
TDPAAVYSLVTR	12	Q8TD43	Transient receptor potential cation channel subfamily M member 4 OS=Homo sapiens OX=9606 GN=TRPM4 PE=1 SV=1	TRPM4	2			6990.9	6489.14
VDIAQSELFR	10	Q8TD43	Transient receptor potential cation channel subfamily M member 4 OS=Homo sapiens OX=9606 GN=TRPM4 PE=1 SV=1	TRPM4	2			5500.14	5067.11
VLGWVAEALSR	11	Q8TD43	Transient receptor potential cation channel subfamily M member 4 OS=Homo sapiens OX=9606 GN=TRPM4 PE=1 SV=1	TRPM4	2			7205.99	7126.58
VVAMGVAPWGVVR	13	Q8TD43	Transient receptor potential cation channel subfamily M member 4 OS=Homo sapiens OX=9606 GN=TRPM4 PE=1 SV=1	TRPM4	2			3937.58	5239.44
EVVGAVELLLNHK	13	Q9UBN4	Short transient receptor potential channel 4 OS=Homo sapiens OX=9606 GN=TRPC4 PE=1 SV=1	TRPC4	2			2166.44	2295.3
AEFEQIVLGK	10	Q16831	Uridine phosphorylase 1 OS=Homo sapiens OX=9606 GN=UPP1 PE=1 SV=1	UPP1	2		3150.52	3042.29	3163.57
CSNVTIIR	8	Q16831	Uridine phosphorylase 1 OS=Homo sapiens OX=9606 GN=UPP1 PE=1 SV=1	UPP1	2	1688.82	2943.79	2018.93	2018.85
CVGAELGLDCPGR	13	Q16831	Uridine phosphorylase 1 OS=Homo sapiens OX=9606 GN=UPP1 PE=1 SV=1	UPP1	2	5071.49	4439.81	4766.49	4745.65
DYPNICAGTDR	11	Q16831	Uridine phosphorylase 1 OS=Homo sapiens OX=9606 GN=UPP1 PE=1 SV=1	UPP1	2	7143.43	9633.51	7497.94	9893.54
HNFPALFGDVK	11	Q16831	Uridine phosphorylase 1 OS=Homo sapiens OX=9606 GN=UPP1 PE=1 SV=1	UPP1	2			7089.15
LDGALCSYTEK	11	Q16831	Uridine phosphorylase 1 OS=Homo sapiens OX=9606 GN=UPP1 PE=1 SV=1	UPP1	2	3035.99	5374.05	4093.52	4622.46
LEGDQISSPR	10	Q16831	Uridine phosphorylase 1 OS=Homo sapiens OX=9606 GN=UPP1 PE=1 SV=1	UPP1	2			5056.51	5407.39
NVLSEYQQR	9	Q16831	Uridine phosphorylase 1 OS=Homo sapiens OX=9606 GN=UPP1 PE=1 SV=1	UPP1	2				6036.63
ALQISEEIQGER	12	Q6DKK2	Tetratricopeptide repeat protein 19, mitochondrial OS=Homo sapiens OX=9606 GN=TTC19 PE=1 SV=4	TTC19	2		2079.18	5127.43	4207.66
ANTHLLLGMCLDACAR	16	Q6DKK2	Tetratricopeptide repeat protein 19, mitochondrial OS=Homo sapiens OX=9606 GN=TTC19 PE=1 SV=4	TTC19	3		2069.16	1706.15	1395.8
ATMSYLLGGGMK	12	Q6DKK2	Tetratricopeptide repeat protein 19, mitochondrial OS=Homo sapiens OX=9606 GN=TTC19 PE=1 SV=4	TTC19	2	3059.02		2691.28	2039.57
DEISVQHIR	9	Q6DKK2	Tetratricopeptide repeat protein 19, mitochondrial OS=Homo sapiens OX=9606 GN=TTC19 PE=1 SV=4	TTC19	2	17486.5	16690.2	11136.6	8995.96
DEPEEAELILHDALR	15	Q6DKK2	Tetratricopeptide repeat protein 19, mitochondrial OS=Homo sapiens OX=9606 GN=TTC19 PE=1 SV=4	TTC19	2	3459.58	3320.36	4204.39	4733
ELAEDIMSVEEK	12	Q6DKK2	Tetratricopeptide repeat protein 19, mitochondrial OS=Homo sapiens OX=9606 GN=TTC19 PE=1 SV=4	TTC19	2			3753.6	3864.92
FDEAYIYMQR	10	Q6DKK2	Tetratricopeptide repeat protein 19, mitochondrial OS=Homo sapiens OX=9606 GN=TTC19 PE=1 SV=4	TTC19	2			5015.2	4296.09
GQLENAEQLFK	11	Q6DKK2	Tetratricopeptide repeat protein 19, mitochondrial OS=Homo sapiens OX=9606 GN=TTC19 PE=1 SV=4	TTC19	2	5039.49	5626.07	4052.91	3918.66
KDEISVQHIR	10	Q6DKK2	Tetratricopeptide repeat protein 19, mitochondrial OS=Homo sapiens OX=9606 GN=TTC19 PE=1 SV=4	TTC19	2		2272.42	1416.32	1114.06
LASIYAAQNR	10	Q6DKK2	Tetratricopeptide repeat protein 19, mitochondrial OS=Homo sapiens OX=9606 GN=TTC19 PE=1 SV=4	TTC19	2		2929.09	6102.48	3994.53
FGGLVLSPVGK	11	Q9UJK0	18S rRNA aminocarboxypropyltransferase OS=Homo sapiens OX=9606 GN=TSR3 PE=1 SV=1	TSR3	2	6837.07	8190.07	4352.26	2999.25
IVQLLGQNEVDYR	13	Q9BZX2	Uridine-cytidine kinase 2 OS=Homo sapiens OX=9606 GN=UCK2 PE=1 SV=1	UCK2	2	2440.01	6661.52	22411.6	22678.1
PAFEEFCLPTK	11	Q9BZX2	Uridine-cytidine kinase 2 OS=Homo sapiens OX=9606 GN=UCK2 PE=1 SV=1	UCK2	2	19472.5	18263.3	3909.76	2844.56
QVVILSQDSFYR	12	Q9BZX2	Uridine-cytidine kinase 2 OS=Homo sapiens OX=9606 GN=UCK2 PE=1 SV=1	UCK2	2			4327.38	4620.97
TVQIPVYDFVSHSR	14	Q9BZX2	Uridine-cytidine kinase 2 OS=Homo sapiens OX=9606 GN=UCK2 PE=1 SV=1	UCK2	2	884.127		4027.24	2331.4
TVQIPVYDFVSHSR	14	Q9BZX2	Uridine-cytidine kinase 2 OS=Homo sapiens OX=9606 GN=UCK2 PE=1 SV=1	UCK2	3			832.266	444.603
YADVIIPR	8	Q9BZX2	Uridine-cytidine kinase 2 OS=Homo sapiens OX=9606 GN=UCK2 PE=1 SV=1	UCK2	2			7108.79	6446.07
TSDIEANQPLETNK	14	C9J7I0	UBAP1-MVB12-associated (UMA)-domain containing protein 1 OS=Homo sapiens OX=9606 GN=UMAD1 PE=1 SV=2	UMAD1	2	1431.66	1305.9	2090.39	1372.62
AQVQVESQLSSAR	13	Q6PKC3	Thioredoxin domain-containing protein 11 OS=Homo sapiens OX=9606 GN=TXNDC11 PE=1 SV=2	TXNDC11	2			2034.95	1123.43
LVSLVHSGSVYLHR	14	Q6PKC3	Thioredoxin domain-containing protein 11 OS=Homo sapiens OX=9606 GN=TXNDC11 PE=1 SV=2	TXNDC11	3			995.787	1487.36
DNFPFDPPFVR	11	Q7Z7E8	Ubiquitin-conjugating enzyme E2 Q1 OS=Homo sapiens OX=9606 GN=UBE2Q1 PE=1 SV=1	UBE2Q1	2			2239.92	2869.94
GNTLLLQHLK	10	Q7Z7E8	Ubiquitin-conjugating enzyme E2 Q1 OS=Homo sapiens OX=9606 GN=UBE2Q1 PE=1 SV=1	UBE2Q1	2	1363.34	1764.83	4267.9	3620.06
KGNTLLLQHLK	11	Q7Z7E8	Ubiquitin-conjugating enzyme E2 Q1 OS=Homo sapiens OX=9606 GN=UBE2Q1 PE=1 SV=1	UBE2Q1	2			431.324	675.715
LLESIFHR	8	Q7Z7E8	Ubiquitin-conjugating enzyme E2 Q1 OS=Homo sapiens OX=9606 GN=UBE2Q1 PE=1 SV=1	UBE2Q1	2			11554.5	13639.7
SLVQIHEK	8	Q7Z7E8	Ubiquitin-conjugating enzyme E2 Q1 OS=Homo sapiens OX=9606 GN=UBE2Q1 PE=1 SV=1	UBE2Q1	2			6244.45	6047.84
VDQDSALHNDLQILK	15	Q7Z7E8	Ubiquitin-conjugating enzyme E2 Q1 OS=Homo sapiens OX=9606 GN=UBE2Q1 PE=1 SV=1	UBE2Q1	2			1111.79	1309.89
GEIAEAYAELIK	12	Q13107	Ubiquitin carboxyl-terminal hydrolase 4 OS=Homo sapiens OX=9606 GN=USP4 PE=1 SV=3	USP4	2	5431.36	9215.31	6593.93	3148.64
VTVPLMGAVSDLCEALSR	18	Q13107	Ubiquitin carboxyl-terminal hydrolase 4 OS=Homo sapiens OX=9606 GN=USP4 PE=1 SV=3	USP4	2			687.009
ALCDLGPWVK	10	Q8N0U8	Vitamin K epoxide reductase complex subunit 1-like protein 1 OS=Homo sapiens OX=9606 GN=VKORC1L1 PE=1 SV=2	VKORC1L1	2	19768.7	28607.2	36740.2	37004
GFGLLGSIFGK	11	Q8N0U8	Vitamin K epoxide reductase complex subunit 1-like protein 1 OS=Homo sapiens OX=9606 GN=VKORC1L1 PE=1 SV=2	VKORC1L1	2	20404.1	22848	23811.8	28084.5
LVYLNEAWK	9	Q8N0U8	Vitamin K epoxide reductase complex subunit 1-like protein 1 OS=Homo sapiens OX=9606 GN=VKORC1L1 PE=1 SV=2	VKORC1L1	2	3225.13		10267.2	10605.8
MAAPVLLR	8	Q8N0U8	Vitamin K epoxide reductase complex subunit 1-like protein 1 OS=Homo sapiens OX=9606 GN=VKORC1L1 PE=1 SV=2	VKORC1L1	2			3760.5	3520.24
YAVCAAGILLSIYAYHVER	19	Q8N0U8	Vitamin K epoxide reductase complex subunit 1-like protein 1 OS=Homo sapiens OX=9606 GN=VKORC1L1 PE=1 SV=2	VKORC1L1	2	365.861		611.058	412.068
AADEEAFEDNSEEYIR	16	P55060	Exportin-2 OS=Homo sapiens OX=9606 GN=CSE1L PE=1 SV=3	CSE1L	2	12643.7	17799.8	21056.2	22257.6
ALTLPGSSENEYIMK	15	P55060	Exportin-2 OS=Homo sapiens OX=9606 GN=CSE1L PE=1 SV=3	CSE1L	2	9328.83	17204.9	33286.1	32478.2
ANIVHLMLSSPEQIQK	16	P55060	Exportin-2 OS=Homo sapiens OX=9606 GN=CSE1L PE=1 SV=3	CSE1L	2	3267.07	5235.93	7609.44	6981.05
ANIVHLMLSSPEQIQK	16	P55060	Exportin-2 OS=Homo sapiens OX=9606 GN=CSE1L PE=1 SV=3	CSE1L	3	3004.23	5628.76	5345.48	4521.1
ATIELCSTHANDASALR	17	P55060	Exportin-2 OS=Homo sapiens OX=9606 GN=CSE1L PE=1 SV=3	CSE1L	2	1956.42	835.067	1425.14	1495.47
DAAIYLVTSLASK	13	P55060	Exportin-2 OS=Homo sapiens OX=9606 GN=CSE1L PE=1 SV=3	CSE1L	2	17147.8	19710.1	17795.8	17474
DLEGSDIDTR	10	P55060	Exportin-2 OS=Homo sapiens OX=9606 GN=CSE1L PE=1 SV=3	CSE1L	2	19971.9	20669.9	9253.6	11711.9
EHDPVGQMVNNPK	13	P55060	Exportin-2 OS=Homo sapiens OX=9606 GN=CSE1L PE=1 SV=3	CSE1L	2	11517.6	13777.2	10971.1	11788.6
FQSGDFHVINGVLR	14	P55060	Exportin-2 OS=Homo sapiens OX=9606 GN=CSE1L PE=1 SV=3	CSE1L	3			823.93
FVTAIWNLLVTTGQEVK	17	P55060	Exportin-2 OS=Homo sapiens OX=9606 GN=CSE1L PE=1 SV=3	CSE1L	2			2638.97	2104.4
GSNTIASAAADKIPGLLGVFQK	22	P55060	Exportin-2 OS=Homo sapiens OX=9606 GN=CSE1L PE=1 SV=3	CSE1L	3			787.296	535.091
ICAVGITK	8	P55060	Exportin-2 OS=Homo sapiens OX=9606 GN=CSE1L PE=1 SV=3	CSE1L	2	7659.33	8169.42	5981.74	4928.54
IHLAQSLHK	9	P55060	Exportin-2 OS=Homo sapiens OX=9606 GN=CSE1L PE=1 SV=3	CSE1L	2	4131.24	5891.23	13543.6	13912.3
IIIPEIQK	8	P55060	Exportin-2 OS=Homo sapiens OX=9606 GN=CSE1L PE=1 SV=3	CSE1L	2	57149.2	63732.9	69918.3	62158
ILFSSLILISK	11	P55060	Exportin-2 OS=Homo sapiens OX=9606 GN=CSE1L PE=1 SV=3	CSE1L	2	640.817	612.843	1602.18	2017.54
IPGLLGVFQK	10	P55060	Exportin-2 OS=Homo sapiens OX=9606 GN=CSE1L PE=1 SV=3	CSE1L	2	79766.3	95458	76678.9	83019.1
IVEDEPNKICEADR	14	P55060	Exportin-2 OS=Homo sapiens OX=9606 GN=CSE1L PE=1 SV=3	CSE1L	2	744.645	956.842	495.995	588.441
IVEDEPNKICEADR	14	P55060	Exportin-2 OS=Homo sapiens OX=9606 GN=CSE1L PE=1 SV=3	CSE1L	3	4141.48	5750.79	3599.16	3986.88
KEHDPVGQMVNNPK	14	P55060	Exportin-2 OS=Homo sapiens OX=9606 GN=CSE1L PE=1 SV=3	CSE1L	2			1019.87	966.195
KICAVGITK	9	P55060	Exportin-2 OS=Homo sapiens OX=9606 GN=CSE1L PE=1 SV=3	CSE1L	2	9759.49	10766.4	8550.5	8856.18
LLQAFLER	8	P55060	Exportin-2 OS=Homo sapiens OX=9606 GN=CSE1L PE=1 SV=3	CSE1L	2			43167.2	51613.7
LLQTDDEEEAGLLELLK	17	P55060	Exportin-2 OS=Homo sapiens OX=9606 GN=CSE1L PE=1 SV=3	CSE1L	2	6708.56	9479.97	7799.07	8381.51
LLTECPPMMDTEYTK	15	P55060	Exportin-2 OS=Homo sapiens OX=9606 GN=CSE1L PE=1 SV=3	CSE1L	2	19883.4	26850.2	28106.2	28212.1
LVLDAFALPLTNLFK	15	P55060	Exportin-2 OS=Homo sapiens OX=9606 GN=CSE1L PE=1 SV=3	CSE1L	2	545.025	1920.58	829.631	1649.47
MFGMVLEK	8	P55060	Exportin-2 OS=Homo sapiens OX=9606 GN=CSE1L PE=1 SV=3	CSE1L	2			6364.88	8398.96
NLFEDQNTLTSICEK	15	P55060	Exportin-2 OS=Homo sapiens OX=9606 GN=CSE1L PE=1 SV=3	CSE1L	2	13778.1	18809.8	16149.1	17695.2
QIFILLFQR	9	P55060	Exportin-2 OS=Homo sapiens OX=9606 GN=CSE1L PE=1 SV=3	CSE1L	2	1475.49	1945.36	4579.17	4524.81
QLSDAISIIGR	11	P55060	Exportin-2 OS=Homo sapiens OX=9606 GN=CSE1L PE=1 SV=3	CSE1L	2	3528.14		32467.9	28509.7
RDLEGSDIDTR	11	P55060	Exportin-2 OS=Homo sapiens OX=9606 GN=CSE1L PE=1 SV=3	CSE1L	2			3037.91	3521.16
SANVNEFPVLK	11	P55060	Exportin-2 OS=Homo sapiens OX=9606 GN=CSE1L PE=1 SV=3	CSE1L	2	18448.1	22078.3	28475	26556.3
SNELWTEIK	9	P55060	Exportin-2 OS=Homo sapiens OX=9606 GN=CSE1L PE=1 SV=3	CSE1L	2	21500.6	26741.2	24200.3	21007.4
SQICDNAALYAQK	13	P55060	Exportin-2 OS=Homo sapiens OX=9606 GN=CSE1L PE=1 SV=3	CSE1L	2	12750.5	14793.6	16003.6	16991.4
TGNIPALVR	9	P55060	Exportin-2 OS=Homo sapiens OX=9606 GN=CSE1L PE=1 SV=3	CSE1L	2	50900	48358.4	30764.8	33066.6
TLDPDPAIR	9	P55060	Exportin-2 OS=Homo sapiens OX=9606 GN=CSE1L PE=1 SV=3	CSE1L	2			9888.98	10780.7
VCASVTFK	8	P55060	Exportin-2 OS=Homo sapiens OX=9606 GN=CSE1L PE=1 SV=3	CSE1L	2	8108.44	7577.06	6625.03	5647.23
VIVPNMEFR	9	P55060	Exportin-2 OS=Homo sapiens OX=9606 GN=CSE1L PE=1 SV=3	CSE1L	2	6300.2	5804.45	43896.7	42376.9
WPDLLTEMVNR	11	P55060	Exportin-2 OS=Homo sapiens OX=9606 GN=CSE1L PE=1 SV=3	CSE1L	2	27883	32657.6	27111.7	28895.3
YDEEFQR	7	P55060	Exportin-2 OS=Homo sapiens OX=9606 GN=CSE1L PE=1 SV=3	CSE1L	2	5869.65	8323.46	10264.3	8925.58
YGALALQEIFDGIQPK	16	P55060	Exportin-2 OS=Homo sapiens OX=9606 GN=CSE1L PE=1 SV=3	CSE1L	2	2338.61	3360.34	2512.92	3033.25
NLFDMCGISEAQLK	14	O00401	Neural Wiskott-Aldrich syndrome protein OS=Homo sapiens OX=9606 GN=WASL PE=1 SV=2	WASL	2		2233.77	956.858	1001.81
APGMNTIDQGMAALK	15	Q9Y5A9	YTH domain-containing family protein 2 OS=Homo sapiens OX=9606 GN=YTHDF2 PE=1 SV=2	YTHDF2	2		3867.93	6654.31	7993.82
DFDWNLK	7	Q9Y5A9	YTH domain-containing family protein 2 OS=Homo sapiens OX=9606 GN=YTHDF2 PE=1 SV=2	YTHDF2	2		2835.65		3725.06
DGLNDDDFEPYLSPQAR	17	Q9Y5A9	YTH domain-containing family protein 2 OS=Homo sapiens OX=9606 GN=YTHDF2 PE=1 SV=2	YTHDF2	2	4714.27	7006.93	9522.53	7809.73
DTQEVPLEK	9	Q9Y5A9	YTH domain-containing family protein 2 OS=Homo sapiens OX=9606 GN=YTHDF2 PE=1 SV=2	YTHDF2	1		501.247	413.373	372.193
HNMDIGTWDNK	11	Q9Y5A9	YTH domain-containing family protein 2 OS=Homo sapiens OX=9606 GN=YTHDF2 PE=1 SV=2	YTHDF2	2			4414.91	4420.82
HTTSIFDDFSHYEK	14	Q9Y5A9	YTH domain-containing family protein 2 OS=Homo sapiens OX=9606 GN=YTHDF2 PE=1 SV=2	YTHDF2	2			1007.34	971.082
HTTSIFDDFSHYEK	14	Q9Y5A9	YTH domain-containing family protein 2 OS=Homo sapiens OX=9606 GN=YTHDF2 PE=1 SV=2	YTHDF2	3		4575.5	10017.8	9542.91
LGSTEVASNVPK	12	Q9Y5A9	YTH domain-containing family protein 2 OS=Homo sapiens OX=9606 GN=YTHDF2 PE=1 SV=2	YTHDF2	2	6391.42	7211.27	9061.33	9609.29
PASWADIASK	10	Q9Y5A9	YTH domain-containing family protein 2 OS=Homo sapiens OX=9606 GN=YTHDF2 PE=1 SV=2	YTHDF2	2		4396.2	7249.08	6847.78
RQEEEESVK	9	Q9Y5A9	YTH domain-containing family protein 2 OS=Homo sapiens OX=9606 GN=YTHDF2 PE=1 SV=2	YTHDF2	2			1850.19	1733.5
SAVDYNTCAGVWSQDK	16	Q9Y5A9	YTH domain-containing family protein 2 OS=Homo sapiens OX=9606 GN=YTHDF2 PE=1 SV=2	YTHDF2	2	4530.26	3648.6	7322.4	6954.85
SYSEDDIHR	9	Q9Y5A9	YTH domain-containing family protein 2 OS=Homo sapiens OX=9606 GN=YTHDF2 PE=1 SV=2	YTHDF2	2			5042.2	6102.68
YNIWCSTEHGNK	12	Q9Y5A9	YTH domain-containing family protein 2 OS=Homo sapiens OX=9606 GN=YTHDF2 PE=1 SV=2	YTHDF2	3				1157.84
EVHQTLILDPAQR	13	Q9H869	YY1-associated protein 1 OS=Homo sapiens OX=9606 GN=YY1AP1 PE=1 SV=2	YY1AP1	2		1935.59	1509.02	1443.82
TSFPLSESQTLLSSAPVPK	19	Q9H869	YY1-associated protein 1 OS=Homo sapiens OX=9606 GN=YY1AP1 PE=1 SV=2	YY1AP1	2			791.007	796.331
VFMYPELLPVCSLK	14	Q9H869	YY1-associated protein 1 OS=Homo sapiens OX=9606 GN=YY1AP1 PE=1 SV=2	YY1AP1	2	1662.5		1023.61	1801.53
SNLLALVGGGSSPK	14	Q9Y484	WD repeat domain phosphoinositide-interacting protein 4 OS=Homo sapiens OX=9606 GN=WDR45 PE=1 SV=1	WDR45	2	1706.87	1347.27	1062.78	1510.07
YVFTPDGNCNR	11	Q9Y484	WD repeat domain phosphoinositide-interacting protein 4 OS=Homo sapiens OX=9606 GN=WDR45 PE=1 SV=1	WDR45	2	1104.64	2174.44	1217.98	1772.72
AGEEHYNCISALHK	14	Q96S55	ATPase WRNIP1 OS=Homo sapiens OX=9606 GN=WRNIP1 PE=1 SV=2	WRNIP1	2		510.615		245.322
AGEEHYNCISALHK	14	Q96S55	ATPase WRNIP1 OS=Homo sapiens OX=9606 GN=WRNIP1 PE=1 SV=2	WRNIP1	3	9789.6	9043.34	4414.74	4538.17
AGLNGLQLAVLAR	13	Q96S55	ATPase WRNIP1 OS=Homo sapiens OX=9606 GN=WRNIP1 PE=1 SV=2	WRNIP1	2	4206.69	4007.68	3243.23	2377.73
AINSLGIHVLDSSR	14	Q96S55	ATPase WRNIP1 OS=Homo sapiens OX=9606 GN=WRNIP1 PE=1 SV=2	WRNIP1	2	3381.34	3628.86	2424.84	2101.62
AVDTLAYLSDGDAR	14	Q96S55	ATPase WRNIP1 OS=Homo sapiens OX=9606 GN=WRNIP1 PE=1 SV=2	WRNIP1	2	10859.4	10818	12790	11700.2
AVGQDTLLR	9	Q96S55	ATPase WRNIP1 OS=Homo sapiens OX=9606 GN=WRNIP1 PE=1 SV=2	WRNIP1	2	2830.72	3992.28	9764.23	9047.5
CLLLHPAGHAEPAAGSHR	18	Q96S55	ATPase WRNIP1 OS=Homo sapiens OX=9606 GN=WRNIP1 PE=1 SV=2	WRNIP1	3	3839.73	4138.54	4897.89	4272.19
ESYDAPPTPSGAR	13	Q96S55	ATPase WRNIP1 OS=Homo sapiens OX=9606 GN=WRNIP1 PE=1 SV=2	WRNIP1	2		3737.75	2436.7	2054.79
GSDQNASLYWLAR	13	Q96S55	ATPase WRNIP1 OS=Homo sapiens OX=9606 GN=WRNIP1 PE=1 SV=2	WRNIP1	2	5821.02	5808.05	2743.22	2825.98
LIPDFPVAR	9	Q96S55	ATPase WRNIP1 OS=Homo sapiens OX=9606 GN=WRNIP1 PE=1 SV=2	WRNIP1	2			11061.9	13126.9
LPVEAMVTILMR	12	Q96S55	ATPase WRNIP1 OS=Homo sapiens OX=9606 GN=WRNIP1 PE=1 SV=2	WRNIP1	2	3529.91	4408.27	1052.36	1339.02
MLEGGEDPLYVAR	13	Q96S55	ATPase WRNIP1 OS=Homo sapiens OX=9606 GN=WRNIP1 PE=1 SV=2	WRNIP1	2		3736.58	5067.77	4670.27
NHQGPLPPVPLHLR	14	Q96S55	ATPase WRNIP1 OS=Homo sapiens OX=9606 GN=WRNIP1 PE=1 SV=2	WRNIP1	3	5602.42	10087.1	6504.63	6784.54
SHILYDR	7	Q96S55	ATPase WRNIP1 OS=Homo sapiens OX=9606 GN=WRNIP1 PE=1 SV=2	WRNIP1	2			7017.02	6914.34
SLLETNEIPSLILWGPPGCGK	21	Q96S55	ATPase WRNIP1 OS=Homo sapiens OX=9606 GN=WRNIP1 PE=1 SV=2	WRNIP1	2	446.63	1574.99	1113.45	744.396
TILFIDEIHR	10	Q96S55	ATPase WRNIP1 OS=Homo sapiens OX=9606 GN=WRNIP1 PE=1 SV=2	WRNIP1	2	985.785	1461.62	14065	14884.8
TTLAHIIASNSK	12	Q96S55	ATPase WRNIP1 OS=Homo sapiens OX=9606 GN=WRNIP1 PE=1 SV=2	WRNIP1	2	3320.61	3667.95	3629.09	3953.61
ALLAVIGADSVTLK	14	Q9NYH9	U3 small nucleolar RNA-associated protein 6 homolog OS=Homo sapiens OX=9606 GN=UTP6 PE=1 SV=2	UTP6	2	897.555	541.087	5283.23	4608.8
ASMDVENPDYSEEILK	16	Q9NYH9	U3 small nucleolar RNA-associated protein 6 homolog OS=Homo sapiens OX=9606 GN=UTP6 PE=1 SV=2	UTP6	2	3299.59	4110.76	3754.74	4932.63
CCAVYEEAVK	10	Q9NYH9	U3 small nucleolar RNA-associated protein 6 homolog OS=Homo sapiens OX=9606 GN=UTP6 PE=1 SV=2	UTP6	2	9494.98	6732.52	8265.81	6227.72
DEIENSIVHR	10	Q9NYH9	U3 small nucleolar RNA-associated protein 6 homolog OS=Homo sapiens OX=9606 GN=UTP6 PE=1 SV=2	UTP6	2	8530.6	8159.31
EALEVAVAGTELFR	14	Q9NYH9	U3 small nucleolar RNA-associated protein 6 homolog OS=Homo sapiens OX=9606 GN=UTP6 PE=1 SV=2	UTP6	2		3955.92	10210.1	12151.8
EFGSADSDLWMDYMK	15	Q9NYH9	U3 small nucleolar RNA-associated protein 6 homolog OS=Homo sapiens OX=9606 GN=UTP6 PE=1 SV=2	UTP6	2		2182.51	2035.51	1611.73
ELEIESQTEEQPTTK	15	Q9NYH9	U3 small nucleolar RNA-associated protein 6 homolog OS=Homo sapiens OX=9606 GN=UTP6 PE=1 SV=2	UTP6	2	1963.55	1402.3	3365.62	2823.48
EQESCNMANIR	11	Q9NYH9	U3 small nucleolar RNA-associated protein 6 homolog OS=Homo sapiens OX=9606 GN=UTP6 PE=1 SV=2	UTP6	2	5273.48	5049.87	3414.7	3837.99
HAMHQTGHL	9	Q9NYH9	U3 small nucleolar RNA-associated protein 6 homolog OS=Homo sapiens OX=9606 GN=UTP6 PE=1 SV=2	UTP6	2			2214.05	1424.33
IGLFSHAEIK	10	Q9NYH9	U3 small nucleolar RNA-associated protein 6 homolog OS=Homo sapiens OX=9606 GN=UTP6 PE=1 SV=2	UTP6	2	5915.7	5112.55	6431.1	5038.4
KDEIENSIVHR	11	Q9NYH9	U3 small nucleolar RNA-associated protein 6 homolog OS=Homo sapiens OX=9606 GN=UTP6 PE=1 SV=2	UTP6	2			1496.05	1662.32
KDEIENSIVHR	11	Q9NYH9	U3 small nucleolar RNA-associated protein 6 homolog OS=Homo sapiens OX=9606 GN=UTP6 PE=1 SV=2	UTP6	3		1653.49	3200.93	2744.92
[truncated: 60,566 more rows]
