# Supplementary material for: Metal-organic framework-encapsulated dihydroartemisinin nanoparticles induces apoptotic cell death in ovarian cancer by blocking ROMO1-mediated ROS production
Source: J Nanobiotechnology. 2023 Jun 29;21:204. doi: 10.1186/s12951-023-01959-3 (PMC10308639; doi:10.1186/s12951-023-01959-3)
Supplement: Supplementary file 10 — Table S3. The differentially expressed proteins in ZIF-DHA-treated A2780 cells [file 12951_2023_1959_MOESM10_ESM.xlsx]

## Sheet: Sheet1
Name	MOF_27/DHA_27 Ratio	Regulated Type	DHA_27	MOF_27
TF	22.9996	Up	0.0878502	2.02052
HS6ST2	4.67895	Up	0.165204	0.772979
KRT9	3.8541	Up	0.442182	1.70421
KRT16	3.65939	Up	0.270966	0.991571
APOC3	3.41629	Up	0.784476	2.68
HSBP1	3.35267	Up	0.439301	1.47283
DHRS4	3.09384	Up	0.188631	0.583596
HBA1	3.09144	Up	0.432433	1.33684
ANAPC13	2.71239	Up	0.538737	1.46126
SNRNP48	2.62637	Up	0.524157	1.37663
H1-5	2.49091	Up	0.572917	1.42708
H1-0	2.48527	Up	0.477416	1.18651
IFI27L2	2.43584	Up	0.666262	1.6229
ZSCAN18	2.42229	Up	0.392273	0.9502
COX7C	2.41736	Up	0.633017	1.53023
SEMA4B	2.36939	Up	0.293741	0.695987
ID1	2.33309	Up	0.600044	1.39996
MAPT	2.27311	Up	0.611039	1.38896
LAMTOR5	2.24963	Up	0.663713	1.49311
KRT6B	2.19203	Up	0.507381	1.1122
KRT14	2.18261	Up	0.455341	0.993835
DPY30	2.14993	Up	0.925241	1.98921
THAP4	2.13871	Up	0.637205	1.3628
USP4	2.09422	Up	0.516398	1.08145
ESRRA	2.07524	Up	0.650356	1.34964
H1-2	2.07258	Up	0.645923	1.33873
FADS3	2.04289	Up	0.657271	1.34273
PCLAF	2.03753	Up	0.658431	1.34157
GORAB	2.02585	Up	0.660972	1.33903
ENTPD5	2.02023	Up	0.590566	1.19308
EPC2	2.01917	Up	0.662433	1.33757
F5	2.00096	Up	0.438995	0.878413
ZFYVE1	2.0006	Up	0.666533	1.33347
ANGPTL4	1.99249	Up	0.202698	0.403873
DCUN1D4	1.99139	Up	0.668586	1.33141
HAUS1	1.98617	Up	0.83327	1.65501
ARL14EP	1.97399	Up	0.672498	1.3275
THBS1	1.96912	Up	0.352096	0.693321
KRT1	1.95748	Up	0.705707	1.3814
TIMP3	1.93361	Up	0.216501	0.41863
KRT5	1.91321	Up	0.589816	1.12844
TOP3B	1.90514	Up	0.688435	1.31157
GON7	1.90191	Up	0.606988	1.15443
PTPDC1	1.86615	Up	0.697801	1.3022
ZNF580	1.85872	Up	0.699614	1.30039
CHST11	1.853	Up	0.688534	1.27586
PLD6	1.83585	Up	0.705257	1.29474
F13A1	1.82503	Up	0.299235	0.546112
ASPM	1.8081	Up	0.0479826	0.0867574
CDCA3	1.80596	Up	0.786399	1.42021
FGG	1.79858	Up	0.376653	0.677441
URM1	1.79771	Up	0.879408	1.58092
GPRIN1	1.78534	Up	0.718045	1.28196
BBS4	1.77093	Up	0.250954	0.444423
PBX2	1.75724	Up	0.752741	1.32274
PDCD7	1.7542	Up	0.83624	1.46693
EME1	1.75148	Up	0.590158	1.03365
CRYM-AS1	1.74457	Up	0.994101	1.73427
TOMM5	1.7412	Up	0.926428	1.6131
ELOA	1.73759	Up	0.719555	1.25029
CCN1	1.73255	Up	0.843538	1.46147
DNAJC5	1.72987	Up	0.607014	1.05006
DTL	1.72817	Up	0.636566	1.1001
TIMM8A	1.72226	Up	0.833839	1.43609
FOXN3	1.72114	Up	0.734987	1.26501
PLEKHN1	1.71383	Up	0.395977	0.678636
ZBTB40	1.70926	Up	0.562567	0.961573
SLC30A1	1.70334	Up	0.586621	0.999215
SLC9B2	1.69668	Up	0.631948	1.07222
NFIL3	1.69602	Up	0.508634	0.862651
PANK2	1.6942	Up	0.509423	0.863064
LTBP4	1.6923	Up	0.643464	1.08893
TUFT1	1.68241	Up	0.49183	0.827459
FBXL6	1.67671	Up	0.427817	0.717324
HERC5	1.67358	Up	0.77748	1.30118
ATP5IF1	1.67121	Up	0.748725	1.25128
LPAR1	1.66461	Up	0.291775	0.485692
PLA2G2D	1.66157	Up	0.198256	0.329417
NUP210L	1.65542	Up	0.353113	0.58455
C5	1.65326	Up	0.282679	0.467342
H1-4	1.64629	Up	0.536363	0.883008
ZKSCAN8	1.64386	Up	0.805165	1.32358
HDDC3	1.63965	Up	0.680331	1.11551
ABCA5	1.63919	Up	0.757809	1.24219
ZNF195	1.63684	Up	0.758483	1.24152
CDKN2AIPNL	1.62073	Up	0.763146	1.23685
GALNT16	1.61263	Up	0.428113	0.690389
PCDHA7	1.61037	Up	0.766175	1.23383
MED26	1.61028	Up	0.781646	1.25867
SLC41A2	1.60737	Up	0.790319	1.27034
MUC15	1.60733	Up	0.24926	0.400644
HGFAC	1.6044	Up	0.22483	0.360716
BIRC5	1.60327	Up	0.675629	1.08322
KLF16	1.60323	Up	0.602526	0.965989
FAM193A	1.60108	Up	0.768911	1.23109
POLR2L	1.59552	Up	1.08736	1.73491
ID3	1.59485	Up	0.916498	1.46167
TMEM109	1.59259	Up	0.259513	0.413297
PPP1R37	1.5904	Up	0.925635	1.47213
FMC1	1.58996	Up	0.681472	1.08352
HBD	1.58209	Up	0.43952	0.695359
FN1	1.57908	Up	0.61948	0.978205
AXIN1	1.57823	Up	0.849404	1.34056
NRSN2	1.5765	Up	0.314233	0.495387
TSPAN9	1.56989	Up	0.42559	0.668131
MBD1	1.56937	Up	0.709427	1.11335
ORC6	1.5602	Up	0.75376	1.17601
FIGN	1.55839	Up	0.781742	1.21826
KLF13	1.55829	Up	0.781772	1.21823
AKT2	1.55687	Up	0.453525	0.706081
ZNF664	1.55325	Up	0.840891	1.30612
TBC1D12	1.55172	Up	0.971693	1.50779
SERPINB7	1.54189	Up	0.194849	0.300436
UBE2G2	1.54085	Up	0.550823	0.848734
NOTCH3	1.53968	Up	0.344179	0.529926
MIER3	1.53696	Up	0.788345	1.21165
GNG10	1.52932	Up	0.252014	0.385409
RPP14	1.5251	Up	0.859142	1.31028
UMAD1	1.52292	Up	0.88548	1.34851
RAB3B	1.52289	Up	0.5428	0.826623
FZD7	1.5217	Up	0.320915	0.488336
RAD51D	1.52155	Up	0.793163	1.20684
TNFAIP3	1.52102	Up	0.157596	0.239706
DENND6A	1.51867	Up	0.794069	1.20593
UBE2D3	1.5179	Up	0.38703	0.587472
ZNF724	1.51693	Up	0.794619	1.20538
ABHD5	1.51655	Up	0.947683	1.4372
H2AX	1.51541	Up	0.997226	1.51121
MED21	1.51332	Up	0.845945	1.28019
KRT10	1.51291	Up	0.722591	1.09321
ANGEL1	1.51198	Up	0.527238	0.797171
NDRG2	1.51109	Up	0.389537	0.588624
ORMDL3	1.50904	Up	0.501438	0.756691
APBB1	1.50801	Up	0.797445	1.20256
KLHL26	1.50544	Up	0.754734	1.13621
PDCL	1.50307	Up	0.79902	1.20098
TNFAIP8	1.50168	Up	0.799462	1.20054
CSNK1G2	1.50057	Up	0.799819	1.20018
ZNF420	0.666514	Down	1.28684	0.857697
MFSD3	0.665148	Down	1.20109	0.798906
PARVB	0.663815	Down	1.5795	1.0485
EMP3	0.661625	Down	0.671629	0.444367
KLHL5	0.660546	Down	1.20442	0.795577
COX10	0.660404	Down	1.20453	0.795474
ELF2	0.65975	Down	1.205	0.794999
CALHM4	0.658876	Down	1.20564	0.794365
TWNK	0.658365	Down	1.51442	0.997041
WRAP73	0.658005	Down	1.20627	0.793731
KMT5A	0.655242	Down	1.20828	0.791717
C19orf53	0.653673	Down	1.20943	0.790571
MPV17	0.651677	Down	1.21089	0.78911
DFFB	0.648893	Down	1.30257	0.845231
AIF1L	0.647223	Down	0.715308	0.462964
INPP5B	0.646995	Down	0.936441	0.605872
ARHGAP5	0.646397	Down	0.61455	0.397243
MFAP3L	0.646056	Down	1.09395	0.706751
CTTNBP2NL	0.645968	Down	0.800278	0.516953
RICTOR	0.644274	Down	0.990027	0.637849
ACTN3	0.643484	Down	1.46676	0.943838
RNF31	0.641602	Down	0.900953	0.578053
SSNA1	0.639886	Down	1.2196	0.780403
PROS1	0.639227	Down	0.728731	0.465825
CCNYL1	0.637424	Down	1.22143	0.778569
SARAF	0.636369	Down	0.728259	0.463441
WDR54	0.636264	Down	0.871047	0.554216
KANSL3	0.634507	Down	0.803284	0.509689
ABHD17A	0.632855	Down	1.1146	0.705379
BRMS1	0.632546	Down	0.836241	0.528961
GRM1	0.63251	Down	1.61824	1.02355
TP53RK	0.632344	Down	1.04154	0.658613
PSMB6	0.630876	Down	1.13966	0.718982
MBOAT2	0.627019	Down	0.977849	0.613131
SMYD5	0.625597	Down	1.23032	0.769683
AGFG2	0.623401	Down	1.4309	0.892025
BAD	0.621235	Down	1.23363	0.766373
DPH3	0.620939	Down	1.4386	0.893283
IGSF3	0.620509	Down	0.604524	0.375112
HAUS3	0.620127	Down	1.23447	0.765529
SLC25A38	0.619558	Down	1.07477	0.665883
SYPL2	0.618719	Down	1.23554	0.764455
TUT4	0.617607	Down	1.23639	0.763606
ZYG11B	0.61717	Down	1.23673	0.763272
DYNC2I1	0.61573	Down	1.01016	0.621987
ARMH3	0.615591	Down	0.749088	0.461132
KIF13B	0.61141	Down	0.743476	0.454569
SNX24	0.61118	Down	1.24133	0.758674
FANCG	0.611179	Down	1.3213	0.807551
H2AC4	0.610131	Down	1.04908	0.640078
PATZ1	0.608395	Down	1.24348	0.756524
GDPGP1	0.606861	Down	1.31897	0.800429
CISD3	0.604651	Down	1.24638	0.753623
MAFF	0.603554	Down	0.881349	0.531942
BCAM	0.602872	Down	1.09109	0.657786
FADD	0.60213	Down	1.26142	0.759536
TMEM141	0.595517	Down	0.97045	0.577919
GSTM4	0.592594	Down	1.04554	0.619578
ELP2	0.591901	Down	1.13383	0.671116
METAP1D	0.58838	Down	0.823957	0.4848
METTL18	0.586326	Down	1.26078	0.739225
AFG1L	0.585581	Down	1.26137	0.738633
GRB10	0.583045	Down	0.81555	0.475502
ELOF1	0.581858	Down	1.26434	0.735664
IFT122	0.57764	Down	1.26772	0.732284
GRB7	0.576127	Down	0.704014	0.405602
RABEPK	0.573767	Down	1.27084	0.729164
SPC25	0.571686	Down	1.27252	0.727481
LARP6	0.570778	Down	1.27325	0.726746
CEP120	0.570777	Down	1.2222	0.697603
ADCK5	0.565363	Down	0.925906	0.523473
SYNJ1	0.563315	Down	1.27933	0.720667
TFDP2	0.56091	Down	1.2813	0.718696
C5orf51	0.549943	Down	1.39761	0.768606
ALAD	0.548856	Down	1.03797	0.569695
DHRSX	0.547796	Down	1.29216	0.70784
ACAD10	0.533007	Down	1.30463	0.695375
CYTH3	0.529095	Down	0.981242	0.51917
SLC35F6	0.527372	Down	1.08797	0.573766
MYH8	0.52558	Down	0.740585	0.389237
OPA3	0.523456	Down	0.860764	0.450572
RMND5B	0.51613	Down	1.31915	0.680852
PTMS	0.493846	Down	0.887558	0.438317
PHYHD1	0.490108	Down	0.961048	0.471017
LEPROT	0.489294	Down	1.14725	0.561342
NTHL1	0.48716	Down	1.34485	0.655154
SHROOM1	0.484695	Down	1.34708	0.652922
DEF8	0.479991	Down	0.97817	0.469513
C2CD2	0.47325	Down	0.770715	0.364741
TM2D1	0.464887	Down	1.36529	0.634707
LINC00479	0.457213	Down	2.02598	0.926302
TEPSIN	0.450796	Down	1.37855	0.621447
ZNF358	0.443984	Down	1.38506	0.614943
ROMO1	0.437262	Down	1.37406	0.600823
RFXANK	0.436994	Down	1.39179	0.608206
USP12	0.435194	Down	1.44748	0.629937
JADE1	0.42499	Down	1.4799	0.628944
SLC25A23	0.388197	Down	0.643551	0.249824
TANK	0.347693	Down	1.48402	0.515983
GALT	0.338467	Down	1.49425	0.505754
TSR2	0.32917	Down	1.5047	0.495302
PTMA	0.308506	Down	0.894335	0.275908
MMS22L	0.238408	Down	1.61498	0.385024
MYH2	0.198494	Down	1.31535	0.261088
