# Supplementary material for: Metal-organic framework-encapsulated dihydroartemisinin nanoparticles induces apoptotic cell death in ovarian cancer by blocking ROMO1-mediated ROS production
Source: J Nanobiotechnology. 2023 Jun 29;21:204. doi: 10.1186/s12951-023-01959-3 (PMC10308639; doi:10.1186/s12951-023-01959-3)
Supplement: Supplementary file 11 — Table S4. The differentially expressed proteins in ZIF-DHA-treated SKOV3 cells [file 12951_2023_1959_MOESM11_ESM.xlsx]

## Sheet: Sheet1
Name	SK_MOF/SK_DHA Ratio	Regulated Type	SK_DHA	SK_MOF
ST6GALNAC4	20.6683	Up	0.0912765	1.88653
IL10RB	11.5124	Up	0.264276	3.04244
ATP7A	8.98193	Up	0.175351	1.57499
TEFM	8.46432	Up	0.27648	2.34021
RBPMS2	8.2369	Up	0.248822	2.04952
MT1E	5.12324	Up	0.492953	2.52551
POMT2	5.09987	Up	0.443413	2.26135
LIG1	4.97915	Up	0.31749	1.58083
HACD2	4.71961	Up	0.369737	1.74501
ARL13B	4.4788	Up	0.462834	2.07294
LZTFL1	4.40653	Up	0.588479	2.59315
ZNF292	4.20173	Up	0.672738	2.82666
ECSIT	3.92366	Up	0.395374	1.55131
EZH2	3.41129	Up	0.31074	1.06002
PLA2G2D	3.34711	Up	0.798767	2.67356
PHKB	3.2739	Up	0.575956	1.88562
ZNF184	3.26234	Up	0.719594	2.34756
PDRG1	3.252	Up	0.590762	1.92116
KNSTRN	3.22918	Up	0.535419	1.72896
TTC9C	3.177	Up	0.344864	1.09563
UPF2	3.17573	Up	0.495416	1.57331
CTDSPL	3.08825	Up	0.547195	1.68988
GALNT16	3.08184	Up	0.705932	2.17557
PPHLN1	3.05601	Up	0.519812	1.58855
GNG10	3.01262	Up	0.838	2.52458
DCUN1D1	3.00298	Up	0.559505	1.68018
STXBP5	2.95184	Up	0.671228	1.98136
CHD9	2.90752	Up	0.54765	1.5923
PHF10	2.85404	Up	0.607692	1.73438
PRMT9	2.83347	Up	0.776382	2.19986
CIZ1	2.76979	Up	0.746271	2.06702
KIN	2.75319	Up	0.529342	1.45738
TEAD1	2.69247	Up	0.540779	1.45603
TRAPPC12	2.67795	Up	0.500021	1.33903
LSM14B	2.6363	Up	0.634756	1.6734
USP33	2.63292	Up	0.463543	1.22047
MLX	2.60476	Up	0.389851	1.01547
SPC24	2.59433	Up	0.657342	1.70536
UBE2G2	2.57845	Up	0.726695	1.87375
ATM	2.55469	Up	0.56047	1.43182
FBXO30	2.54969	Up	0.669793	1.70776
SYNE1	2.51172	Up	0.401356	1.00809
ZNF574	2.50346	Up	0.806573	2.01922
LRFN1	2.4946	Up	0.572311	1.42769
ACOT13	2.49272	Up	0.589223	1.46877
EXOC6	2.49192	Up	0.408289	1.01742
MICOS13	2.48694	Up	0.516605	1.28476
CNOT8	2.4697	Up	0.682114	1.68461
TMEM41B	2.45292	Up	0.525874	1.28993
MED22	2.39377	Up	0.607403	1.45398
BRMS1	2.38875	Up	0.777514	1.85729
RFX5	2.3557	Up	0.75723	1.7838
PRAF2	2.34727	Up	0.568143	1.33358
ACSF2	2.32593	Up	0.606653	1.41104
LDHAL6B	2.32129	Up	0.226837	0.526553
ARHGEF18	2.3014	Up	0.756003	1.73987
SLC25A52	2.2823	Up	0.787128	1.79646
SELENOM	2.28005	Up	0.633895	1.44531
CRELD2	2.27475	Up	0.509153	1.1582
RCOR2	2.24905	Up	0.810905	1.82376
MSRA	2.24887	Up	0.852837	1.91792
CORO1A	2.23562	Up	1.03384	2.31127
NUP58	2.18822	Up	0.576009	1.26043
INPP5B	2.15586	Up	0.778769	1.67892
NUB1	2.14865	Up	0.557476	1.19782
DOCK6	2.14673	Up	0.817406	1.75475
PARD6B	2.13848	Up	0.524056	1.12068
ITGA2	2.12991	Up	0.588479	1.25341
UTP11	2.12509	Up	0.778883	1.6552
LRRC1	2.12324	Up	0.728433	1.54664
ZC3H7B	2.10833	Up	0.451231	0.951343
MRPS11	2.10101	Up	0.534446	1.12288
TMEM87A	2.08741	Up	0.529032	1.10431
CCDC134	2.0854	Up	0.584987	1.21993
GPAA1	2.07828	Up	0.857373	1.78187
VPS50	2.07118	Up	0.765086	1.58463
DPH1	2.06295	Up	0.854853	1.76352
SETD1A	2.06	Up	0.654295	1.34785
INPP5K	2.05931	Up	0.699258	1.43999
RWDD2B	2.05072	Up	0.566127	1.16096
IRF2BP1	2.04951	Up	0.575702	1.17991
POLE4	2.04798	Up	0.730039	1.4951
EPB41L5	2.03297	Up	0.397902	0.808922
FGB	2.03174	Up	0.88631	1.80075
CEP20	2.03162	Up	0.488417	0.992277
RAPH1	2.03133	Up	0.654093	1.32868
RPUSD2	2.02695	Up	0.797127	1.61574
MT-ND5	2.01955	Up	0.668425	1.34991
MPZ	2.00656	Up	1.1254	2.25819
GDPGP1	2.0012	Up	0.626617	1.25399
ASPM	1.99577	Up	1.29024	2.57502
RILP	1.98771	Up	0.551544	1.09631
TM4SF1	1.98652	Up	0.647365	1.286
HBA1	1.98182	Up	0.74811	1.48262
ADARB1	1.98148	Up	0.788765	1.56292
FAF1	1.97546	Up	0.759345	1.50005
ARHGAP5	1.97143	Up	1.00564	1.98256
SLC39A14	1.96754	Up	0.70083	1.37891
BUD31	1.96738	Up	0.380996	0.749564
YY2	1.9582	Up	1.13024	2.21322
GJC1	1.9572	Up	0.4385	0.858233
MED9	1.95691	Up	0.664039	1.29946
RELL1	1.94664	Up	0.763119	1.48552
TLN2	1.93668	Up	0.884174	1.71236
POLG	1.92159	Up	0.880493	1.69195
SERPINE2	1.91794	Up	0.685416	1.31458
H1-2	1.91194	Up	0.692098	1.32325
SELENOT	1.89116	Up	0.455466	0.861357
CSGALNACT2	1.88286	Up	0.829442	1.56173
FCGRT	1.87137	Up	1.07178	2.0057
SLC29A2	1.87115	Up	0.80148	1.49969
EML1	1.87006	Up	0.785432	1.46881
TMEM132A	1.86835	Up	0.934867	1.74665
MBOAT2	1.86713	Up	0.840219	1.5688
DNMT3A	1.86073	Up	0.767619	1.42833
TOR1AIP2	1.85384	Up	0.649426	1.20393
ZNF318	1.84788	Up	0.537256	0.992786
FBXL12	1.84377	Up	1.08783	2.00571
MYL6B	1.83766	Up	0.944117	1.73496
YEATS2	1.83238	Up	0.683208	1.25189
ASCC3	1.82941	Up	0.949626	1.73725
SUZ12	1.82807	Up	0.507761	0.928225
THBS1	1.82077	Up	1.04744	1.90715
DGKE	1.81867	Up	0.877869	1.59655
XRRA1	1.81736	Up	0.892253	1.62154
MKLN1	1.81109	Up	0.752808	1.3634
WDR54	1.80394	Up	0.918257	1.65648
KNTC1	1.79518	Up	0.880941	1.58145
RETSAT	1.79209	Up	0.694567	1.24473
MAZ	1.78924	Up	0.884511	1.5826
BNIP1	1.78835	Up	0.930652	1.66433
FERMT3	1.78788	Up	1.01928	1.82235
DDX55	1.78732	Up	0.750972	1.34223
SKA3	1.77978	Up	0.862233	1.53459
CLASRP	1.77348	Up	0.774359	1.37331
MAPK7	1.77331	Up	0.943848	1.67373
CKM	1.77268	Up	0.805465	1.42783
TRIT1	1.76119	Up	0.753175	1.32648
DSE	1.75995	Up	0.947146	1.66693
KAT2A	1.73818	Up	0.972358	1.69013
TMEM120B	1.73135	Up	0.811467	1.40493
ATP9A	1.73125	Up	0.866168	1.49956
DZIP3	1.73088	Up	0.837737	1.45002
SUDS3	1.73083	Up	0.921316	1.59465
SFXN2	1.72582	Up	1.05218	1.81587
ATG16L1	1.72338	Up	0.783336	1.34999
CALCRL	1.7219	Up	0.557709	0.960318
MCUR1	1.7174	Up	1.18592	2.0367
GAN	1.71737	Up	0.967386	1.66136
RHOBTB3	1.71229	Up	1.25461	2.14825
MRPS15	1.71227	Up	0.894127	1.53099
TRIP4	1.71176	Up	0.698266	1.19527
TUBGCP5	1.71138	Up	0.931682	1.59446
FAM234B	1.70958	Up	0.783238	1.33901
EXOSC4	1.70625	Up	0.544314	0.928738
RGS10	1.7034	Up	0.425705	0.725146
ITPRIP	1.70304	Up	0.639886	1.08975
ZSWIM8	1.69094	Up	0.887004	1.49987
ATAD2	1.68779	Up	0.74616	1.25937
PDCD6	1.68004	Up	0.632549	1.06271
SETX	1.6788	Up	0.548133	0.920207
EXOC5	1.67254	Up	0.835931	1.39812
PGRMC1	1.67104	Up	0.521875	0.872073
RPUSD3	1.65568	Up	0.669851	1.10906
CERS1	1.65541	Up	0.799619	1.3237
CCR1	1.65373	Up	0.625064	1.03369
NEPRO	1.64996	Up	0.849446	1.40155
CDCA2	1.64863	Up	1.03328	1.70349
SLC9B2	1.64848	Up	0.866851	1.42899
MT-ND2	1.64633	Up	0.378697	0.62346
SRM	1.64479	Up	0.502679	0.826802
RAB17	1.63712	Up	0.837128	1.37048
NEUROD1	1.63613	Up	1.05336	1.72343
ZNF689	1.63404	Up	0.796653	1.30176
SRD5A3	1.63299	Up	0.79012	1.29026
TRIML2	1.63105	Up	0.760153	1.23985
SENP2	1.63011	Up	0.64773	1.05587
CDAN1	1.62581	Up	0.658913	1.07127
ARFGAP2	1.62388	Up	0.768951	1.24868
RELT	1.62003	Up	0.886854	1.43673
C9orf72	1.61885	Up	1.00405	1.62541
ITGAE	1.61835	Up	0.763841	1.23616
MSRB3	1.61769	Up	0.530601	0.858345
MED4	1.6153	Up	0.868929	1.40358
STK38L	1.61508	Up	0.986068	1.59258
FBLN1	1.61336	Up	1.15566	1.86449
ZBTB40	1.61273	Up	0.947613	1.52825
GTF3C6	1.60835	Up	0.926764	1.49056
CC2D1B	1.60451	Up	0.691451	1.10944
LRCH3	1.60097	Up	1.12911	1.80767
ELMOD2	1.59613	Up	0.997545	1.59222
PYCR3	1.59439	Up	1.06954	1.70527
IFNAR1	1.58919	Up	1.32174	2.1005
TRAPPC9	1.58827	Up	0.793852	1.26085
TOPBP1	1.58612	Up	1.05411	1.67193
MAU2	1.58381	Up	0.907666	1.43757
SEPTIN5	1.58121	Up	0.904485	1.43018
ATP8B2	1.57927	Up	0.771451	1.21833
MUC15	1.57898	Up	1.299	2.05109
CNEP1R1	1.57677	Up	0.876606	1.38221
DSG2	1.5665	Up	0.527229	0.825906
YIF1B	1.56494	Up	0.500735	0.783619
HSCB	1.56138	Up	0.780318	1.21837
SLC2A6	1.5549	Up	1.00882	1.56861
KCTD18	1.55359	Up	0.90681	1.40881
SAAL1	1.55313	Up	0.813694	1.26377
EDC3	1.5523	Up	0.82472	1.28021
ZMYM4	1.55098	Up	0.933319	1.44756
YJU2	1.54962	Up	0.884644	1.37087
VTI1B	1.54924	Up	0.728703	1.12894
NIPSNAP3A	1.54822	Up	0.757519	1.17281
PPIH	1.54633	Up	0.914143	1.41357
ABL1	1.54472	Up	0.926625	1.43137
PKD2	1.54435	Up	1.01283	1.56416
PAWR	1.54397	Up	0.850972	1.31388
CLNS1A	1.54111	Up	0.893009	1.37623
CBX2	1.54037	Up	0.954143	1.46974
TMEM138	1.53941	Up	0.777297	1.19658
ARHGAP35	1.53274	Up	0.966354	1.48117
SLC25A19	1.53155	Up	0.96926	1.48447
CBX8	1.52778	Up	0.784314	1.19826
TFB1M	1.52626	Up	0.824304	1.25811
MIGA2	1.52434	Up	0.870778	1.32737
TMEM50A	1.52408	Up	1.21821	1.85665
POGLUT1	1.52396	Up	0.79062	1.20487
NEDD8	1.51888	Up	0.965775	1.4669
MED30	1.51777	Up	0.587009	0.890944
HDHD3	1.51725	Up	0.823955	1.25015
HTT	1.51534	Up	0.815983	1.23649
SENP5	1.51379	Up	0.983842	1.48933
HINT3	1.51324	Up	0.922398	1.39581
ARL8A	1.51244	Up	0.898925	1.35957
ARFRP1	1.51176	Up	0.99721	1.50755
AP5Z1	1.51	Up	0.660939	0.998018
FIS1	1.50893	Up	0.537502	0.811051
UPF3B	1.50765	Up	0.719017	1.08403
ZNF592	1.50645	Up	0.912763	1.37503
PITPNA	1.5059	Up	0.380024	0.572278
OBSL1	1.50433	Up	1.27015	1.91073
SPAG1	1.50344	Up	0.890018	1.33808
THOC3	1.50235	Up	0.765013	1.14932
SORT1	1.50234	Up	1.07816	1.61976
SLC20A2	0.666591	Down	1.44476	0.963062
ATG4A	0.666567	Down	1.16582	0.777096
EIF4ENIF1	0.666541	Down	1.1279	0.751793
RPS18	0.665853	Down	0.741005	0.4934
HAT1	0.66569	Down	0.678966	0.451981
SNRPC	0.665626	Down	0.281712	0.187515
TMEM181	0.664737	Down	0.98519	0.654892
TRAPPC6B	0.664624	Down	1.12886	0.750266
KDM2A	0.66455	Down	0.931131	0.618783
PALM	0.664086	Down	1.5243	1.01227
IPO9	0.663879	Down	1.15422	0.766259
AARSD1	0.663526	Down	1.19066	0.790031
UBE2Z	0.663193	Down	1.36461	0.904997
RPL15	0.662869	Down	0.79433	0.526537
ERGIC1	0.662696	Down	0.954862	0.632783
KRT10	0.662539	Down	1.31377	0.870425
GCC1	0.662408	Down	1.51277	1.00207
PSMA7	0.66239	Down	0.95597	0.633225
MLLT1	0.662026	Down	1.24755	0.82591
UTP25	0.661626	Down	1.10158	0.728838
FLYWCH2	0.661451	Down	0.711375	0.470539
SF3B5	0.660819	Down	0.997854	0.659401
SORD	0.660471	Down	1.21112	0.799908
FTO	0.660262	Down	0.799558	0.527917
ARL6IP5	0.660139	Down	0.572743	0.37809
SARS2	0.659276	Down	0.673189	0.443817
MRPS36	0.659157	Down	0.706589	0.465753
SAMD1	0.659156	Down	1.62717	1.07256
LRPAP1	0.658728	Down	0.811491	0.534552
CHSY1	0.658554	Down	0.740088	0.487388
PAIP1	0.658487	Down	0.975992	0.642678
RAD23B	0.658439	Down	0.731502	0.48165
TP53I3	0.658082	Down	1.22569	0.806603
PRKCI	0.657904	Down	0.949587	0.624737
IKBIP	0.65736	Down	0.843226	0.554303
GLOD4	0.657103	Down	1.25602	0.825334
GNS	0.65679	Down	1.02415	0.67265
NAP1L4	0.656761	Down	0.767079	0.503787
NRDC	0.65675	Down	1.04129	0.683865
SF3B4	0.656487	Down	0.678742	0.445585
B3GALT6	0.656334	Down	1.01498	0.666165
MT-ATP8	0.656192	Down	1.17725	0.772502
POLR2E	0.655776	Down	0.858112	0.562729
RPL24	0.655732	Down	0.851568	0.5584
SLC35E1	0.65555	Down	0.95378	0.62525
BPNT1	0.655348	Down	1.1133	0.729598
SLC25A39	0.655316	Down	0.532777	0.349137
HPRT1	0.655212	Down	0.830811	0.544358
MIB1	0.655131	Down	1.23826	0.811224
ARL1	0.655117	Down	1.03016	0.674879
DDI2	0.65487	Down	0.888934	0.582136
PPP2R2A	0.654771	Down	1.22816	0.804165
MEAK7	0.654729	Down	1.27352	0.833811
LSM2	0.654687	Down	0.931184	0.609634
RAB9A	0.65456	Down	0.732129	0.479222
GCLC	0.654324	Down	1.33327	0.872393
NUTF2	0.654289	Down	1.29525	0.847468
POLB	0.654016	Down	1.28342	0.839379
RAB10	0.653821	Down	1.11448	0.72867
GMPR2	0.653144	Down	1.26724	0.827693
GSDME	0.653079	Down	1.21598	0.794131
PLOD2	0.651388	Down	1.71206	1.11522
SLC4A7	0.651314	Down	0.66584	0.433671
SUGT1	0.651044	Down	0.928473	0.604477
ACAT2	0.650818	Down	1.81625	1.18205
EDF1	0.650441	Down	0.760085	0.49439
TMLHE	0.649803	Down	1.16724	0.758474
NUDT5	0.649162	Down	0.963596	0.62553
ATP5F1B	0.649092	Down	0.956416	0.620802
TRAFD1	0.648835	Down	1.25058	0.811417
CTSV	0.648153	Down	1.50528	0.975651
OGFR	0.647901	Down	1.03815	0.672619
GK5	0.647854	Down	1.22544	0.793905
EIF3F	0.647665	Down	0.380907	0.2467
PEDS1	0.647595	Down	1.68348	1.09021
ZFAND6	0.647317	Down	0.865751	0.560416
ROMO1	0.647222	Down	1.22942	0.795704
DPYSL2	0.64719	Down	2.16701	1.40247
ADI1	0.646754	Down	0.879819	0.569026
KANSL3	0.646233	Down	1.63223	1.0548
H2BC12	0.645896	Down	0.618183	0.399282
ST13P5	0.645863	Down	0.635606	0.410514
HSF1	0.645833	Down	1.38078	0.891755
CWF19L1	0.645583	Down	1.12072	0.723519
TAF5	0.645085	Down	1.10262	0.711283
LMNB1	0.644976	Down	1.13498	0.732033
MRPS25	0.644648	Down	0.836996	0.539568
PVR	0.644643	Down	0.889805	0.573606
METTL1	0.644397	Down	1.01408	0.653467
NQO2	0.644356	Down	0.810849	0.522475
MYO1D	0.644056	Down	1.2165	0.783496
HSPA14	0.643084	Down	1.11072	0.714284
YWHAB	0.641681	Down	0.789962	0.506904
ATP8A1	0.641415	Down	1.27337	0.816762
CDC42EP4	0.641407	Down	1.22116	0.783262
PIP4K2B	0.640992	Down	1.45576	0.93313
GLRX	0.640661	Down	1.63866	1.04982
NDFIP2	0.640582	Down	1.23005	0.787948
TAF15	0.640174	Down	0.922708	0.590694
DNAAF10	0.639986	Down	1.11728	0.715043
MIEN1	0.639874	Down	1.0124	0.647807
SPAG7	0.63975	Down	1.06978	0.68439
SIDT2	0.638767	Down	0.856003	0.546787
SLC25A32	0.637838	Down	0.693198	0.442148
MIS12	0.637801	Down	1.16467	0.742828
SNU13	0.637644	Down	0.768148	0.489805
HEBP2	0.637304	Down	0.867322	0.552748
UXS1	0.636949	Down	1.21752	0.775496
TKT	0.636684	Down	0.682888	0.434784
RAN	0.636546	Down	0.349023	0.222169
PGAM1	0.636292	Down	1.08959	0.693294
FBLL1	0.635832	Down	0.588408	0.374128
ELOC	0.635624	Down	0.963925	0.612694
DNAJC9	0.635612	Down	1.08064	0.686869
AKT2	0.635461	Down	1.73675	1.10364
TPT1	0.634698	Down	1.16332	0.738354
SNX16	0.634528	Down	1.50916	0.957603
ANXA5	0.634168	Down	0.596512	0.378289
XPO6	0.634142	Down	1.2986	0.823497
RNF25	0.633724	Down	1.41901	0.899262
RNF114	0.63322	Down	1.01082	0.640072
STMN1	0.633166	Down	1.17088	0.74136
NAGK	0.632563	Down	0.965498	0.610738
KTI12	0.632162	Down	1.30136	0.822672
CRKL	0.631448	Down	0.891358	0.562846
DDX31	0.63117	Down	1.07354	0.677587
CSTF1	0.630794	Down	0.987879	0.623148
EIF2B2	0.630572	Down	0.945925	0.596474
DR1	0.63031	Down	0.663415	0.418157
RSU1	0.629651	Down	0.926846	0.58359
C12orf57	0.629603	Down	0.910781	0.573431
MED28	0.629563	Down	0.926752	0.583449
CLTA	0.629206	Down	0.788674	0.496238
UBA3	0.628034	Down	1.12387	0.705831
PSMG1	0.627165	Down	0.930457	0.58355
JPT1	0.626777	Down	0.966906	0.606034
ORC3	0.625882	Down	1.06311	0.665382
MYL6	0.625875	Down	0.929052	0.58147
UBA5	0.625272	Down	0.748369	0.467934
HEATR6	0.625136	Down	1.25852	0.786747
SCAF1	0.624945	Down	0.894203	0.558828
LSM7	0.624841	Down	1.14471	0.715261
TXNDC15	0.624652	Down	1.03831	0.648581
FHL3	0.624451	Down	1.38012	0.861816
CHAC2	0.623423	Down	1.36349	0.850029
VARS2	0.622166	Down	1.35407	0.842456
RPL14	0.622089	Down	0.568453	0.353628
RPRD1B	0.622001	Down	0.903322	0.561867
MCUB	0.621347	Down	0.752127	0.467332
PEBP1	0.620701	Down	1.38632	0.860491
INO80	0.620701	Down	0.619585	0.384577
GLRX2	0.62004	Down	0.539591	0.334568
BOLA3	0.619619	Down	1.15941	0.718391
FXN	0.618566	Down	1.16977	0.72358
DUSP3	0.618298	Down	0.819347	0.5066
CISD1	0.618227	Down	0.669541	0.413928
CETN2	0.618074	Down	1.16749	0.721597
PKN3	0.617089	Down	1.05916	0.653594
CNIH4	0.616981	Down	1.07326	0.66218
NUDC	0.61684	Down	0.578543	0.356869
DDT	0.6168	Down	1.27643	0.787301
ARL2	0.616789	Down	1.11199	0.685862
DCTN2	0.615918	Down	0.892953	0.549986
HSDL1	0.613548	Down	0.92226	0.56585
TMEM68	0.613479	Down	1.28871	0.790596
POLR2I	0.612978	Down	1.01835	0.624228
MTMR14	0.612433	Down	1.43629	0.879632
TUBB4B	0.612284	Down	0.955193	0.58485
NDUFA13	0.611588	Down	0.560975	0.343085
BID	0.610647	Down	0.890646	0.543871
CRK	0.609792	Down	0.861361	0.525251
TTI1	0.609598	Down	0.946909	0.577234
CACYBP	0.608154	Down	0.855599	0.520336
THADA	0.607213	Down	1.63525	0.992945
DBNL	0.607149	Down	1.21638	0.738522
EIF1AX	0.606924	Down	0.879911	0.53404
VPS4B	0.606757	Down	1.11367	0.675726
KCMF1	0.606651	Down	0.887467	0.538382
ELAVL1	0.606096	Down	0.571594	0.346441
PGP	0.605366	Down	1.43963	0.871503
FBXO11	0.605278	Down	1.15747	0.700592
EIF1	0.604892	Down	0.612073	0.370238
RPL18	0.604303	Down	1.08474	0.655513
NUDT15	0.603975	Down	1.55094	0.936726
ENY2	0.60376	Down	0.968786	0.584914
RPLP2	0.603455	Down	0.778064	0.469527
RANBP1	0.60296	Down	0.802959	0.484152
SMG8	0.602494	Down	1.43497	0.864564
TLR3	0.602295	Down	1.85533	1.11746
HACD1	0.601562	Down	1.29577	0.779488
NDUFS3	0.601426	Down	0.571926	0.343971
FIBP	0.600264	Down	0.947677	0.568857
MKRN1	0.599655	Down	1.05066	0.630036
BCL7C	0.599094	Down	0.658492	0.394499
CCNL2	0.599066	Down	0.894162	0.535662
USP14	0.597805	Down	0.946175	0.565628
ZNF629	0.595584	Down	0.734323	0.437351
HMGB1	0.595553	Down	1.28057	0.762646
NAP1L1	0.594625	Down	0.692836	0.411977
PISD	0.593827	Down	1.43848	0.854207
CLCN5	0.593797	Down	1.33883	0.794993
DDX19B	0.593734	Down	1.04011	0.617546
SEC61G	0.593655	Down	0.649943	0.385842
OMA1	0.593621	Down	1.15105	0.683285
NCOA3	0.593444	Down	1.35078	0.801611
SPATS2	0.591234	Down	1.11879	0.661465
OTUD4	0.591148	Down	1.09709	0.648539
ATAD1	0.590343	Down	0.660158	0.38972
USP4	0.589384	Down	1.51137	0.89078
CCDC93	0.589071	Down	1.1582	0.682261
ECT2	0.588806	Down	1.10101	0.648283
UBE2N	0.58838	Down	0.928276	0.546179
GFUS	0.587993	Down	1.16458	0.684765
GAPDH	0.587823	Down	1.25856	0.739809
TSC2	0.587746	Down	1.81836	1.06873
SMARCD1	0.58695	Down	1.02622	0.602338
CHCHD5	0.586914	Down	0.869085	0.510078
MIF	0.58615	Down	1.22306	0.716898
VPS39	0.585425	Down	1.20673	0.706449
NBEA	0.585311	Down	1.26158	0.738418
OSBPL9	0.584997	Down	1.23002	0.719559
PSME2	0.584956	Down	1.06147	0.620914
RGP1	0.583902	Down	1.25576	0.73324
TOMM22	0.583849	Down	0.634902	0.370687
AIF1L	0.582759	Down	1.78279	1.03894
FNTB	0.581506	Down	1.65821	0.96426
SMIM4	0.581164	Down	0.550932	0.320182
MVD	0.581145	Down	1.55556	0.904008
DSCC1	0.580888	Down	1.31701	0.765038
ARMH3	0.580183	Down	1.76548	1.0243
DHX35	0.579147	Down	1.20197	0.696116
ADGRG1	0.579037	Down	1.26659	0.733406
AP3M2	0.578576	Down	1.33899	0.774706
GTF2F1	0.578393	Down	1.0533	0.60922
APRT	0.577525	Down	1.53227	0.884923
ABHD11	0.576602	Down	1.09433	0.630991
PCMT1	0.576256	Down	0.844929	0.486895
UBE2V2	0.575872	Down	0.548567	0.315904
MYH14	0.575275	Down	1.23489	0.710399
SLC35B1	0.573252	Down	1.35334	0.775805
SEPTIN2	0.573	Down	0.909091	0.520909
RPL39	0.572467	Down	0.53608	0.306888
COX14	0.571817	Down	0.476906	0.272703
CCDC124	0.571403	Down	0.603631	0.344917
CCT6A	0.570898	Down	0.940539	0.536951
TJP2	0.570323	Down	1.24632	0.710804
ARPC5L	0.569023	Down	1.04594	0.595163
TMED3	0.568804	Down	0.85205	0.484649
CRBN	0.567864	Down	1.61405	0.916559
RCN2	0.567773	Down	0.704829	0.400183
PGLS	0.567505	Down	1.14079	0.647406
FKBP14	0.567441	Down	0.950993	0.539633
RNF31	0.566856	Down	1.60895	0.912043
PBDC1	0.565385	Down	1.06827	0.603985
ATP5PF	0.563507	Down	0.530249	0.298799
COX7C	0.562544	Down	1.17549	0.661265
SAP130	0.561731	Down	0.887476	0.498523
ERAP2	0.561313	Down	1.8178	1.02036
UBE2L3	0.560161	Down	0.858886	0.481114
ENSA	0.560051	Down	0.923909	0.517436
HMGN5	0.559819	Down	1.02033	0.571199
POLR1G	0.559776	Down	1.03079	0.577014
KIAA1671	0.559228	Down	1.13065	0.632291
PNO1	0.557681	Down	0.992152	0.553304
WIPI2	0.556044	Down	1.17816	0.655112
IFNGR1	0.555046	Down	1.6378	0.909056
MBNL1	0.553187	Down	0.617323	0.341496
TMA16	0.551649	Down	1.02266	0.564148
GUSB	0.55121	Down	0.599038	0.330196
ANKEF1	0.550549	Down	0.825638	0.454554
RNASEH2C	0.549871	Down	1.1694	0.643019
ARHGAP1	0.549615	Down	1.24213	0.682693
PDCD5	0.549258	Down	0.576887	0.31686
SET	0.548881	Down	0.785785	0.431302
MIEF1	0.547059	Down	1.0551	0.5772
XPO4	0.545535	Down	1.40028	0.763901
MFSD14A	0.545335	Down	1.77707	0.969098
SNRPA1	0.542767	Down	0.992941	0.538935
RWDD4	0.539542	Down	1.25989	0.679762
DEK	0.538181	Down	0.785179	0.422569
PCNP	0.537793	Down	1.1052	0.594371
SRSF3	0.536926	Down	1.35243	0.726155
ABRACL	0.535989	Down	1.21252	0.649896
HSPA13	0.53591	Down	1.04809	0.561681
KDM6A	0.535885	Down	1.10329	0.591237
RPS24	0.535784	Down	0.428411	0.229536
SIPA1	0.535731	Down	1.52448	0.81671
S100A13	0.533025	Down	0.915826	0.488158
ZFYVE26	0.532398	Down	0.783864	0.417327
AURKA	0.530311	Down	1.66907	0.885128
EIF1B	0.528926	Down	1.27552	0.674654
KRT5	0.528602	Down	1.4927	0.789043
TMEM171	0.527385	Down	2.39453	1.26284
MRGBP	0.527123	Down	0.685271	0.361222
B2M	0.526981	Down	0.977849	0.515307
IFNAR2	0.526337	Down	1.47448	0.776072
SPCS2	0.521696	Down	0.838031	0.437197
NXT1	0.518501	Down	1.39875	0.725255
ARHGDIA	0.518345	Down	1.16544	0.604101
QTRT2	0.517512	Down	0.91991	0.476065
SUMO1	0.511001	Down	0.155286	0.0793514
RPL26	0.510412	Down	0.806838	0.41182
CLPP	0.50762	Down	0.631575	0.3206
CUTA	0.506789	Down	1.42847	0.72393
GPATCH1	0.50609	Down	1.42936	0.723387
C1orf50	0.505225	Down	1.59079	0.803709
CCNB1	0.504635	Down	1.39662	0.704785
PTCD2	0.504023	Down	1.07113	0.539873
EXOC7	0.501981	Down	1.37174	0.688589
PSMF1	0.501912	Down	1.07605	0.540084
EFR3A	0.499826	Down	0.806395	0.403057
TTC39A	0.499115	Down	1.10293	0.550491
RNF121	0.49795	Down	1.45019	0.722124
TRIM14	0.497795	Down	1.40705	0.700423
USP15	0.497347	Down	1.08128	0.537771
PSMA1	0.496976	Down	0.848157	0.421513
MUS81	0.496515	Down	1.04488	0.518801
HIKESHI	0.492608	Down	1.29004	0.635485
JAGN1	0.490672	Down	0.828052	0.406302
OSBPL6	0.487173	Down	1.34427	0.65489
KRT1	0.485001	Down	1.28814	0.624749
KRT6B	0.483721	Down	1.60436	0.776063
RPP25	0.482504	Down	0.411919	0.198753
UFD1	0.482244	Down	0.906306	0.43706
TPRKB	0.482043	Down	1.26151	0.608104
PPP1R2	0.481683	Down	1.08092	0.520661
AP5B1	0.480639	Down	1.15625	0.555738
ENAH	0.479997	Down	1.12677	0.540846
GOLGA5	0.47782	Down	1.04675	0.500159
RAI14	0.477119	Down	0.986679	0.470763
GABARAP	0.476162	Down	1.05649	0.503062
OFD1	0.475579	Down	1.98824	0.945565
RICTOR	0.474672	Down	1.60858	0.763547
TPM3	0.474309	Down	0.839375	0.398123
BTBD9	0.473864	Down	1.28645	0.609603
CSTB	0.472991	Down	0.926348	0.438155
BAG2	0.471197	Down	1.08451	0.511017
CLP1	0.468758	Down	1.19346	0.559442
ATP6V1G1	0.468303	Down	1.01896	0.477183
GYG1	0.467912	Down	1.15197	0.539022
ACSS1	0.466886	Down	1.36343	0.636568
NDUFS4	0.466195	Down	1.08798	0.50721
MSL1	0.45998	Down	0.477371	0.219581
CDC25C	0.459224	Down	1.66395	0.764126
RPLP1	0.456009	Down	0.557196	0.254086
MARK3	0.455515	Down	1.55212	0.707014
ANKRD11	0.453194	Down	1.04039	0.471501
ABCB1	0.452938	Down	1.72164	0.779798
RPS8	0.451031	Down	0.766234	0.345595
SPCS1	0.450529	Down	0.347436	0.15653
SREBF1	0.450503	Down	1.00465	0.452598
FOXK2	0.448404	Down	1.11306	0.499102
MAPRE1	0.448375	Down	0.811882	0.364027
OGFOD3	0.445524	Down	0.801437	0.357059
TMEM94	0.44452	Down	0.920956	0.409384
KANK2	0.444486	Down	0.846675	0.376335
PARVB	0.441509	Down	0.951783	0.42022
ZBTB7B	0.441428	Down	0.777967	0.343416
ANO8	0.438933	Down	1.28018	0.561915
HSPA6	0.436418	Down	0.263705	0.115086
CAB39	0.436153	Down	1.33124	0.580627
FAU	0.435145	Down	0.230834	0.100446
RPS10	0.43486	Down	0.550116	0.239223
HEXIM1	0.432454	Down	1.08936	0.4711
RPL31	0.427679	Down	0.7266	0.310752
PSPH	0.418786	Down	0.768296	0.321752
KRT9	0.411803	Down	1.31293	0.54067
SNRPB2	0.409809	Down	1.31572	0.539193
SIRT3	0.405977	Down	1.19082	0.483446
ATOX1	0.404488	Down	0.906825	0.366799
TUBA4B	0.403865	Down	0.585652	0.236524
APOC3	0.398391	Down	0.38296	0.152568
VPS37B	0.392739	Down	0.758665	0.297957
SAMD4B	0.390422	Down	1.92995	0.753496
APOL2	0.387872	Down	0.609603	0.236448
TACC2	0.387716	Down	0.904205	0.350574
ZGPAT	0.376715	Down	0.977109	0.368091
SNAPIN	0.375676	Down	1.38283	0.519497
SGF29	0.375588	Down	1.15011	0.431966
MFAP3	0.374986	Down	1.29769	0.486614
PSME1	0.373045	Down	0.742218	0.276881
UCK2	0.367276	Down	1.16873	0.429248
XYLB	0.367273	Down	2.13301	0.783395
COX20	0.363398	Down	0.918413	0.33375
SERPINB7	0.361911	Down	2.57338	0.931335
LMBR1L	0.356992	Down	0.66297	0.236675
USP25	0.343172	Down	2.41416	0.828471
CCNT2	0.329707	Down	0.844351	0.278388
ELL	0.326068	Down	0.912064	0.297395
DHRS4	0.322119	Down	2.44136	0.786409
GSPT1	0.31472	Down	0.819764	0.257996
PDLIM2	0.295815	Down	1.99703	0.590751
LATS1	0.280474	Down	1.40022	0.392725
ABHD14B	0.243751	Down	0.221537	0.0539999
PKMYT1	0.234531	Down	0.802985	0.188324
P3H4	0.206255	Down	1.67545	0.34557
ULBP1	0.146993	Down	2.62925	0.386483
GNB4	0.136104	Down	1.62256	0.220837
