# Supplementary material for: Metal-organic framework-encapsulated dihydroartemisinin nanoparticles induces apoptotic cell death in ovarian cancer by blocking ROMO1-mediated ROS production
Source: J Nanobiotechnology. 2023 Jun 29;21:204. doi: 10.1186/s12951-023-01959-3 (PMC10308639; doi:10.1186/s12951-023-01959-3)
Supplement: Supplementary file 12 — Table S5. The co-differentially expressed proteins in ZIF-DHA-treated cells [file 12951_2023_1959_MOESM12_ESM.xlsx]

## Sheet: Sheet1
Co-up-regulated Proteins
SKOV3					A2780
Name	MOF_27/DHA_27 Ratio	Regulated Type	DHA	MOF	Name	MOF_27/DHA_27 Ratio	Regulated Type	DHA	MOF	AVE
PLA2G2D	3.34711	Up	0.798767	2.67356	PLA2G2D	1.66157	Up	0.198256	0.329417	2.50434
GALNT16	3.08184	Up	0.705932	2.17557	GALNT16	1.61263	Up	0.428113	0.690389	2.34723
GNG10	3.01262	Up	0.838	2.52458	GNG10	1.52932	Up	0.252014	0.385409	2.27097
UBE2G2	2.57845	Up	0.726695	1.87375	UBE2G2	1.54085	Up	0.550823	0.848734	2.05965
ASPM	1.99577	Up	1.29024	2.57502	ASPM	1.8081	Up	0.0479826	0.0867574	1.90194
HBA1	1.98182	Up	0.74811	1.48262	HBA1	3.09144	Up	0.432433	1.33684	2.53663
H1-2	1.91194	Up	0.692098	1.32325	H1-2	2.07258	Up	0.645923	1.33873	1.99226
THBS1	1.82077	Up	1.04744	1.90715	THBS1	1.96912	Up	0.352096	0.693321	1.89495
SLC9B2	1.64848	Up	0.866851	1.42899	SLC9B2	1.69668	Up	0.631948	1.07222	1.67258
ZBTB40	1.61273	Up	0.947613	1.52825	ZBTB40	1.70926	Up	0.562567	0.961573	1.661
MUC15	1.57898	Up	1.299	2.05109	MUC15	1.60733	Up	0.24926	0.400644	1.59316
Co-down-regulated Proteins
SKOV3					A2780
Name	MOF_27/DHA_27 Ratio	Regulated Type	DHA	MOF	Name	MOF_27/DHA_27 Ratio	Regulated Type	DHA	MOF	AVE
ROMO1	0.647222	Down	1.22942	0.795704	ROMO1	0.437262	Down	1.37406	0.600823	0.542242
KANSL3	0.646233	Down	1.63223	1.0548	KANSL3	0.634507	Down	0.803284	0.509689	0.64037
AIF1L	0.582759	Down	1.78279	1.03894	AIF1L	0.647223	Down	0.715308	0.462964	0.614991
ARMH3	0.580183	Down	1.76548	1.0243	ARMH3	0.615591	Down	0.749088	0.461132	0.597887
RNF31	0.566856	Down	1.60895	0.912043	RNF31	0.641602	Down	0.900953	0.578053	0.604229
RICTOR	0.474672	Down	1.60858	0.763547	RICTOR	0.644274	Down	0.990027	0.637849	0.559473
PARVB	0.441509	Down	0.951783	0.42022	PARVB	0.663815	Down	1.5795	1.0485	0.552662
